# Supplementary material for: Clustered Regularly Interspaced Short Palindromic Repeats in Xanthomonas citri—Witnesses to a Global Expansion of a Bacterial Pathogen over Time
Source: Microorganisms. 2022 Aug 26;10(9):1715. doi: 10.3390/microorganisms10091715 (PMC9504256; doi:10.3390/microorganisms10091715)
Supplement: Supplementary file 1 [file microorganisms-10-01715-s001.zip]

Archive with 13 entries (12 files):
- microorganisms-1839073-supplementary/__MACOSX/
- microorganisms-1839073-supplementary/__MACOSX/._Figure_S1.pptx
- microorganisms-1839073-supplementary/__MACOSX/._Figure_S2.pptx
- microorganisms-1839073-supplementary/__MACOSX/._Figure_S3.pptx
- microorganisms-1839073-supplementary/__MACOSX/._Table_S1.xlsx
- microorganisms-1839073-supplementary/__MACOSX/._Table_S2.xlsx
- microorganisms-1839073-supplementary/__MACOSX/._Table_S3.xlsx
- microorganisms-1839073-supplementary/Figure_S1.pptx
- microorganisms-1839073-supplementary/Figure_S2.pptx
- microorganisms-1839073-supplementary/Figure_S3.pptx
- microorganisms-1839073-supplementary/Table_S1.xlsx
- microorganisms-1839073-supplementary/Table_S2.xlsx
- microorganisms-1839073-supplementary/Table_S3.xlsx
