# Supplementary material for: Clustered Regularly Interspaced Short Palindromic Repeats in Xanthomonas citri—Witnesses to a Global Expansion of a Bacterial Pathogen over Time
Source: Microorganisms. 2022 Aug 26;10(9):1715. doi: 10.3390/microorganisms10091715 (PMC9504256; doi:10.3390/microorganisms10091715)
Supplement: Supplementary file 1 [file microorganisms-10-01715-s001.zip › microorganisms-1839073-supplementary/Table_S1.xlsx]

## Sheet: Genomic resources
Organism name	Rademaker subgroup	Strain	BioSample	Host	Year	Origin	Pathotype	Contig with CRISPR array	Spoligotype	Reference	DOI	BioProject	Assembly	Replicons	WGS
Xanthomonas citri	9.5	CCRMXCV117	SAMN07964895	Vitis vinifera	2009	Brazil		No CRISPR				PRJNA416803	GCA_016094615.1		PESX01
Xanthomonas citri	9.5	CCRMXCV17	SAMN07964791	Vitis vinifera	2009	Brazil		No CRISPR				PRJNA416795	GCA_016094595.1		PESW01
Xanthomonas citri (CFBP: pv. viticola )	9.5	CFBP 7764	SAMN08163769	Vitis vinifera	2012	Brazil:Petrolina, Pernambuco		No CRISPR				PRJNA422087	GCA_002899435.1		PPHE01
Xanthomonas citri (CFBP: pv. vitians )	9.5	CFBP2538	SAMN11047482	Lactuca sativa	1917	USA:South Carolina		No CRISPR				PRJNA525349	GCA_012922295.1		SMDV01
Xanthomonas citri (BCCM/LMG: pv. dieffenbachiae)	9.6	LMG 7399	SAMN02903999	Dieffenbachia sp.	1950	USA		No CRISPR		Constantin EC et al. (2016) Plant Pathol. 65: 792-806.	10.1111/ppa.12461	PRJNA254467	GCA_001401545.2		JPYH02
Xanthomonas citri	9.6	M11	SAMN08374168	Phaseolus vulgaris		Malawi		No CRISPR				PRJNA454507	GCA_018831365.1	chromosome:NZ_CP029275.1/CP029275.1; plasmid unnameda:NZ_CP029276.1/CP029276.1
Xanthomonas citri (NCPPB: pv. holcicola)	9.5	NCPPB 3162	SAMN22555461	Sorghum sp.		India		No CRISPR				PRJNA774146	GCA_020783685.1		JAJGQP01
Xanthomonas citri	9.6	T21	SAMN08374169	Phaseolus vulgaris		Tanzania		No CRISPR				PRJNA454507	GCA_018831345.1	chromosome:NZ_CP029273.1/CP029273.1; plasmid unnameda:NZ_CP029274.1/CP029274.1
Xanthomonas citri	9.5	T4	SAMN15461539	Citrus	2016	Taiwan:Chiayi		CP059992	14			PRJNA644481	GCA_019434355.1	chromosome:NZ_CP059992.1/CP059992.1; plasmid pT4p1:NZ_CP059993.1/CP059993.1; plasmid pT4p2:NZ_CP059994.1/CP059994.1
Xanthomonas citri	9.6	UnB-Xtec2D	SAMN12628543	Tectona grandis	2018	Brazil:Mato Grosso		No CRISPR				PRJNA561801	GCA_015243835.1	chromosome:NZ_CP048044.1/CP048044.1
Xanthomonas citri	9.6	UnB-XtecTG02-2	SAMN14080128	Tectona grandis	2018	Brazil:Mato Grosso		No CRISPR				PRJNA561801	GCA_016495605.1	chromosome:NZ_CP048712.1/CP048712.1
Xanthomonas citri pv. anacardii	9.6	CFBP 2913	SAMN07766623	Mango tree	1974	Brazil		No CRISPR				PRJNA232107	GCA_002688625.1	chromosome:NZ_CP024057.1/CP024057.1
Xanthomonas citri pv. anacardii	9.6	IBSBF2579	SAMN07964563	Anacardii occidendale	2009	Brazil		No CRISPR		Silva Junior WJ et al. (2018) Genome Announc. 6: e01574-17.	10.1128/genomeA.01574-17	PRJNA416784	GCA_002837255.1		PESI01
Xanthomonas citri pv. anacardii	9.6	TAQ13	SAMN07964775	Anacardium occidentale	2009	Brazil		No CRISPR		da Gama MAS et al. (2018) Phytopathology 108: 1143-1153.	10.1094/PHYTO-02-18-0037-R	PRJNA416789	GCA_002898475.1		PESH01
Xanthomonas citri pv. anacardii	9.6	TAQ18	SAMN07964753	Anacardium occidentale	2009	Brazil		No CRISPR		da Gama MAS et al. (2018) Phytopathology 108: 1143-1153.	10.1094/PHYTO-02-18-0037-R	PRJNA416788	GCA_002898415.1		PESG01
Xanthomonas citri pv. aurantifolii	9.6	1566	SAMN03835495	Citrus aurantiifolia (Lemon)	1990?	Brazil (Argentina?)		No CRISPR		Fonseca NP et al. (2019) Front Microbiol. 10: 2361.	10.3389/fmicb.2019.02361	PRJNA273983	GCA_001610915.1	chromosome:NZ_CP012002.1/CP012002.1; plasmid unnamed:NZ_CP012003.1/CP012003.1
Xanthomonas citri pv. aurantifolii	9.6	AM_0519	SAMEA104651800	Amazon river Upstream section		Brazil		No CRISPR		Santos-Júnior CD et al. (2017) Genome Announc. 5: e01450-16.	10.1128/genomeA.01450-16	PRJEB25176	GCA_900299175.1		OMIU01
Xanthomonas citri pv. aurantifolii	9.6	FDC 1559	SAMN03317020	Citrus aurantiifolia (Mexican lime)	1981	Brazil:Sao Paulo		No CRISPR		Fonseca NP et al. (2019) Front Microbiol. 10: 2361.	10.3389/fmicb.2019.02361	PRJNA273983	GCA_001610795.1	chromosome:NZ_CP011160.1/CP011160.1; plasmid pXfc38:NZ_CP011162.1/CP011162.1; plasmid pXfc43:NZ_CP011161.1/CP011161.1
Xanthomonas citri pv. aurantifolii	9.6	FDC 1561	SAMN03317022	Citrus limon (Lemon)	1981	Argentina		No CRISPR		Fonseca NP et al. (2019) Front Microbiol. 10: 2361.	10.3389/fmicb.2019.02361	PRJNA273983	GCA_002079965.1	chromosome:NZ_CP011250.1/CP011250.1; plasmid pXfb33:NZ_CP011251.1/CP011251.1
Xanthomonas citri pv. aurantifolii	9.6	FDC 1609	SAMN03317027	Citrus x paradisi (Swingle citrumelo)	2009	Brazil:Sao Paulo		No CRISPR		Fonseca NP et al. (2019) Front Microbiol. 10: 2361.	10.3389/fmicb.2019.02361	PRJNA273983	GCA_001610815.1	chromosome:NZ_CP011163.1/CP011163.1; plasmid pXfc32:NZ_CP011165.1/CP011165.1; plasmid pXfc37:NZ_CP011164.1/CP011164.1; plasmid pXfc46:NZ_CP011166.1/CP011166.1
Xanthomonas citri pv. aurantifolii	9.6	FDC 535	SAMN03317023	Citrus aurantiifolia (Mexican lime)	2000	Brazil:Sao Paulo		No CRISPR		Fonseca NP et al. (2019) Front Microbiol. 10: 2361.	10.3389/fmicb.2019.02361	PRJNA273983	GCA_004329265.1		LAUH01
Xanthomonas citri pv. aurantifolii	9.6	FDC 763	SAMN03317030	Citrus aurantiifolia (Mexican lime)	1981	Brazil:Sao Paulo		No CRISPR		Fonseca NP et al. (2019) Front Microbiol. 10: 2361.	10.3389/fmicb.2019.02361	PRJNA273983	GCA_004329275.1		LAUI01
Xanthomonas citri pv. aurantifolii	9.6	FDC 867	SAMN03317026	Citrus aurantiifolia (Mexican lime)	2002	Brazil:Sao Paulo		No CRISPR		Fonseca NP et al. (2019) Front Microbiol. 10: 2361.	10.3389/fmicb.2019.02361	PRJNA273983	GCA_004329295.1		LAUJ01
Xanthomonas citri pv. aurantifolii	9.6	ICPB 10535	SAMN02472096					No CRISPR		Moreira LM et al. (2010) BMC Genomics 11: 238.	10.1186/1471-2164-11-238	PRJNA18835	GCA_000175155.1		ACPY01
Xanthomonas citri pv. aurantifolii	9.6	ICPB 11122	SAMN02472095					No CRISPR		Moreira LM et al. (2010) BMC Genomics 11: 238.	10.1186/1471-2164-11-238	PRJNA18837	GCA_000175135.1		ACPX01
Xanthomonas citri pv. bilvae	9.5	NCPPB 3213	SAMEA3121378	Aegle marmelos	1982	India		No CRISPR				PRJEB7165	GCA_001497855.1		CDHI01
Xanthomonas citri pv. citri	9.5	306	SAMN02603846					AE008923	14	da Silva AC et al. (2002) Nature 417: 459-463.	10.1038/417459a	PRJNA297	GCA_000007165.1	chromosome:NC_003919.1/AE008923.1; plasmid pXAC33:NC_003921.3/AE008924.1; plasmid pXAC64:NC_003922.1/AE008925.1
Xanthomonas citri pv. citri	9.5	5208	SAMN02911840	Citrus sp.	2002	USA:Florida	A	CP009028	14	Zhang Y et al. (2015) ISME J. 9: 2128-38.	10.1038/ismej.2015.15	PRJNA255042	GCA_000961415.1	chromosome:NZ_CP009028.1/CP009028.1; plasmid pXAC33:NZ_CP009026.1/CP009026.1; plasmid pXAC64:NZ_CP009027.1/CP009027.1
Xanthomonas citri pv. citri	9.5	03-1638-1-1	SAMN07611881	Grapefruit	2003	Argentina		CP023285	14	Gochez AM et al. (2018) BMC Genomics 19: 16.	10.1186/s12864-017-4408-9	PRJNA401937	GCA_002952295.1	chromosome:NZ_CP023285.1/CP023285.1; plasmid pCuR:NZ_CP023286.1/CP023286.1; plasmid pP2:NZ_CP023287.1/CP023287.1
Xanthomonas citri pv. citri	9.5	A306	SAMN03278355					CP006857	14			PRJNA193618	GCA_000816885.1	chromosome:NZ_CP006857.1/CP006857.1; plasmid pXAC33:NZ_CP006855.1/CP006855.1; plasmid pXAC64:NZ_CP006856.1/CP006856.1
Xanthomonas citri pv. citri	9.5	AS270	SAMN02911852	Citrus aurantiifolia	1988	Saudi Arabia	A*	JPLN01000002	09	Zhang Y et al. (2015) ISME J. 9: 2128-38.	10.1038/ismej.2015.15	PRJNA255042	GCA_000950845.1		JPLN01
Xanthomonas citri pv. citri	9.5	AS8	SAMN02911853	Citrus aurantiifolia		Saudi Arabia	A*	JPLO01000002	49	Zhang Y et al. (2015) ISME J. 9: 2128-38.	10.1038/ismej.2015.15	PRJNA255042	GCA_000950875.1		JPLO01
Xanthomonas citri pv. citri	9.5	AS9	SAMN02911854	Citrus aurantiifolia (Paper: Citrus sp.)		Saudi Arabia	A*	JPLP01000002	09	Zhang Y et al. (2015) ISME J. 9: 2128-38.	10.1038/ismej.2015.15	PRJNA255042	GCA_000950855.1		JPLP01
Xanthomonas citri pv. citri	9.5	Aw12879	SAMN02603165	Mexican lime		USA:Florida	Aw	CP003778	02	Jalan N et al. (2013) Genome Announc. 1: e00235-13.	10.1128/genomeA.00235-13	PRJNA81931	GCA_000349225.1	chromosome:NC_020815.1/CP003778.1; plasmid pXcaw19:NC_020816.1/CP003779.1; plasmid pXcaw58:NC_020817.1/CP003780.1
Xanthomonas citri pv. citri	9.5	AW13	SAMN02911848	Citrus aurantiifolia	2003	USA:Florida	Aw	CP009031	02	Zhang Y et al. (2015) ISME J. 9: 2128-38.	10.1038/ismej.2015.15	PRJNA255042	GCA_000961435.1	chromosome:NZ_CP009031.1/CP009031.1; plasmid pXCAW19:NZ_CP009029.1/CP009029.1; plasmid pXCAW58:NZ_CP009030.1/CP009030.1
Xanthomonas citri pv. citri	9.5	AW14	SAMN02911849	Citrus limon	2005	USA:Florida	Aw	CP009034	02	Zhang Y et al. (2015) ISME J. 9: 2128-38.	10.1038/ismej.2015.15	PRJNA255042	GCA_000961455.1	chromosome:NZ_CP009034.1/CP009034.1; plasmid pXCAW19:NZ_CP009032.1/CP009032.1; plasmid pXCAW58:NZ_CP009033.1/CP009033.1
Xanthomonas citri pv. citri	9.5	AW15	SAMN02911850	Citrus sp.	2005	USA:Florida	Aw	CP009037	02	Zhang Y et al. (2015) ISME J. 9: 2128-38.	10.1038/ismej.2015.15	PRJNA255042	GCA_000961475.1	chromosome:NZ_CP009037.1/CP009037.1; plasmid pXCAW19:NZ_CP009035.1/CP009035.1; plasmid pXCAW58:NZ_CP009036.1/CP009036.1
Xanthomonas citri pv. citri	9.5	AW16	SAMN02911851	Citrus sp.	2005	USA:Florida	Aw	CP009040	02	Zhang Y et al. (2015) ISME J. 9: 2128-38.	10.1038/ismej.2015.15	PRJNA255042	GCA_000961495.1	chromosome:NZ_CP009040.1/CP009040.1; plasmid pXCAW19:NZ_CP009038.1/CP009038.1; plasmid pXCAW58:NZ_CP009039.1/CP009039.1
Xanthomonas citri pv. citri	9.5	B2	SAMN15461540	Citrus sp.	2016	Taiwan:Chiayi		CP059999	08			PRJNA644481	GCA_019434315.1	chromosome:NZ_CP059999.1/CP059999.1; plasmid pB2_V1:NZ_CP060000.1/CP060000.1; plasmid pB2_V3:NZ_CP060001.1/CP060001.1
Xanthomonas citri pv. citri	9.5	B25	SAMN13783304	Citrus hystrix	1987	Reunion	A	JAABHM010000028	08	Richard D et al. (2021) Microbiol. Resour. Announc. 10: e01024-20.	10.1128/MRA.01024-20	PRJNA599566	GCA_014794935.1		JAABHM01
Xanthomonas citri pv. citri	9.5	BL18	SAMN02911845	Citrus sinensis	2011	USA:Florida	A	CP009025	14	Zhang Y et al. (2015) ISME J. 9: 2128-38.	10.1038/ismej.2015.15	PRJNA255042	GCA_000961395.1	chromosome:NZ_CP009025.1/CP009025.1; plasmid pXAC33:NZ_CP009023.1/CP009023.1; plasmid pXAC64:NZ_CP009024.1/CP009024.1
Xanthomonas citri pv. citri	9.5	C20	SAMN13783305	Citrus x paradisi	1988	Reunion	A	JAABHN010000075	08	Richard D et al. (2021) Microbiol. Resour. Announc. 10: e01024-20.	10.1128/MRA.01024-20	PRJNA599566	GCA_014794945.1		JAABHN01
Xanthomonas citri pv. citri	9.5	C40	SAMEA2752396	Citrus sinensis	1988	Reunion	A	CCWX01000165	08	Gordon JL et al. (2015) BMC Genomics 16: 1098.	10.1186/s12864-015-2310-x	PRJEB7163	GCA_001494675.2	chromosome XAC40:LN606820.2; plasmid XAC40_p1:LN606821.1; plasmid XAC40_p2:LN606822.1	CCWX01
Xanthomonas citri pv. citri	9.5	CFBP 1209	SAMN13783125	Citrus maxima	1963	Hong Kong	A	JAABAP010000101	08	Richard D et al. (2021) Microbiol. Resour. Announc. 10: e01024-20.	10.1128/MRA.01024-20	PRJNA599566	GCA_014798405.1		JAABAP01
Xanthomonas citri pv. citri	9.5	CFBP 1814	SAMN13783306	Citrus maxima	1978	Reunion	A	JAABHO010000070	51	Richard D et al. (2021) Microbiol. Resour. Announc. 10: e01024-20.	10.1128/MRA.01024-20	PRJNA599566	GCA_014794915.1		JAABHO01
Xanthomonas citri pv. citri	9.5	CFBP 2525	SAMN13783182	Citrus limon	1956	New Zealand	A	JAABCU010000039	08	Richard D et al. (2021) Microbiol. Resour. Announc. 10: e01024-20.	10.1128/MRA.01024-20	PRJNA599566	GCA_014797425.1		JAABCU01
Xanthomonas citri pv. citri	9.5	CFBP 2852	SAMEA2752280	Citrus sp.		India	A	CCWI01000132	02	Gordon JL et al. (2015) BMC Genomics 16: 1098.	10.1186/s12864-015-2310-x	PRJEB7151	GCA_001492595.2		CCWI01
Xanthomonas citri pv. citri	9.5	CFBP 2853	SAMN13783183	Citrus sp.	1958	New Zealand	A	JAABCV010000028	08	Richard D et al. (2021) Microbiol. Resour. Announc. 10: e01024-20.	10.1128/MRA.01024-20	PRJNA599566	GCA_014797415.1		JAABCV01
Xanthomonas citri pv. citri	9.5	CFBP 2855	SAMN13783132	Citrus sp.	1962	Japan	A	JAABAW010000021	21	Richard D et al. (2021) Microbiol. Resour. Announc. 10: e01024-20.	10.1128/MRA.01024-20	PRJNA599566	GCA_014798285.1		JAABAW01
Xanthomonas citri pv. citri	9.5	CFBP 2857	SAMN13783124	Citrus sp.	1976	Fiji	A	JAABAO010000114	14	Richard D et al. (2021) Microbiol. Resour. Announc. 10: e01024-20.	10.1128/MRA.01024-20	PRJNA599566	GCA_014798435.1		JAABAO01
Xanthomonas citri pv. citri	9.5	CFBP 2865	SAMN13783081	Citrus aurantiifolia	1976	Brazil	A	JAAAYX010000115	14	Richard D et al. (2021) Microbiol. Resour. Announc. 10: e01024-20.	10.1128/MRA.01024-20	PRJNA599566	GCA_014799155.1		JAAAYX01
Xanthomonas citri pv. citri	9.5	CFBP 2908	SAMN13783082	Citrus reticulata	1980	Brazil	A	JAAAYY010000074	14	Richard D et al. (2021) Microbiol. Resour. Announc. 10: e01024-20.	10.1128/MRA.01024-20	PRJNA599566	GCA_014799115.1		JAAAYY01
Xanthomonas citri pv. citri	9.5	CFBP 2911	SAMEA2752209	Citrus sp.	1984	Pakistan	A*	CCWD01000161	11	Gordon JL et al. (2015) BMC Genomics 16: 1098.	10.1186/s12864-015-2310-x	PRJEB7157	GCA_001492615.2		CCWD01
Xanthomonas citri pv. citri	9.5	D02	SAMN13783307	Citrus x tangelo	1989	Reunion	A	JAABHP010000042	08	Richard D et al. (2021) Microbiol. Resour. Announc. 10: e01024-20.	10.1128/MRA.01024-20	PRJNA599566	GCA_014794895.1		JAABHP01
Xanthomonas citri pv. citri	9.5	D07	SAMN13783308	Citrus unshiu	1989	Reunion	A	JAABHQ010000039	52	Richard D et al. (2021) Microbiol. Resour. Announc. 10: e01024-20.	10.1128/MRA.01024-20	PRJNA599566	GCA_014794885.1		JAABHQ01
Xanthomonas citri pv. citri	9.5	DAR72029	SAMN15815001		1997	International intercept from Singapore at Sydney Airport	A*	CP060446	16	Webster J et al. (2020) Microorganisms 8: 12.	10.3390/microorganisms8121947	PRJNA657081	GCA_016801675.1	chromosome:NZ_CP060446.1/CP060446.1; plasmid unnamed:NZ_CP060452.1/CP060452.1; plasmid pXAS24:NZ_CP060451.1/CP060451.1; plasmid pXAS27:NZ_CP060450.1/CP060450.1; plasmid pXAS42:NZ_CP060449.1/CP060449.1; plasmid pXAS56:NZ_CP060448.1/CP060448.1; plasmid pXAS220:NZ_CP060447.1/CP060447.1
Xanthomonas citri pv. citri	9.5	DAR73886	SAMN15814999			Iran	A*	CP060465	18	Webster J et al. (2020) Microorganisms 8: 12.	10.3390/microorganisms8121947	PRJNA657081	GCA_016801635.1	chromosome:NZ_CP060465.1/CP060465.1; plasmid pXAS25:NZ_CP060469.1/CP060469.1; plasmid pXAS28:NZ_CP060468.1/CP060468.1; plasmid pXAS47:NZ_CP060467.1/CP060467.1; plasmid pXAC64:NZ_CP060466.1/CP060466.1
Xanthomonas citri pv. citri	9.5	DAR73889	SAMN15815000			International intercept from Thailand at Sydney Airport	A*	CP060470	17	Webster J et al. (2020) Microorganisms 8: 12.	10.3390/microorganisms8121947	PRJNA657081	GCA_016801655.1	chromosome:NZ_CP060470.1/CP060470.1; plasmid pXAS24:NZ_CP060475.1/CP060475.1; plasmid pXAS30:NZ_CP060474.1/CP060474.1; plasmid pXAS42:NZ_CP060473.1/CP060473.1; plasmid pXAS56:NZ_CP060472.1/CP060472.1; plasmid pXAS220:NZ_CP060471.1/CP060471.1
Xanthomonas citri pv. citri	9.5	DAR73909	SAMN15815002		2000	Thailand	A*	CP060453	16	Webster J et al. (2020) Microorganisms 8: 12.	10.3390/microorganisms8121947	PRJNA657081	GCA_016801695.1	chromosome:NZ_CP060453.1/CP060453.1; plasmid unnamed:NZ_CP060456.1/CP060456.1; plasmid pXAS24:NZ_CP060455.1/CP060455.1; plasmid pXAS27:NZ_CP060458.1/CP060458.1; plasmid pXAS42:NZ_CP060454.1/CP060454.1; plasmid pXAS56:NZ_CP060459.1/CP060459.1; plasmid pXAS220:NZ_CP060457.1/CP060457.1
Xanthomonas citri pv. citri	9.5	DAR73910	SAMN15815003		2000	International intercept from India at Sydney Airport	A*	CP060476	10	Webster J et al. (2020) Microorganisms 8: 12.	10.3390/microorganisms8121947	PRJNA657081	GCA_016801715.1	chromosome:CP060476.1; plasmid plasmid pF:CP060477.1; plasmid pXAS28-2:CP060478.1; plasmid pXAS38:CP060479.1
Xanthomonas citri pv. citri	9.5	DAR84832	SAMN15814998			Southwest Asia	A*	CP060460	18	Webster J et al. (2020) Microorganisms 8: 12.	10.3390/microorganisms8121947	PRJNA657081	GCA_016801615.1	chromosome:NZ_CP060460.1/CP060460.1; plasmid pXAS25:NZ_CP060464.1/CP060464.1; plasmid pXAS28:NZ_CP060463.1/CP060463.1; plasmid pXAS47:NZ_CP060462.1/CP060462.1; plasmid pXAC64:NZ_CP060461.1/CP060461.1
Xanthomonas citri pv. citri	9.5	FB19	SAMN02911846	Citrus sinensis	2011	USA:Florida	A	CP009022	53	Zhang Y et al. (2015) ISME J. 9: 2128-38.	10.1038/ismej.2015.15	PRJNA255042	GCA_000961375.1	chromosome:NZ_CP009022.1/CP009022.1; plasmid pXAC33:NZ_CP009020.1/CP009020.1; plasmid pXAC64:NZ_CP009021.1/CP009021.1
Xanthomonas citri pv. citri	9.5	FDC 1083	SAMEA2752225	Citrus reticulata	1980	Brazil	A	CCVZ01000100	14	Gordon JL et al. (2015) BMC Genomics 16: 1098.	10.1186/s12864-015-2310-x	PRJEB7147	GCA_001487915.2		CCVZ01
Xanthomonas citri pv. citri	9.5	FDC 1662	SAMN03317017	Citrus sinensis	2011	Brazil:Parana	A	LAUN01000093	14	Patané JSL et al. (2019) BMC Genomics 20: 700.	10.1186/s12864-019-6007-4	PRJNA273983	GCA_003122545.1		LAUN01
Xanthomonas citri pv. citri	9.5	FDC 1682	SAMN03317024	Citrus aurantiifolia	1986	Oman	A*	LAUG01000027	10	Patané JSL et al. (2019) BMC Genomics 20: 700.	10.1186/s12864-019-6007-4	PRJNA273983	GCA_003122665.1		LAUG01
Xanthomonas citri pv. citri	9.5	FDC 217	SAMEA2752226	Citrus sinensis	2003	Brazil	A	CCWY01000114	14	Gordon JL et al. (2015) BMC Genomics 16: 1098.	10.1186/s12864-015-2310-x	PRJEB7148	GCA_001495935.2		CCWY01
Xanthomonas citri pv. citri	9.5	FDC 628	SAMN03317028	Citrus sinensis	2001	Brazil:Santa Catarina	A	LAUE01000050	08	Patané JSL et al. (2019) BMC Genomics 20: 700.	10.1186/s12864-019-6007-4	PRJNA273983	GCA_003122605.1		LAUE01
Xanthomonas citri pv. citri	9.5	FDC 636	SAMN03317019	Citrus sinensis	1996	Brazil:Parana	A	LAUQ01000051	14	Patané JSL et al. (2019) BMC Genomics 20: 700.	10.1186/s12864-019-6007-4	PRJNA273983	GCA_003122575.1		LAUQ01
Xanthomonas citri pv. citri	9.5	FDC 654	SAMN03317029	Citrus trifoliata	1999	Brazil:Rio Grande do Sul	A	LAUF01000107	26	Patané JSL et al. (2019) BMC Genomics 20: 700.	10.1186/s12864-019-6007-4	PRJNA273983	GCA_003122625.1		LAUF01
Xanthomonas citri pv. citri	9.5	FDC 828	SAMN03317018	Citrus aurantiifolia	1997	Brazil:Sao Paulo	A	LAUP01000042	27	Patané JSL et al. (2019) BMC Genomics 20: 700.	10.1186/s12864-019-6007-4	PRJNA273983	GCA_003122565.1		LAUP01
Xanthomonas citri pv. citri	9.5	gd2	SAMN02911834	Citrus sp.	2011	China:Guangdong	A	CP009019	28	Zhang Y et al. (2015) ISME J. 9: 2128-38.	10.1038/ismej.2015.15	PRJNA255042	GCA_000961355.1	chromosome:NZ_CP009019.1/CP009019.1; plasmid pXAC33:NZ_CP009017.1/CP009017.1; plasmid pXAC64:NZ_CP009018.1/CP009018.1
Xanthomonas citri pv. citri	9.5	gd3	SAMN02911835	Citrus sp.	2011	China:Guangdong	A	CP009016	28	Zhang Y et al. (2015) ISME J. 9: 2128-38.	10.1038/ismej.2015.15	PRJNA255042	GCA_000961335.1	chromosome:NZ_CP009016.1/CP009016.1; plasmid pXAC33:NZ_CP009014.1/CP009014.1; plasmid pXAC64:NZ_CP009015.1/CP009015.1
Xanthomonas citri pv. citri	9.5	GD82	SAMN19021834	Citrus sp.	1982	China:Guangdong		CP075325	50	Li W et al. (2022) Plant Dis. 106: 304-306.	10.1094/PDIS-05-21-1100-A	PRJNA727623	GCA_019076985.1	chromosome:NZ_CP075325.1/CP075325.1; plasmid pXAC33:NZ_CP075327.1/CP075327.1; plasmid pXAC47:NZ_CP075328.1/CP075328.1; plasmid pXAC64:NZ_CP075329.1/CP075329.1; plasmid pXAC219:NZ_CP075326.1/CP075326.1
Xanthomonas citri pv. citri	9.5	Herb_1937	SAMN16513130	Citrus sp.	1937	Mauritius (Herbarium specimen)		CP072205	14 -> 08	Campos PE et al. (2021) PLoS Pathog. 17: e1009714.	10.1371/journal.ppat.1009714	PRJNA668001	GCA_018972065.1	chromosome:CP072205.1; plasmid pXAC33:CP072206.1; plasmid pXAC64:CP072207.1
Xanthomonas citri pv. citri	9.5	JA159-1	SAMN13783309	Citrus clementina	1981	Reunion	A	JAABHR010000012	52	Richard D et al. (2021) Microbiol. Resour. Announc. 10: e01024-20.	10.1128/MRA.01024-20	PRJNA599566	GCA_014794855.1		JAABHR01
Xanthomonas citri pv. citri	9.5	JB003-5	SAMN13783310	Citrus aurantiifolia	1982	Reunion	A	JAABHS010000016	29	Richard D et al. (2021) Microbiol. Resour. Announc. 10: e01024-20.	10.1128/MRA.01024-20	PRJNA599566	GCA_014794835.1		JAABHS01
Xanthomonas citri pv. citri	9.5	JF90-2	SAMEA2752227	Citrus aurantiifolia	1986	Oman	A*	CCWA01000008	10	Gordon JL et al. (2015) BMC Genomics 16: 1098.	10.1186/s12864-015-2310-x	PRJEB7158	GCA_001495295.2		CCWA01
Xanthomonas citri pv. citri	9.5	JF90-8	SAMEA2752228	Citrus aurantiifolia	1986	Oman	Aw	CCWB01000009	04	Gordon JL et al. (2015) BMC Genomics 16: 1098.	10.1186/s12864-015-2310-x	PRJEB7150	GCA_001498875.2		CCWB01
Xanthomonas citri pv. citri	9.5	JJ009-04	SAMN13783155	Citrus bergamia	1985	Mauritius	A	JAABBT010000041	08	Richard D et al. (2021) Microbiol. Resour. Announc. 10: e01024-20.	10.1128/MRA.01024-20	PRJNA599566	GCA_014797965.1		JAABBT01
Xanthomonas citri pv. citri	9.5	JJ009-1	SAMN13783156	Citrus webberi	1984	Mauritius	A	JAABBU010000001	08	Richard D et al. (2021) Microbiol. Resour. Announc. 10: e01024-20.	10.1128/MRA.01024-20	PRJNA599566	GCA_014694195.1		JAABBU01
Xanthomonas citri pv. citri	9.5	JJ009-8	SAMN13783157	Citrus sinensis	1987	Mauritius	A	JAABBV010000099	08	Richard D et al. (2021) Microbiol. Resour. Announc. 10: e01024-20.	10.1128/MRA.01024-20	PRJNA599566	GCA_014797915.1		JAABBV01
Xanthomonas citri pv. citri	9.5	JJ010-02	SAMN13783314	Citrus aurantiifolia	1985	Mauritius:Rodrigues	A	JAABHW010000028	19	Richard D et al. (2021) Microbiol. Resour. Announc. 10: e01024-20.	10.1128/MRA.01024-20	PRJNA599566	GCA_014794765.1		JAABHW01
Xanthomonas citri pv. citri	9.5	JJ010-4	SAMN13783315	Citrus aurantiifolia	1985	Mauritius:Rodrigues	A	JAABHX010000027	19	Richard D et al. (2021) Microbiol. Resour. Announc. 10: e01024-20.	10.1128/MRA.01024-20	PRJNA599566	GCA_014794715.1		JAABHX01
Xanthomonas citri pv. citri	9.5	JJ053-06	SAMN13783348	Citrus reticulata var. sunki	1977	Taiwan	A	JAABJE010000136	31	Richard D et al. (2021) Microbiol. Resour. Announc. 10: e01024-20.	10.1128/MRA.01024-20	PRJNA599566	GCA_014794205.1		JAABJE01
Xanthomonas citri pv. citri	9.5	JJ10-1	SAMEA2844848	C. aurantifolia	1985	Mauritius:Rodrigues	A	CDDV01000080,CDDV01000081	19	Gordon JL et al. (2015) BMC Genomics 16: 1098.	10.1186/s12864-015-2310-x	PRJEB7180	GCA_000825185.2		CDDV01
Xanthomonas citri pv. citri	9.5	JJ155	SAMN13783066	Citrus sp.	1977	Argentina	A	JAAAYI010000111	14	Richard D et al. (2021) Microbiol. Resour. Announc. 10: e01024-20.	10.1128/MRA.01024-20	PRJNA599566	GCA_014799285.1		JAAAYI01
Xanthomonas citri pv. citri	9.5	JJ165	SAMN13783127	Citrus maxima	1978	India	A	JAABAR010000047	14	Richard D et al. (2021) Microbiol. Resour. Announc. 10: e01024-20.	10.1128/MRA.01024-20	PRJNA599566	GCA_014798365.1		JAABAR01
Xanthomonas citri pv. citri	9.5	JJ238-04	SAMN13783133	Citrus aurantiifolia	1987	Maldives	A	JAABAX010000057	04	Richard D et al. (2021) Microbiol. Resour. Announc. 10: e01024-20.	10.1128/MRA.01024-20	PRJNA599566	GCA_014798335.1		JAABAX01
Xanthomonas citri pv. citri	9.5	JJ238-06	SAMN13783134	Citrus aurantiifoli	1987	Maldives	A	JAABAY010000019	06	Richard D et al. (2021) Microbiol. Resour. Announc. 10: e01024-20.	10.1128/MRA.01024-20	PRJNA599566	GCA_014798295.1		JAABAY01
Xanthomonas citri pv. citri	9.5	JJ238-07	SAMN13783135	Citrus aurantiifolia	1987	Maldives	A	JAABAZ010000090	04	Richard D et al. (2021) Microbiol. Resour. Announc. 10: e01024-20.	10.1128/MRA.01024-20	PRJNA599566	GCA_014798325.1		JAABAZ01
Xanthomonas citri pv. citri	9.5	JJ238-08	SAMN13783136	Citrus aurantiifolia	1987	Maldives	A	JAABBA010000005	04	Richard D et al. (2021) Microbiol. Resour. Announc. 10: e01024-20.	10.1128/MRA.01024-20	PRJNA599566	GCA_014798215.1		JAABBA01
Xanthomonas citri pv. citri	9.5	JJ238-09	SAMN13783137	Citrus aurantiifolia	1987	Maldives	A	JAABBB010000168	04	Richard D et al. (2021) Microbiol. Resour. Announc. 10: e01024-20.	10.1128/MRA.01024-20	PRJNA599566	GCA_014798265.1		JAABBB01
Xanthomonas citri pv. citri	9.5	JJ238-10	SAMEA2752229	Citrus aurantiifolia	1987	Maldives	A	CCWC01000116	04	Gordon JL et al. (2015) BMC Genomics 16: 1098.	10.1186/s12864-015-2310-x	PRJEB7149	GCA_001489975.2		CCWC01
Xanthomonas citri pv. citri	9.5	JJ238-11	SAMN13783139	Citrus aurantiifolia	1987	Maldives	A	JAABBD010000029	06	Richard D et al. (2021) Microbiol. Resour. Announc. 10: e01024-20.	10.1128/MRA.01024-20	PRJNA599566	GCA_014798235.1		JAABBD01
Xanthomonas citri pv. citri	9.5	JJ238-16	SAMN13783186	Citrus sinensis	1988	Pakistan	A	JAABCY010000113	02	Richard D et al. (2021) Microbiol. Resour. Announc. 10: e01024-20.	10.1128/MRA.01024-20	PRJNA599566	GCA_014797355.1		JAABCY01
Xanthomonas citri pv. citri	9.5	JJ238-24	SAMEA2752230	Citrus aurantiifolia	1989	Thailand	A*	CCVX01000144	16	Gordon JL et al. (2015) BMC Genomics 16: 1098.	10.1186/s12864-015-2310-x	PRJEB7154	GCA_001490135.2		CCVX01
Xanthomonas citri pv. citri	9.5	JK004-04	SAMN13783140	Citrus aurantiifolia	1987	Maldives	A	JAABBE010000006	04	Richard D et al. (2021) Microbiol. Resour. Announc. 10: e01024-20.	10.1128/MRA.01024-20	PRJNA599566	GCA_014798195.1		JAABBE01
Xanthomonas citri pv. citri	9.5	JK101-1	SAMN13783067	Citrus x paradisi	1990	Argentina	A	JAAAYJ010000038	14	Richard D et al. (2021) Microbiol. Resour. Announc. 10: e01024-20.	10.1128/MRA.01024-20	PRJNA599566	GCA_014799315.1		JAAAYJ01
Xanthomonas citri pv. citri	9.5	JK143-11	SAMEA2844846	Citrus sp.	1990	Thailand	A*	CDMO01000057	17	Gordon JL et al. (2015) BMC Genomics 16: 1098.	10.1186/s12864-015-2310-x	PRJEB7184	GCA_000825225.2		CDMO01
Xanthomonas citri pv. citri	9.5	JK143-9	SAMEA2827230	Citrus sp.	1990	Thailand	A*	CDMQ01001222	16	Gordon JL et al. (2015) BMC Genomics 16: 1098.	10.1186/s12864-015-2310-x	PRJEB7200	GCA_000825525.2		CDMQ01
Xanthomonas citri pv. citri	9.5	JK161	SAMN13783158	Citrus sinensis	1990	Mauritius	A	JAABBW010000133	08	Richard D et al. (2021) Microbiol. Resour. Announc. 10: e01024-20.	10.1128/MRA.01024-20	PRJNA599566	GCA_014797945.1		JAABBW01
Xanthomonas citri pv. citri	9.5	JK167-1	SAMN13783159	Citrus aurantiifolia	1990	Mauritius	A	JAABBX010000049	08	Richard D et al. (2021) Microbiol. Resour. Announc. 10: e01024-20.	10.1128/MRA.01024-20	PRJNA599566	GCA_014797905.1		JAABBX01
Xanthomonas citri pv. citri	9.5	JK169	SAMN13783160	Citrus sp.	1990	Mauritius	A	JAABBY010000203	08	Richard D et al. (2021) Microbiol. Resour. Announc. 10: e01024-20.	10.1128/MRA.01024-20	PRJNA599566	GCA_014797805.1		JAABBY01
Xanthomonas citri pv. citri	9.5	JK170	SAMN13783161	Citrus aurantiifolia	1990	Mauritius	A	JAABBZ010000142	19	Richard D et al. (2021) Microbiol. Resour. Announc. 10: e01024-20.	10.1128/MRA.01024-20	PRJNA599566	GCA_014797815.1		JAABBZ01
Xanthomonas citri pv. citri	9.5	JK2-10	SAMEA2755371	Citrus aurantiifolia	1988	Saudi Arabia	A*	CCWV01000068	09	Gordon JL et al. (2015) BMC Genomics 16: 1098.	10.1186/s12864-015-2310-x	PRJEB7164	GCA_001496995.1	chromosome XACJK:LN590509.1; plasmid XACJK2_p1:LN590510.1; plasmid XACJK2_p2:LN590511.1	CCWV01
Xanthomonas citri pv. citri	9.5	JK4-1	SAMEA2844844	Citrus sp.	1985	China	A	CDMR01000156	08	Gordon JL et al. (2015) BMC Genomics 16: 1098.	10.1186/s12864-015-2310-x	PRJEB7186	GCA_000825265.2		CDMR01
Xanthomonas citri pv. citri	9.5	JK48	SAMEA2827235	C. aurantifolia	1988	Saudi Arabia	A*	CDAJ01000733	09	Gordon JL et al. (2015) BMC Genomics 16: 1098.	10.1186/s12864-015-2310-x	PRJEB7195	GCA_000825425.2		CDAJ01
Xanthomonas citri pv. citri	9.5	JM027-2	SAMN13783311	Citrus limon	1991	Reunion	A	JAABHT010000113	52	Richard D et al. (2021) Microbiol. Resour. Announc. 10: e01024-20.	10.1128/MRA.01024-20	PRJNA599566	GCA_014794795.1		JAABHT01
Xanthomonas citri pv. citri	9.5	JM35-2	SAMEA2827561	C. aurantifolia	1992	Saudi Arabia	A*	CDMS01000131	10	Gordon JL et al. (2015) BMC Genomics 16: 1098.	10.1186/s12864-015-2310-x	PRJEB7189	GCA_000829945.2		CDMS01
Xanthomonas citri pv. citri	9.5	JN564	SAMN13783094	Citrus sp.	1993	Comoros:Grande Comore	A	JAAAZK010000061	08	Richard D et al. (2021) Microbiol. Resour. Announc. 10: e01024-20.	10.1128/MRA.01024-20	PRJNA599566	GCA_014798935.1		JAAAZK01
Xanthomonas citri pv. citri	9.5	JP541	SAMN13783257	Citrus x paradisi	1994	Reunion	A	JAABFR010000800	29	Richard D et al. (2021) Microbiol. Resour. Announc. 10: e01024-20.	10.1128/MRA.01024-20	PRJNA599566	GCA_014795855.1		JAABFR01
Xanthomonas citri pv. citri	9.5	JP608	SAMN13783258	Citrus x paradisi	1994	Reunion	A	JAABFS010000064	08	Richard D et al. (2021) Microbiol. Resour. Announc. 10: e01024-20.	10.1128/MRA.01024-20	PRJNA599566	GCA_014795825.1		JAABFS01
Xanthomonas citri pv. citri	9.5	JP637-01	SAMN13783303	Citrus reticulata	1994	Reunion	A	JAABHL010000150	08	Richard D et al. (2021) Microbiol. Resour. Announc. 10: e01024-20.	10.1128/MRA.01024-20	PRJNA599566	GCA_014794985.1		JAABHL01
Xanthomonas citri pv. citri	9.5	JP668	SAMN13783279	Citrus hystrix	1994	Reunion	A	JAABGN010000057	32	Richard D et al. (2021) Microbiol. Resour. Announc. 10: e01024-20.	10.1128/MRA.01024-20	PRJNA599566	GCA_014795425.1		JAABGN01
Xanthomonas citri pv. citri	9.5	JP669	SAMN13783280	Citrus hystrix	1994	Reunion	A	JAABGO010000046	52	Richard D et al. (2021) Microbiol. Resour. Announc. 10: e01024-20.	10.1128/MRA.01024-20	PRJNA599566	GCA_014795395.1		JAABGO01
Xanthomonas citri pv. citri	9.5	JP710-06	SAMN13783259	Citrus x paradisi	1994	Reunion	A	JAABFT010000100	08	Richard D et al. (2021) Microbiol. Resour. Announc. 10: e01024-20.	10.1128/MRA.01024-20	PRJNA599566	GCA_014795805.1		JAABFT01
Xanthomonas citri pv. citri	9.5	JP727	SAMN13783260	Citrus x paradisi	1994	Reunion	A	JAABFU010000199	52	Richard D et al. (2021) Microbiol. Resour. Announc. 10: e01024-20.	10.1128/MRA.01024-20	PRJNA599566	GCA_014795775.1		JAABFU01
Xanthomonas citri pv. citri	9.5	JP764-01	SAMN13783261	Citrus x paradisi	1994	Reunion	A	JAABFV010000093	29	Richard D et al. (2021) Microbiol. Resour. Announc. 10: e01024-20.	10.1128/MRA.01024-20	PRJNA599566	GCA_014795735.1		JAABFV01
Xanthomonas citri pv. citri	9.5	JQ612-17	SAMN13783281	Citrus hystrix	1995	Reunion	A	JAABGP010000003	29	Richard D et al. (2021) Microbiol. Resour. Announc. 10: e01024-20.	10.1128/MRA.01024-20	PRJNA599566	GCA_014795385.1		JAABGP01
Xanthomonas citri pv. citri	9.5	JQ613-01	SAMN13783282	Citrus hystrix	1995	Reunion	A	JAABGQ010000009	52	Richard D et al. (2021) Microbiol. Resour. Announc. 10: e01024-20.	10.1128/MRA.01024-20	PRJNA599566	GCA_014795345.1		JAABGQ01
Xanthomonas citri pv. citri	9.5	JS502-01	SAMN13783293	Citrus x paradisi	1996	Reunion	A	JAABHB010000041	08	Richard D et al. (2021) Microbiol. Resour. Announc. 10: e01024-20.	10.1128/MRA.01024-20	PRJNA599566	GCA_014795185.1		JAABHB01
Xanthomonas citri pv. citri	9.5	JS503-05	SAMN13783294	Citrus x paradisi	1996	Reunion	A	JAABHC010000016	08	Richard D et al. (2021) Microbiol. Resour. Announc. 10: e01024-20.	10.1128/MRA.01024-20	PRJNA599566	GCA_014795135.1		JAABHC01
Xanthomonas citri pv. citri	9.5	JS536-01	SAMN13783295	Citrus x paradisi	1996	Reunion	A	JAABHD010000070	08	Richard D et al. (2021) Microbiol. Resour. Announc. 10: e01024-20.	10.1128/MRA.01024-20	PRJNA599566	GCA_014795145.1		JAABHD01
Xanthomonas citri pv. citri	9.5	JS538-02	SAMN13783296	Citrus x paradisi	1996	Reunion	A	JAABHE010000092	08	Richard D et al. (2021) Microbiol. Resour. Announc. 10: e01024-20.	10.1128/MRA.01024-20	PRJNA599566	GCA_014795125.1		JAABHE01
Xanthomonas citri pv. citri	9.5	JS581	SAMEA2827560	C. limetta	1997	Iran	A*	CDAW01000109	18	Gordon JL et al. (2015) BMC Genomics 16: 1098.	10.1186/s12864-015-2310-x	PRJEB7190	GCA_000825325.2		CDAW01
Xanthomonas citri pv. citri	9.5	JS582	SAMEA2827226	C. sinensis	1997	Iran	A*	CDAP01000132	18	Gordon JL et al. (2015) BMC Genomics 16: 1098.	10.1186/s12864-015-2310-x	PRJEB7203	GCA_000825605.2		CDAP01
Xanthomonas citri pv. citri	9.5	JS584	SAMEA2752240	Citrus sp.	1997	Iran	A*	CCWF01000028	18	Gordon JL et al. (2015) BMC Genomics 16: 1098.	10.1186/s12864-015-2310-x	PRJEB7162	GCA_001494255.2		CCWF01
Xanthomonas citri pv. citri	9.5	JS858-01	SAMN13783297	Citrus x paradisi	1996	Reunion	A	JAABHF010000074	08	Richard D et al. (2021) Microbiol. Resour. Announc. 10: e01024-20.	10.1128/MRA.01024-20	PRJNA599566	GCA_014795095.1		JAABHF01
Xanthomonas citri pv. citri	9.5	JW160-1	SAMEA2752263	C. aurantifolia	2000	Bangladesh	A	CCWH01000145	02	Gordon JL et al. (2015) BMC Genomics 16: 1098.	10.1186/s12864-015-2310-x	PRJEB7156	GCA_001496535.2		CCWH01
Xanthomonas citri pv. citri	9.5	jx-6	SAMN03765509	sweet orange	2014	China:Jiangxi		CP011827	21			PRJNA286060	GCA_001028285.3	chromosome:NZ_CP011827.2/CP011827.2; plasmid pXAC33:NZ_CP013665.1/CP013665.1; plasmid pXAC64:NZ_CP013664.1/CP013664.1
Xanthomonas citri pv. citri	9.5	jx4	SAMN02911836	Citrus sp.	2011	China:Jiangxi	A	CP009013	14	Zhang Y et al. (2015) ISME J. 9: 2128-38.	10.1038/ismej.2015.15	PRJNA255042	GCA_000961315.1	chromosome:NZ_CP009013.1/CP009013.1; plasmid pXAC33:NZ_CP009011.1/CP009011.1; plasmid pXAC64:NZ_CP009012.1/CP009012.1
Xanthomonas citri pv. citri	9.5	jx5	SAMN02911837	Citrus sp.	2011	China:Jiangxi	A	CP009010	14	Zhang Y et al. (2015) ISME J. 9: 2128-38.	10.1038/ismej.2015.15	PRJNA255042	GCA_000961295.1	chromosome:NZ_CP009010.1/CP009010.1; plasmid pXAC33:NZ_CP009008.1/CP009008.1; plasmid pXAC64:NZ_CP009009.1/CP009009.1
Xanthomonas citri pv. citri	9.5	JZ092	SAMN13783334	Citrus limon	2003	Seychelles	A	JAABIQ010000124	02	Richard D et al. (2021) Microbiol. Resour. Announc. 10: e01024-20.	10.1128/MRA.01024-20	PRJNA599566	GCA_014794425.1		JAABIQ01
Xanthomonas citri pv. citri	9.5	JZ094	SAMN13783335	Citrus limon	2003	Seychelles	A	JAABIR010000013	33	Richard D et al. (2021) Microbiol. Resour. Announc. 10: e01024-20.	10.1128/MRA.01024-20	PRJNA599566	GCA_014794415.1		JAABIR01
Xanthomonas citri pv. citri	9.5	LA087-2	SAMN13783095	Citrus sp.	2004	Comoros:Grande Comore	A	JAAAZL010000123	08	Richard D et al. (2021) Microbiol. Resour. Announc. 10: e01024-20.	10.1128/MRA.01024-20	PRJNA599566	GCA_014798955.1		JAAAZL01
Xanthomonas citri pv. citri	9.5	LB100-1	SAMEA2844845	C. sinensis x Poncirus trifoliata	2005	Seychelles	A	CDAV01000117	02	Gordon JL et al. (2015) BMC Genomics 16: 1098.	10.1186/s12864-015-2310-x	PRJEB7185	GCA_000825245.2		CDAV01
Xanthomonas citri pv. citri	9.5	LB100-3	SAMN13783337	Citrus webberi	2005	Seychelles	A	JAABIT010000007	02	Richard D et al. (2021) Microbiol. Resour. Announc. 10: e01024-20.	10.1128/MRA.01024-20	PRJNA599566	GCA_014794385.1		JAABIT01
Xanthomonas citri pv. citri	9.5	LB302	SAMEA2827233	Citrus aurantiifolia	2002	USA:Florida	Aw	CDAU01000965,CDAU01000966	02	Gordon JL et al. (2015) BMC Genomics 16: 1098.	10.1186/s12864-015-2310-x	PRJEB7197	GCA_000825465.2		CDAU01
Xanthomonas citri pv. citri	9.5	LC004-1	SAMN13783350	Citrus maxima	2006	Vietnam	A	JAABJG010000038	08	Richard D et al. (2021) Microbiol. Resour. Announc. 10: e01024-20.	10.1128/MRA.01024-20	PRJNA599566	GCA_014794185.1		JAABJG01
Xanthomonas citri pv. citri	9.5	LC045-02	SAMN13783317	Citrus aurantiifolia	2006	Mauritius:Rodrigues	A	JAABHZ010000162	19	Richard D et al. (2021) Microbiol. Resour. Announc. 10: e01024-20.	10.1128/MRA.01024-20	PRJNA599566	GCA_014794695.1		JAABHZ01
Xanthomonas citri pv. citri	9.5	LC046	SAMN13783318	Citrus aurantiifolia	2006	Mauritius:Rodrigues	A	JAABIA010000061	19	Richard D et al. (2021) Microbiol. Resour. Announc. 10: e01024-20.	10.1128/MRA.01024-20	PRJNA599566	GCA_014794705.1		JAABIA01
Xanthomonas citri pv. citri	9.5	LC048	SAMN13783319	Citrus aurantiifolia	2006	Mauritius:Rodrigues	A	JAABIB010000143	34	Richard D et al. (2021) Microbiol. Resour. Announc. 10: e01024-20.	10.1128/MRA.01024-20	PRJNA599566	GCA_014794685.1		JAABIB01
Xanthomonas citri pv. citri	9.5	LC80	SAMEA2752264	C. reticulata x C. sinensis	2006	Mali	A	CCWJ01000149	14	Gordon JL et al. (2015) BMC Genomics 16: 1098.	10.1186/s12864-015-2310-x	PRJEB7155	GCA_001489275.2		CCWJ01
Xanthomonas citri pv. citri	9.5	LD7-1	SAMEA2827225	C. aurantifolia	2008	Mali	A	CDAL01000246	15	Gordon JL et al. (2015) BMC Genomics 16: 1098.	10.1186/s12864-015-2310-x	PRJEB7204	GCA_000825625.2		CDAL01
Xanthomonas citri pv. citri	9.5	LD71a	SAMEA2752277	Citrus sp.	2007	Cambodia	A*	CCWE01000144	16	Gordon JL et al. (2015) BMC Genomics 16: 1098.	10.1186/s12864-015-2310-x	PRJEB7153	GCA_001492055.2		CCWE01
Xanthomonas citri pv. citri	9.5	LE116-1	SAMEA2827228	C. aurantifolia	2008	Mali	A	CDHD01001308	15	Gordon JL et al. (2015) BMC Genomics 16: 1098.	10.1186/s12864-015-2310-x	PRJEB7201	GCA_000825545.2		CDHD01
Xanthomonas citri pv. citri	9.5	LE20-1	SAMEA2752278	C. aurantifolia	2008	Ethiopia	A*	CCWK01000059	12	Gordon JL et al. (2015) BMC Genomics 16: 1098.	10.1186/s12864-015-2310-x	PRJEB7160	GCA_001488315.2		CCWK01
Xanthomonas citri pv. citri	9.5	LE3-1	SAMEA2827236	C. aurantifolia	2008	Ethiopia	A*	CDAI01000695	12	Gordon JL et al. (2015) BMC Genomics 16: 1098.	10.1186/s12864-015-2310-x	PRJEB7194	GCA_000825405.2		CDAI01
Xanthomonas citri pv. citri	9.5	LG102	SAMEA2827232	Citrus sp.	2006	Bangladesh	A	CDAN01001030	22	Gordon JL et al. (2015) BMC Genomics 16: 1098.	10.1186/s12864-015-2310-x	PRJEB7198	GCA_000825485.2		CDAN01
Xanthomonas citri pv. citri	9.5	LG115	SAMEA2827563	Citrus sp.	2007	India	Aw	CDAY01000139,CDAY01000140	02	Gordon JL et al. (2015) BMC Genomics 16: 1098.	10.1186/s12864-015-2310-x	PRJEB7187	GCA_000825285.2		CDAY01
Xanthomonas citri pv. citri	9.5	LG117	SAMEA2827562	Citrus sp.	2009	Bangladesh	A	CDAX01000128	25	Gordon JL et al. (2015) BMC Genomics 16: 1098.	10.1186/s12864-015-2310-x	PRJEB7188	GCA_000825305.2		CDAX01
Xanthomonas citri pv. citri	9.5	LG136-04	SAMN13783278	Citrus hystrix	2009	Reunion	A	JAABGM010000160	08	Richard D et al. (2021) Microbiol. Resour. Announc. 10: e01024-20.	10.1128/MRA.01024-20	PRJNA599566	GCA_014795435.1		JAABGM01
Xanthomonas citri pv. citri	9.5	LG97	SAMEA2827234	Citrus sp.	2006	Bangladesh	A	CDAK01001010,CDAK01001011	03	Gordon JL et al. (2015) BMC Genomics 16: 1098.	10.1186/s12864-015-2310-x	PRJEB7196	GCA_000825445.2		CDAK01
Xanthomonas citri pv. citri	9.5	LG98	SAMEA2844847	C. aurantifolia	2006	Bangladesh	A	CDBA01000158	35	Gordon JL et al. (2015) BMC Genomics 16: 1098.	10.1186/s12864-015-2310-x	PRJEB7183	GCA_000825205.2		CDBA01
Xanthomonas citri pv. citri	9.5	LH201	SAMN13783223	Citrus hystrix	2010	Reunion	A	JAABEJ010000060	52	Richard D et al. (2021) Microbiol. Resour. Announc. 10: e01024-20.	10.1128/MRA.01024-20	PRJNA599566	GCA_014796495.1		JAABEJ01
Xanthomonas citri pv. citri	9.5	LH201	SAMN05823148	Citrus hystrix	2010	Reunion		CP018858	52			PRJNA344031	GCA_001922105.1	chromosome:NZ_CP018858.1/CP018858.1; plasmid pLH201.1:NZ_CP018859.1/CP018859.1; plasmid pLH201.2:NZ_CP018860.1/CP018860.1
Xanthomonas citri pv. citri	9.5	LH212	SAMN13783224	Citrus hystrix	2010	Reunion	A	JAABEK010000028	08	Richard D et al. (2021) Microbiol. Resour. Announc. 10: e01024-20.	10.1128/MRA.01024-20	PRJNA599566	GCA_014796485.1		JAABEK01
Xanthomonas citri pv. citri	9.5	LH221	SAMN13783225	Citrus hystrix	2010	Reunion	A	JAABEL010000068	31	Richard D et al. (2021) Microbiol. Resour. Announc. 10: e01024-20.	10.1128/MRA.01024-20	PRJNA599566	GCA_014796445.1		JAABEL01
Xanthomonas citri pv. citri	9.5	LH238	SAMN13783247	Citrus hystrix	2010	Reunion	A	JAABFH010000204	08	Richard D et al. (2021) Microbiol. Resour. Announc. 10: e01024-20.	10.1128/MRA.01024-20	PRJNA599566	GCA_014796045.1		JAABFH01
Xanthomonas citri pv. citri	9.5	LH240	SAMN13783248	Citrus hystrix	2010	Reunion	A	JAABFI010000088	52	Richard D et al. (2021) Microbiol. Resour. Announc. 10: e01024-20.	10.1128/MRA.01024-20	PRJNA599566	GCA_014796015.1		JAABFI01
Xanthomonas citri pv. citri	9.5	LH241	SAMN13783249	Citrus hystrix	2010	Reunion	A	JAABFJ010000006	52	Richard D et al. (2021) Microbiol. Resour. Announc. 10: e01024-20.	10.1128/MRA.01024-20	PRJNA599566	GCA_014796005.1		JAABFJ01
Xanthomonas citri pv. citri	9.5	LH276	SAMN13783312	Citrus nobilis (C. reticulata x sinensis)	2010	Reunion	A	JAABHU010000002	52	Richard D et al. (2021) Microbiol. Resour. Announc. 10: e01024-20.	10.1128/MRA.01024-20	PRJNA599566	GCA_014794805.1		JAABHU01
Xanthomonas citri pv. citri	9.5	LH276	SAMN05823145	Citrus hystrix	2010	Reunion		CP018854	52			PRJNA344031	GCA_001922065.1	chromosome:NZ_CP018854.1/CP018854.1; plasmid pLH276.1:NZ_CP018855.1/CP018855.1; plasmid pLH276.2:NZ_CP018856.1/CP018856.1; plasmid pLH276.3:NZ_CP018857.1/CP018857.1
Xanthomonas citri pv. citri	9.5	LH320	SAMN13783274	Citrus hystrix	2010	Reunion	A	JAABGI010000035	08	Richard D et al. (2021) Microbiol. Resour. Announc. 10: e01024-20.	10.1128/MRA.01024-20	PRJNA599566	GCA_014795525.1		JAABGI01
Xanthomonas citri pv. citri	9.5	LH322	SAMN13783275	Citrus hystrix	2010	Reunion	A	JAABGJ010000052	08	Richard D et al. (2021) Microbiol. Resour. Announc. 10: e01024-20.	10.1128/MRA.01024-20	PRJNA599566	GCA_014795465.1		JAABGJ01
Xanthomonas citri pv. citri	9.5	LH37-1	SAMEA2827558	C. paradisi	2010	Senegal	A	CDAS01000149	15	Gordon JL et al. (2015) BMC Genomics 16: 1098.	10.1186/s12864-015-2310-x	PRJEB7192	GCA_000825365.2		CDAS01
Xanthomonas citri pv. citri	9.5	LI070-01	SAMN13783233	Citrus hystrix	2011	Reunion	A	JAABET010000184	52	Richard D et al. (2021) Microbiol. Resour. Announc. 10: e01024-20.	10.1128/MRA.01024-20	PRJNA599566	GCA_014796295.1		JAABET01
Xanthomonas citri pv. citri	9.5	LI070-02	SAMN13783234	Citrus hystrix	2011	Reunion	A	JAABEU010000058	52	Richard D et al. (2021) Microbiol. Resour. Announc. 10: e01024-20.	10.1128/MRA.01024-20	PRJNA599566	GCA_014796285.1		JAABEU01
Xanthomonas citri pv. citri	9.5	LI070-03	SAMN13783235	Citrus hystrix	2011	Reunion	A	JAABEV010000064	52	Richard D et al. (2021) Microbiol. Resour. Announc. 10: e01024-20.	10.1128/MRA.01024-20	PRJNA599566	GCA_014796235.1		JAABEV01
Xanthomonas citri pv. citri	9.5	LI070-05	SAMN13783236	Citrus hystrix	2011	Reunion	A	JAABEW010000975	52	Richard D et al. (2021) Microbiol. Resour. Announc. 10: e01024-20.	10.1128/MRA.01024-20	PRJNA599566	GCA_014796265.1		JAABEW01
Xanthomonas citri pv. citri	9.5	LI139-03	SAMN13783320	Citrus aurantiifolia	2011	Mauritius:Rodrigues	A	JAABIC010000069	36	Richard D et al. (2021) Microbiol. Resour. Announc. 10: e01024-20.	10.1128/MRA.01024-20	PRJNA599566	GCA_014794665.1		JAABIC01
Xanthomonas citri pv. citri	9.5	LI139-05	SAMN13783321	Citrus aurantiifolia	2011	Mauritius:Rodrigues	A	JAABID010000030	19	Richard D et al. (2021) Microbiol. Resour. Announc. 10: e01024-20.	10.1128/MRA.01024-20	PRJNA599566	GCA_014794635.1		JAABID01
Xanthomonas citri pv. citri	9.5	LI139-6	SAMN13783322	Citrus aurantiifolia	2011	Mauritius:Rodrigues	A	JAABIE010000063	19	Richard D et al. (2021) Microbiol. Resour. Announc. 10: e01024-20.	10.1128/MRA.01024-20	PRJNA599566	GCA_014794585.1		JAABIE01
Xanthomonas citri pv. citri	9.5	LI214-01	SAMN13783187	Citrus aurantiifolia	2011	Reunion	A	JAABCZ010000084	52	Richard D et al. (2021) Microbiol. Resour. Announc. 10: e01024-20.	10.1128/MRA.01024-20	PRJNA599566	GCA_014797335.1		JAABCZ01
Xanthomonas citri pv. citri	9.5	LI214-02	SAMN13783188	Citrus aurantiifolia	2011	Reunion	A	JAABDA010000963	52	Richard D et al. (2021) Microbiol. Resour. Announc. 10: e01024-20.	10.1128/MRA.01024-20	PRJNA599566	GCA_014797305.1		JAABDA01
Xanthomonas citri pv. citri	9.5	LI214-05	SAMN13783189	Citrus aurantiifolia	2011	Reunion	A	JAABDB010001246	52	Richard D et al. (2021) Microbiol. Resour. Announc. 10: e01024-20.	10.1128/MRA.01024-20	PRJNA599566	GCA_014797295.1		JAABDB01
Xanthomonas citri pv. citri	9.5	LI214-07	SAMN13783190	Citrus aurantiifolia	2011	Reunion	A	JAABDC010000149	52	Richard D et al. (2021) Microbiol. Resour. Announc. 10: e01024-20.	10.1128/MRA.01024-20	PRJNA599566	GCA_014797285.1		JAABDC01
Xanthomonas citri pv. citri	9.5	LI214-09	SAMN13783191	Citrus aurantiifolia	2011	Reunion	A	JAABDD010000258	52	Richard D et al. (2021) Microbiol. Resour. Announc. 10: e01024-20.	10.1128/MRA.01024-20	PRJNA599566	GCA_014797245.1		JAABDD01
Xanthomonas citri pv. citri	9.5	LI214-10	SAMN13783192	Citrus aurantiifolia	2011	Reunion	A	JAABDE010000050	52	Richard D et al. (2021) Microbiol. Resour. Announc. 10: e01024-20.	10.1128/MRA.01024-20	PRJNA599566	GCA_014797225.1		JAABDE01
Xanthomonas citri pv. citri	9.5	LI214-14	SAMN13783193	Citrus aurantiifolia	2011	Reunion	A	JAABDF010001000	52	Richard D et al. (2021) Microbiol. Resour. Announc. 10: e01024-20.	10.1128/MRA.01024-20	PRJNA599566	GCA_014797215.1		JAABDF01
Xanthomonas citri pv. citri	9.5	LI214-16	SAMN13783194	Citrus aurantiifolia	2011	Reunion	A	JAABDG010001874	52	Richard D et al. (2021) Microbiol. Resour. Announc. 10: e01024-20.	10.1128/MRA.01024-20	PRJNA599566	GCA_014797195.1		JAABDG01
Xanthomonas citri pv. citri	9.5	LJ001-1	SAMN13783338	Citrus sp.	2012	Seychelles	A	JAABIU010000046	02	Richard D et al. (2021) Microbiol. Resour. Announc. 10: e01024-20.	10.1128/MRA.01024-20	PRJNA599566	GCA_014794395.1		JAABIU01
Xanthomonas citri pv. citri	9.5	LJ003-1	SAMN13783339	Citrus sinensis	2012	Seychelles	A	JAABIV010000137	02	Richard D et al. (2021) Microbiol. Resour. Announc. 10: e01024-20.	10.1128/MRA.01024-20	PRJNA599566	GCA_014794405.1		JAABIV01
Xanthomonas citri pv. citri	9.5	LJ125-01	SAMN13783172	Citrus sinensis	2012	Mayotte	A	JAABCK010000082	08	Richard D et al. (2021) Microbiol. Resour. Announc. 10: e01024-20.	10.1128/MRA.01024-20	PRJNA599566	GCA_014797665.1		JAABCK01
Xanthomonas citri pv. citri	9.5	LJ207-7	SAMN13783222	Citrus hystrix	2012	Reunion	A	JAABEI010000106	31	Richard D et al. (2021) Microbiol. Resour. Announc. 10: e01024-20.	10.1128/MRA.01024-20	PRJNA599566	GCA_014796535.1		JAABEI01
Xanthomonas citri pv. citri	9.5	LJ207-7	SAMN05823144	Citrus hystrix	2012	Reunion		CP018850	31			PRJNA344031	GCA_001922085.1	chromosome:NZ_CP018850.1/CP018850.1; plasmid pLJ207-7.1:NZ_CP018851.1/CP018851.1; plasmid pLJ207-7.2:NZ_CP018852.1/CP018852.1; plasmid pLJ207-7.3:NZ_CP018853.1/CP018853.1
Xanthomonas citri pv. citri	9.5	LJ225-01	SAMN13783173	Citrus sinensis	2012	Mayotte	A	JAABCL010000093	08	Richard D et al. (2021) Microbiol. Resour. Announc. 10: e01024-20.	10.1128/MRA.01024-20	PRJNA599566	GCA_014797615.1		JAABCL01
Xanthomonas citri pv. citri	9.5	LJ225-2	SAMN13783174	Citrus sinensis	2012	Mayotte	A	JAABCM010000074	08	Richard D et al. (2021) Microbiol. Resour. Announc. 10: e01024-20.	10.1128/MRA.01024-20	PRJNA599566	GCA_014797625.1		JAABCM01
Xanthomonas citri pv. citri	9.5	LJ226-02	SAMN13783175	Citrus sinensis	2012	Mayotte	A	JAABCN010000085	08	Richard D et al. (2021) Microbiol. Resour. Announc. 10: e01024-20.	10.1128/MRA.01024-20	PRJNA599566	GCA_014797575.1		JAABCN01
Xanthomonas citri pv. citri	9.5	LJ228-1	SAMN13783176	Citrus hystrix	2012	Mayotte	A	JAABCO010000095	08	Richard D et al. (2021) Microbiol. Resour. Announc. 10: e01024-20.	10.1128/MRA.01024-20	PRJNA599566	GCA_014797515.1		JAABCO01
Xanthomonas citri pv. citri	9.5	LJ229-06	SAMN13783177	Citrus reticulata	2012	Mayotte	A	JAABCP010000009	08	Richard D et al. (2021) Microbiol. Resour. Announc. 10: e01024-20.	10.1128/MRA.01024-20	PRJNA599566	GCA_014797525.1		JAABCP01
Xanthomonas citri pv. citri	9.5	LJ230-03	SAMN13783178	Citrus sinensis	2012	Mayotte	A	JAABCQ010000582	08	Richard D et al. (2021) Microbiol. Resour. Announc. 10: e01024-20.	10.1128/MRA.01024-20	PRJNA599566	GCA_014797545.1		JAABCQ01
Xanthomonas citri pv. citri	9.5	LJ231-09	SAMN13783179	Citrus sp.	2012	Mayotte	A	JAABCR010000108	08	Richard D et al. (2021) Microbiol. Resour. Announc. 10: e01024-20.	10.1128/MRA.01024-20	PRJNA599566	GCA_014797505.1		JAABCR01
Xanthomonas citri pv. citri	9.5	LJ232-01	SAMN13783180	Citrus sinensis	2012	Mayotte	A	JAABCS010000051	08	Richard D et al. (2021) Microbiol. Resour. Announc. 10: e01024-20.	10.1128/MRA.01024-20	PRJNA599566	GCA_014797485.1		JAABCS01
Xanthomonas citri pv. citri	9.5	LJ232-05	SAMN13783181	Citrus sinensis	2012	Mayotte	A	JAABCT010000052	08	Richard D et al. (2021) Microbiol. Resour. Announc. 10: e01024-20.	10.1128/MRA.01024-20	PRJNA599566	GCA_014797435.1		JAABCT01
Xanthomonas citri pv. citri	9.5	LK126-01	SAMN13783086	Citrus aurantiifolia	2013	Comoros:Anjouan	A	JAAAZC010000160	08	Richard D et al. (2021) Microbiol. Resour. Announc. 10: e01024-20.	10.1128/MRA.01024-20	PRJNA599566	GCA_014799095.1		JAAAZC01
Xanthomonas citri pv. citri	9.5	LK126-02	SAMN13783087	Citrus aurantiifolia	2013	Comoros:Anjouan	A	JAAAZD010000825	08	Richard D et al. (2021) Microbiol. Resour. Announc. 10: e01024-20.	10.1128/MRA.01024-20	PRJNA599566	GCA_014799065.1		JAAAZD01
Xanthomonas citri pv. citri	9.5	LK126-03	SAMN13783088	Citrus aurantiifolia	2013	Comoros:Anjouan	A	JAAAZE010000176	37	Richard D et al. (2021) Microbiol. Resour. Announc. 10: e01024-20.	10.1128/MRA.01024-20	PRJNA599566	GCA_014799055.1		JAAAZE01
Xanthomonas citri pv. citri	9.5	LK127-01	SAMN13783089	Citrus sinensis	2013	Comoros:Anjouan	A	JAAAZF010000273	08	Richard D et al. (2021) Microbiol. Resour. Announc. 10: e01024-20.	10.1128/MRA.01024-20	PRJNA599566	GCA_014799045.1		JAAAZF01
Xanthomonas citri pv. citri	9.5	LK127-03	SAMN13783090	Citrus sinensis	2013	Comoros:Anjouan	A	JAAAZG010000109	08	Richard D et al. (2021) Microbiol. Resour. Announc. 10: e01024-20.	10.1128/MRA.01024-20	PRJNA599566	GCA_014799025.1		JAAAZG01
Xanthomonas citri pv. citri	9.5	LK128-01	SAMN13783091	Citrus sinensis	2013	Comoros:Anjouan	A	JAAAZH010000039	08	Richard D et al. (2021) Microbiol. Resour. Announc. 10: e01024-20.	10.1128/MRA.01024-20	PRJNA599566	GCA_014799005.1		JAAAZH01
Xanthomonas citri pv. citri	9.5	LK128-02	SAMN13783092	Citrus sinensis	2013	Comoros:Anjouan	A	JAAAZI010000407	08	Richard D et al. (2021) Microbiol. Resour. Announc. 10: e01024-20.	10.1128/MRA.01024-20	PRJNA599566	GCA_014798965.1		JAAAZI01
Xanthomonas citri pv. citri	9.5	LK129-03	SAMN13783093	Citrus aurantiifolia	2013	Comoros:Anjouan	A	JAAAZJ010000947	08	Richard D et al. (2021) Microbiol. Resour. Announc. 10: e01024-20.	10.1128/MRA.01024-20	PRJNA599566	GCA_014798925.1		JAAAZJ01
Xanthomonas citri pv. citri	9.5	LK130-04	SAMN13783104	Citrus aurantiifolia	2013	Comoros:Moheli	A	JAAAZU010000077	38	Richard D et al. (2021) Microbiol. Resour. Announc. 10: e01024-20.	10.1128/MRA.01024-20	PRJNA599566	GCA_014798755.1		JAAAZU01
Xanthomonas citri pv. citri	9.5	LK130-06	SAMN13783105	Citrus aurantiifolia	2013	Comoros:Moheli	A	JAAAZV010000126	08	Richard D et al. (2021) Microbiol. Resour. Announc. 10: e01024-20.	10.1128/MRA.01024-20	PRJNA599566	GCA_014798735.1		JAAAZV01
Xanthomonas citri pv. citri	9.5	LK130-09	SAMN13783106	Citrus aurantiifolia	2013	Comoros:Moheli	A	JAAAZW010000001	38	Richard D et al. (2021) Microbiol. Resour. Announc. 10: e01024-20.	10.1128/MRA.01024-20	PRJNA599566	GCA_014694275.1		JAAAZW01
Xanthomonas citri pv. citri	9.5	LK130-11	SAMN13783107	Citrus aurantiifolia	2013	Comoros:Moheli	A	JAAAZX010000059	08	Richard D et al. (2021) Microbiol. Resour. Announc. 10: e01024-20.	10.1128/MRA.01024-20	PRJNA599566	GCA_014798715.1		JAAAZX01
Xanthomonas citri pv. citri	9.5	LK131-01	SAMN13783108	Citrus sinensis	2013	Comoros:Moheli	A	JAAAZY010000047	08	Richard D et al. (2021) Microbiol. Resour. Announc. 10: e01024-20.	10.1128/MRA.01024-20	PRJNA599566	GCA_014798705.1		JAAAZY01
Xanthomonas citri pv. citri	9.5	LK131-04	SAMN13783109	Citrus aurantiifolia	2013	Comoros:Moheli	A	JAAAZZ010000003	08	Richard D et al. (2021) Microbiol. Resour. Announc. 10: e01024-20.	10.1128/MRA.01024-20	PRJNA599566	GCA_014798685.1		JAAAZZ01
Xanthomonas citri pv. citri	9.5	LK131-10	SAMN13783110	Citrus aurantiifolia	2013	Comoros:Moheli	A	JAABAA010000007	08	Richard D et al. (2021) Microbiol. Resour. Announc. 10: e01024-20.	10.1128/MRA.01024-20	PRJNA599566	GCA_014798645.1		JAABAA01
Xanthomonas citri pv. citri	9.5	LK132-03	SAMN13783111	Citrus sinensis	2013	Comoros:Moheli	A	JAABAB010000091	08	Richard D et al. (2021) Microbiol. Resour. Announc. 10: e01024-20.	10.1128/MRA.01024-20	PRJNA599566	GCA_014798585.1		JAABAB01
Xanthomonas citri pv. citri	9.5	LK132-08	SAMN13783112	Citrus aurantiifolia	2013	Comoros:Moheli	A	JAABAC010000070	08	Richard D et al. (2021) Microbiol. Resour. Announc. 10: e01024-20.	10.1128/MRA.01024-20	PRJNA599566	GCA_014798635.1		JAABAC01
Xanthomonas citri pv. citri	9.5	LK135-03	SAMN13783113	Citrus sp.	2013	Comoros:Moheli	A	JAABAD010000424	08	Richard D et al. (2021) Microbiol. Resour. Announc. 10: e01024-20.	10.1128/MRA.01024-20	PRJNA599566	GCA_014798625.1		JAABAD01
Xanthomonas citri pv. citri	9.5	LK136-01	SAMN13783114	Citrus aurantiifolia	2013	Comoros:Moheli	A	JAABAE010000059	38	Richard D et al. (2021) Microbiol. Resour. Announc. 10: e01024-20.	10.1128/MRA.01024-20	PRJNA599566	GCA_014798595.1		JAABAE01
Xanthomonas citri pv. citri	9.5	LK136-04	SAMN13783115	Citrus aurantiifolia	2013	Comoros:Moheli	A	JAABAF010000092	38	Richard D et al. (2021) Microbiol. Resour. Announc. 10: e01024-20.	10.1128/MRA.01024-20	PRJNA599566	GCA_014798535.1		JAABAF01
Xanthomonas citri pv. citri	9.5	LK136-05	SAMN13783116	Citrus aurantiifolia	2013	Comoros:Moheli	A	JAABAG010000001	38	Richard D et al. (2021) Microbiol. Resour. Announc. 10: e01024-20.	10.1128/MRA.01024-20	PRJNA599566	GCA_014694255.1		JAABAG01
Xanthomonas citri pv. citri	9.5	LK136-08	SAMN13783117	Citrus aurantiifolia	2013	Comoros:Moheli	A	JAABAH010000091	38	Richard D et al. (2021) Microbiol. Resour. Announc. 10: e01024-20.	10.1128/MRA.01024-20	PRJNA599566	GCA_014798525.1		JAABAH01
Xanthomonas citri pv. citri	9.5	LK137-01	SAMN13783118	Citrus sinensis	2013	Comoros:Moheli	A	JAABAI010000001	38	Richard D et al. (2021) Microbiol. Resour. Announc. 10: e01024-20.	10.1128/MRA.01024-20	PRJNA599566	GCA_014694215.1		JAABAI01
Xanthomonas citri pv. citri	9.5	LK137-02	SAMN13783119	Citrus aurantiifolia	2013	Comoros:Moheli	A	JAABAJ010000151	38	Richard D et al. (2021) Microbiol. Resour. Announc. 10: e01024-20.	10.1128/MRA.01024-20	PRJNA599566	GCA_014798515.1		JAABAJ01
Xanthomonas citri pv. citri	9.5	LK141-03	SAMN13783120	Citrus sinensis	2013	Comoros:Moheli	A	JAABAK010000015	29	Richard D et al. (2021) Microbiol. Resour. Announc. 10: e01024-20.	10.1128/MRA.01024-20	PRJNA599566	GCA_014798505.1		JAABAK01
Xanthomonas citri pv. citri	9.5	LK141-09	SAMN13783121	Citrus sinensis	2013	Comoros:Moheli	A	JAABAL010000901	38	Richard D et al. (2021) Microbiol. Resour. Announc. 10: e01024-20.	10.1128/MRA.01024-20	PRJNA599566	GCA_014798455.1		JAABAL01
Xanthomonas citri pv. citri	9.5	LK141-15	SAMN13783122	Citrus sinensis	2013	Comoros:Moheli	A	JAABAM010000033	38	Richard D et al. (2021) Microbiol. Resour. Announc. 10: e01024-20.	10.1128/MRA.01024-20	PRJNA599566	GCA_014798485.1		JAABAM01
Xanthomonas citri pv. citri	9.5	LK142-04	SAMN13783123	Citrus aurantiifolia	2013	Comoros:Moheli	A	JAABAN010000850	08	Richard D et al. (2021) Microbiol. Resour. Announc. 10: e01024-20.	10.1128/MRA.01024-20	PRJNA599566	GCA_014798415.1		JAABAN01
Xanthomonas citri pv. citri	9.5	LK144-08	SAMN13783096	Citrus sp.	2013	Comoros:Grande Comore	A	JAAAZM010000026	39	Richard D et al. (2021) Microbiol. Resour. Announc. 10: e01024-20.	10.1128/MRA.01024-20	PRJNA599566	GCA_014798905.1		JAAAZM01
Xanthomonas citri pv. citri	9.5	LK145-07	SAMN13783097	Citrus sp.	2013	Comoros:Grande Comore	A	JAAAZN010000084	39	Richard D et al. (2021) Microbiol. Resour. Announc. 10: e01024-20.	10.1128/MRA.01024-20	PRJNA599566	GCA_014798885.1		JAAAZN01
Xanthomonas citri pv. citri	9.5	LK145-10	SAMN13783098	Citrus sp.	2013	Comoros:Grande Comore	A	JAAAZO010000092	39	Richard D et al. (2021) Microbiol. Resour. Announc. 10: e01024-20.	10.1128/MRA.01024-20	PRJNA599566	GCA_014798865.1		JAAAZO01
Xanthomonas citri pv. citri	9.5	LK145-14	SAMN13783099	Citrus sp.	2013	Comoros:Grande Comore	A	JAAAZP010000001	39	Richard D et al. (2021) Microbiol. Resour. Announc. 10: e01024-20.	10.1128/MRA.01024-20	PRJNA599566	GCA_014694285.1		JAAAZP01
Xanthomonas citri pv. citri	9.5	LK148-03	SAMN13783100	Citrus sp.	2013	Comoros:Grande Comore	A	JAAAZQ010000079	39	Richard D et al. (2021) Microbiol. Resour. Announc. 10: e01024-20.	10.1128/MRA.01024-20	PRJNA599566	GCA_014798825.1		JAAAZQ01
Xanthomonas citri pv. citri	9.5	LK169-01	SAMN13783262	Citrus hystrix	2013	Reunion	A	JAABFW010000145	08	Richard D et al. (2021) Microbiol. Resour. Announc. 10: e01024-20.	10.1128/MRA.01024-20	PRJNA599566	GCA_014795765.1		JAABFW01
Xanthomonas citri pv. citri	9.5	LK169-03	SAMN13783263	Citrus hystrix	2013	Reunion	A	JAABFX010000001	08	Richard D et al. (2021) Microbiol. Resour. Announc. 10: e01024-20.	10.1128/MRA.01024-20	PRJNA599566	GCA_014694125.1		JAABFX01
Xanthomonas citri pv. citri	9.5	LK169-04	SAMN13783264	Citrus hystrix	2013	Reunion	A	JAABFY010000015	08	Richard D et al. (2021) Microbiol. Resour. Announc. 10: e01024-20.	10.1128/MRA.01024-20	PRJNA599566	GCA_014795725.1		JAABFY01
Xanthomonas citri pv. citri	9.5	LK170-01	SAMN13783265	Citrus hystrix	2013	Reunion	A	JAABFZ010000095	08	Richard D et al. (2021) Microbiol. Resour. Announc. 10: e01024-20.	10.1128/MRA.01024-20	PRJNA599566	GCA_014795665.1		JAABFZ01
Xanthomonas citri pv. citri	9.5	LK170-03	SAMN13783266	Citrus hystrix	2013	Reunion	A	JAABGA010000049	08	Richard D et al. (2021) Microbiol. Resour. Announc. 10: e01024-20.	10.1128/MRA.01024-20	PRJNA599566	GCA_014795695.1		JAABGA01
Xanthomonas citri pv. citri	9.5	LK170-05	SAMN13783267	Citrus hystrix	2013	Reunion	A	JAABGB010000011	08	Richard D et al. (2021) Microbiol. Resour. Announc. 10: e01024-20.	10.1128/MRA.01024-20	PRJNA599566	GCA_014795655.1		JAABGB01
Xanthomonas citri pv. citri	9.5	LK171-01	SAMN13783268	Citrus hystrix	2013	Reunion	A	JAABGC010000051	08	Richard D et al. (2021) Microbiol. Resour. Announc. 10: e01024-20.	10.1128/MRA.01024-20	PRJNA599566	GCA_014795645.1		JAABGC01
Xanthomonas citri pv. citri	9.5	LK171-02	SAMN13783269	Citrus hystrix	2013	Reunion	A	JAABGD010000041	08	Richard D et al. (2021) Microbiol. Resour. Announc. 10: e01024-20.	10.1128/MRA.01024-20	PRJNA599566	GCA_014795625.1		JAABGD01
Xanthomonas citri pv. citri	9.5	LK172-01	SAMN13783270	Citrus hystrix	2013	Reunion	A	JAABGE010000174	08	Richard D et al. (2021) Microbiol. Resour. Announc. 10: e01024-20.	10.1128/MRA.01024-20	PRJNA599566	GCA_014795595.1		JAABGE01
Xanthomonas citri pv. citri	9.5	LK172-02	SAMN13783271	Citrus hystrix	2013	Reunion	A	JAABGF010000132	08	Richard D et al. (2021) Microbiol. Resour. Announc. 10: e01024-20.	10.1128/MRA.01024-20	PRJNA599566	GCA_014795585.1		JAABGF01
Xanthomonas citri pv. citri	9.5	LK173-01	SAMN13783272	Citrus hystrix	2013	Reunion	A	JAABGG010000104	08	Richard D et al. (2021) Microbiol. Resour. Announc. 10: e01024-20.	10.1128/MRA.01024-20	PRJNA599566	GCA_014795545.1		JAABGG01
Xanthomonas citri pv. citri	9.5	LK173-02	SAMN13783273	Citrus hystrix	2013	Reunion	A	JAABGH010000041	08	Richard D et al. (2021) Microbiol. Resour. Announc. 10: e01024-20.	10.1128/MRA.01024-20	PRJNA599566	GCA_014795535.1		JAABGH01
Xanthomonas citri pv. citri	9.5	LL068-04	SAMN13783101	Citrus sp.	2014	Comoros:Grande Comore	A	JAAAZR010000053	08	Richard D et al. (2021) Microbiol. Resour. Announc. 10: e01024-20.	10.1128/MRA.01024-20	PRJNA599566	GCA_014798805.1		JAAAZR01
Xanthomonas citri pv. citri	9.5	LL068-06	SAMN13783102	Citrus sp.	2014	Comoros:Grande Comore	A	JAAAZS010000066	08	Richard D et al. (2021) Microbiol. Resour. Announc. 10: e01024-20.	10.1128/MRA.01024-20	PRJNA599566	GCA_014798815.1		JAAAZS01
Xanthomonas citri pv. citri	9.5	LL068-07	SAMN13783103	Citrus sp.	2014	Comoros:Grande Comore	A	JAAAZT010000040	08	Richard D et al. (2021) Microbiol. Resour. Announc. 10: e01024-20.	10.1128/MRA.01024-20	PRJNA599566	GCA_014798785.1		JAAAZT01
Xanthomonas citri pv. citri	9.5	LL074-04	SAMN13783144	Citrus x paradisi	2014	Martinique	A	JAABBI010000074	52	Richard D et al. (2021) Microbiol. Resour. Announc. 10: e01024-20.	10.1128/MRA.01024-20	PRJNA599566	GCA_014798185.1		JAABBI01
Xanthomonas citri pv. citri	9.5	LL074-4	SAMN05823143	Citrus x paradisi	2014	Martinique		CP018847	52			PRJNA344031	GCA_001922045.1	chromosome:NZ_CP018847.1/CP018847.1; plasmid pLL074-4.1:NZ_CP018848.1/CP018848.1; plasmid pLL074-4.2:NZ_CP018849.1/CP018849.1
Xanthomonas citri pv. citri	9.5	LL082-03	SAMN13783205	Citrus nobilis	2014	Reunion	A	JAABDR010000007	08	Richard D et al. (2021) Microbiol. Resour. Announc. 10: e01024-20.	10.1128/MRA.01024-20	PRJNA599566	GCA_014797035.1		JAABDR01
Xanthomonas citri pv. citri	9.5	LL082-04	SAMN13783206	Citrus nobilis	2014	Reunion	A	JAABDS010000049	52	Richard D et al. (2021) Microbiol. Resour. Announc. 10: e01024-20.	10.1128/MRA.01024-20	PRJNA599566	GCA_014796985.1		JAABDS01
Xanthomonas citri pv. citri	9.5	LL082-13	SAMN13783207	Citrus nobilis	2014	Reunion	A	JAABDT010000051	08	Richard D et al. (2021) Microbiol. Resour. Announc. 10: e01024-20.	10.1128/MRA.01024-20	PRJNA599566	GCA_014796975.1		JAABDT01
Xanthomonas citri pv. citri	9.5	LL082-15	SAMN13783208	Citrus nobilis	2014	Reunion	A	JAABDU010000347	52	Richard D et al. (2021) Microbiol. Resour. Announc. 10: e01024-20.	10.1128/MRA.01024-20	PRJNA599566	GCA_014796965.1		JAABDU01
Xanthomonas citri pv. citri	9.5	LL082-16	SAMN13783209	Citrus nobilis	2014	Reunion	A	JAABDV010000015	08	Richard D et al. (2021) Microbiol. Resour. Announc. 10: e01024-20.	10.1128/MRA.01024-20	PRJNA599566	GCA_014796925.1		JAABDV01
Xanthomonas citri pv. citri	9.5	LL082-18	SAMN13783210	Citrus nobilis	2014	Reunion	A	JAABDW010000016	52	Richard D et al. (2021) Microbiol. Resour. Announc. 10: e01024-20.	10.1128/MRA.01024-20	PRJNA599566	GCA_014796915.1		JAABDW01
Xanthomonas citri pv. citri	9.5	LL082-21	SAMN13783211	Citrus nobilis	2014	Reunion	A	JAABDX010000073	08	Richard D et al. (2021) Microbiol. Resour. Announc. 10: e01024-20.	10.1128/MRA.01024-20	PRJNA599566	GCA_014796905.1		JAABDX01
Xanthomonas citri pv. citri	9.5	LL082-25	SAMN13783212	Citrus nobilis	2014	Reunion	A	JAABDY010000081	08	Richard D et al. (2021) Microbiol. Resour. Announc. 10: e01024-20.	10.1128/MRA.01024-20	PRJNA599566	GCA_014796875.1		JAABDY01
Xanthomonas citri pv. citri	9.5	LL085-02	SAMN13783215	Citrus limon	2014	Reunion	A	JAABEB010000019	52	Richard D et al. (2021) Microbiol. Resour. Announc. 10: e01024-20.	10.1128/MRA.01024-20	PRJNA599566	GCA_014796835.1		JAABEB01
Xanthomonas citri pv. citri	9.5	LL085-03	SAMN13783216	Citrus limon	2014	Reunion	A	JAABEC010000095	29	Richard D et al. (2021) Microbiol. Resour. Announc. 10: e01024-20.	10.1128/MRA.01024-20	PRJNA599566	GCA_014796755.1		JAABEC01
Xanthomonas citri pv. citri	9.5	LL087-01	SAMN13783213	Citrus limon	2014	Reunion	A	JAABDZ010000267	08	Richard D et al. (2021) Microbiol. Resour. Announc. 10: e01024-20.	10.1128/MRA.01024-20	PRJNA599566	GCA_014796855.1		JAABDZ01
Xanthomonas citri pv. citri	9.5	LL087-02	SAMN13783214	Citrus limon	2014	Reunion	A	JAABEA010000067	08	Richard D et al. (2021) Microbiol. Resour. Announc. 10: e01024-20.	10.1128/MRA.01024-20	PRJNA599566	GCA_014796815.1		JAABEA01
Xanthomonas citri pv. citri	9.5	LL095-02	SAMN13783288	Citrus nobilis	2014	Reunion	A	JAABGW010000067	08	Richard D et al. (2021) Microbiol. Resour. Announc. 10: e01024-20.	10.1128/MRA.01024-20	PRJNA599566	GCA_014795245.1		JAABGW01
Xanthomonas citri pv. citri	9.5	LL095-08	SAMN13783289	Citrus nobilis	2014	Reunion	A	JAABGX010000415	08	Richard D et al. (2021) Microbiol. Resour. Announc. 10: e01024-20.	10.1128/MRA.01024-20	PRJNA599566	GCA_014795255.1		JAABGX01
Xanthomonas citri pv. citri	9.5	LL095-20	SAMN13783290	Citrus nobilis	2014	Reunion	A	JAABGY010000161	08	Richard D et al. (2021) Microbiol. Resour. Announc. 10: e01024-20.	10.1128/MRA.01024-20	PRJNA599566	GCA_014795205.1		JAABGY01
Xanthomonas citri pv. citri	9.5	LL096-06	SAMN13783298	Citrus limon	2014	Reunion	A	JAABHG010000072	08	Richard D et al. (2021) Microbiol. Resour. Announc. 10: e01024-20.	10.1128/MRA.01024-20	PRJNA599566	GCA_014795085.1		JAABHG01
Xanthomonas citri pv. citri	9.5	LL096-08	SAMN13783299	Citrus limon	2014	Reunion	A	JAABHH010000071	52	Richard D et al. (2021) Microbiol. Resour. Announc. 10: e01024-20.	10.1128/MRA.01024-20	PRJNA599566	GCA_014795045.1		JAABHH01
Xanthomonas citri pv. citri	9.5	LL096-09	SAMN13783300	Citrus limon	2014	Reunion	A	JAABHI010000108	08	Richard D et al. (2021) Microbiol. Resour. Announc. 10: e01024-20.	10.1128/MRA.01024-20	PRJNA599566	GCA_014795025.1		JAABHI01
Xanthomonas citri pv. citri	9.5	LL096-13	SAMN13783301	Citrus limon	2014	Reunion	A	JAABHJ010000104	40	Richard D et al. (2021) Microbiol. Resour. Announc. 10: e01024-20.	10.1128/MRA.01024-20	PRJNA599566	GCA_014795005.1		JAABHJ01
Xanthomonas citri pv. citri	9.5	LL098-02	SAMN13783291	Citrus nobilis	2014	Reunion	A	JAABGZ010000001	40	Richard D et al. (2021) Microbiol. Resour. Announc. 10: e01024-20.	10.1128/MRA.01024-20	PRJNA599566	GCA_014694055.1		JAABGZ01
Xanthomonas citri pv. citri	9.5	LL100-12	SAMN13783292	Citrus nobilis	2014	Reunion	A	JAABHA010000026	08	Richard D et al. (2021) Microbiol. Resour. Announc. 10: e01024-20.	10.1128/MRA.01024-20	PRJNA599566	GCA_014795195.1		JAABHA01
Xanthomonas citri pv. citri	9.5	LL102-02	SAMN13783302	Citrus limon	2014	Reunion	A	JAABHK010000038	08	Richard D et al. (2021) Microbiol. Resour. Announc. 10: e01024-20.	10.1128/MRA.01024-20	PRJNA599566	GCA_014794995.1		JAABHK01
Xanthomonas citri pv. citri	9.5	LL111-06	SAMN13783145	Citrus sinensis	2014	Martinique	A	JAABBJ010000105	52	Richard D et al. (2021) Microbiol. Resour. Announc. 10: e01024-20.	10.1128/MRA.01024-20	PRJNA599566	GCA_014798155.1		JAABBJ01
Xanthomonas citri pv. citri	9.5	LL115-09	SAMN13783283	Citrus nobilis	2014	Reunion	A	JAABGR010000001	29	Richard D et al. (2021) Microbiol. Resour. Announc. 10: e01024-20.	10.1128/MRA.01024-20	PRJNA599566	GCA_014694075.1		JAABGR01
Xanthomonas citri pv. citri	9.5	LL115-17	SAMN13783284	Citrus nobilis	2014	Reunion	A	JAABGS010000082	08	Richard D et al. (2021) Microbiol. Resour. Announc. 10: e01024-20.	10.1128/MRA.01024-20	PRJNA599566	GCA_014795355.1		JAABGS01
Xanthomonas citri pv. citri	9.5	LL115-20	SAMN13783285	Citrus nobilis	2014	Reunion	A	JAABGT010000095	08	Richard D et al. (2021) Microbiol. Resour. Announc. 10: e01024-20.	10.1128/MRA.01024-20	PRJNA599566	GCA_014795315.1		JAABGT01
Xanthomonas citri pv. citri	9.5	LL124-01	SAMN13783146	Citrus sinensis	2014	Martinique	A	JAABBK010000050	52	Richard D et al. (2021) Microbiol. Resour. Announc. 10: e01024-20.	10.1128/MRA.01024-20	PRJNA599566	GCA_014798135.1		JAABBK01
Xanthomonas citri pv. citri	9.5	LL131-03	SAMN13783195	Citrus nobilis	2014	Reunion	A	JAABDH010000533	29	Richard D et al. (2021) Microbiol. Resour. Announc. 10: e01024-20.	10.1128/MRA.01024-20	PRJNA599566	GCA_014797175.1		JAABDH01
Xanthomonas citri pv. citri	9.5	LL132-01	SAMN13783196	Citrus nobilis	2014	Reunion	A	JAABDI010000468	52	Richard D et al. (2021) Microbiol. Resour. Announc. 10: e01024-20.	10.1128/MRA.01024-20	PRJNA599566	GCA_014797165.1		JAABDI01
Xanthomonas citri pv. citri	9.5	LL162-01	SAMN13783286	Citrus nobilis	2014	Reunion	A	JAABGU010000625	08	Richard D et al. (2021) Microbiol. Resour. Announc. 10: e01024-20.	10.1128/MRA.01024-20	PRJNA599566	GCA_014795295.1		JAABGU01
Xanthomonas citri pv. citri	9.5	LL164-02	SAMN13783287	Citrus nobilis	2014	Reunion	A	JAABGV010000051	08	Richard D et al. (2021) Microbiol. Resour. Announc. 10: e01024-20.	10.1128/MRA.01024-20	PRJNA599566	GCA_014795285.1		JAABGV01
Xanthomonas citri pv. citri	9.5	LL174-01	SAMN13783243	Citrus limon	2014	Reunion	A	JAABFD010000047	08	Richard D et al. (2021) Microbiol. Resour. Announc. 10: e01024-20.	10.1128/MRA.01024-20	PRJNA599566	GCA_014796095.1		JAABFD01
Xanthomonas citri pv. citri	9.5	LL174-02	SAMN13783244	Citrus limon	2014	Reunion	A	JAABFE010000036	29	Richard D et al. (2021) Microbiol. Resour. Announc. 10: e01024-20.	10.1128/MRA.01024-20	PRJNA599566	GCA_014796085.1		JAABFE01
Xanthomonas citri pv. citri	9.5	LL174-04	SAMN13783245	Citrus limon	2014	Reunion	A	JAABFF010000013	08	Richard D et al. (2021) Microbiol. Resour. Announc. 10: e01024-20.	10.1128/MRA.01024-20	PRJNA599566	GCA_014796055.1		JAABFF01
Xanthomonas citri pv. citri	9.5	LL174-05	SAMN13783246	Citrus limon	2014	Reunion	A	JAABFG010000001	08	Richard D et al. (2021) Microbiol. Resour. Announc. 10: e01024-20.	10.1128/MRA.01024-20	PRJNA599566	GCA_014694175.1		JAABFG01
Xanthomonas citri pv. citri	9.5	LL175-01	SAMN13783202	Citrus nobilis	2014	Reunion	A	JAABDO010000987	52	Richard D et al. (2021) Microbiol. Resour. Announc. 10: e01024-20.	10.1128/MRA.01024-20	PRJNA599566	GCA_014797115.1		JAABDO01
Xanthomonas citri pv. citri	9.5	LL186-5	SAMN13783313	Citrus sinensis	2014	Reunion	A	JAABHV010000007	08	Richard D et al. (2021) Microbiol. Resour. Announc. 10: e01024-20.	10.1128/MRA.01024-20	PRJNA599566	GCA_014794785.1		JAABHV01
Xanthomonas citri pv. citri	9.5	LM053-06	SAMN13783162	Citrus aurantiifolia	2015	Mauritius	A	JAABCA010000229	08	Richard D et al. (2021) Microbiol. Resour. Announc. 10: e01024-20.	10.1128/MRA.01024-20	PRJNA599566	GCA_014797855.1		JAABCA01
Xanthomonas citri pv. citri	9.5	LM053-07	SAMN13783163	Citrus aurantiifolia	2015	Mauritius	A	JAABCB010000092	08	Richard D et al. (2021) Microbiol. Resour. Announc. 10: e01024-20.	10.1128/MRA.01024-20	PRJNA599566	GCA_014797825.1		JAABCB01
Xanthomonas citri pv. citri	9.5	LM054-06	SAMN13783164	Citrus sinensis	2015	Mauritius	A	JAABCC010000724	08	Richard D et al. (2021) Microbiol. Resour. Announc. 10: e01024-20.	10.1128/MRA.01024-20	PRJNA599566	GCA_014797835.1		JAABCC01
Xanthomonas citri pv. citri	9.5	LM054-17	SAMN13783165	Citrus sinensis	2015	Mauritius	A	JAABCD010000082	08	Richard D et al. (2021) Microbiol. Resour. Announc. 10: e01024-20.	10.1128/MRA.01024-20	PRJNA599566	GCA_014797755.1		JAABCD01
Xanthomonas citri pv. citri	9.5	LM055-08	SAMN13783166	Citrus reticulata x Citrus x paradisi	2015	Mauritius	A	JAABCE010000056	08	Richard D et al. (2021) Microbiol. Resour. Announc. 10: e01024-20.	10.1128/MRA.01024-20	PRJNA599566	GCA_014797725.1		JAABCE01
Xanthomonas citri pv. citri	9.5	LM057-04	SAMN13783167	Citrus meyeri	2015	Mauritius	A	JAABCF010000094	08	Richard D et al. (2021) Microbiol. Resour. Announc. 10: e01024-20.	10.1128/MRA.01024-20	PRJNA599566	GCA_014797715.1		JAABCF01
Xanthomonas citri pv. citri	9.5	LM057-14	SAMN13783168	Citrus meyeri	2015	Mauritius	A	JAABCG010000179	08	Richard D et al. (2021) Microbiol. Resour. Announc. 10: e01024-20.	10.1128/MRA.01024-20	PRJNA599566	GCA_014797705.1		JAABCG01
Xanthomonas citri pv. citri	9.5	LM057-15	SAMN13783169	Citrus meyeri	2015	Mauritius	A	JAABCH010000122	08	Richard D et al. (2021) Microbiol. Resour. Announc. 10: e01024-20.	10.1128/MRA.01024-20	PRJNA599566	GCA_014797735.1		JAABCH01
Xanthomonas citri pv. citri	9.5	LM069-01	SAMN13783170	Citrus aurantiifolia	2015	Mauritius	A	JAABCI010000222	08	Richard D et al. (2021) Microbiol. Resour. Announc. 10: e01024-20.	10.1128/MRA.01024-20	PRJNA599566	GCA_014797675.1		JAABCI01
Xanthomonas citri pv. citri	9.5	LM070	SAMN13783171	Citrus aurantiifolia	2015	Mauritius	A	JAABCJ010000179	08	Richard D et al. (2021) Microbiol. Resour. Announc. 10: e01024-20.	10.1128/MRA.01024-20	PRJNA599566	GCA_014797605.1		JAABCJ01
Xanthomonas citri pv. citri	9.5	LM088-18	SAMN13783226	Citrus hystrix	2015	Reunion	A	JAABEM010000093	08	Richard D et al. (2021) Microbiol. Resour. Announc. 10: e01024-20.	10.1128/MRA.01024-20	PRJNA599566	GCA_014796425.1		JAABEM01
Xanthomonas citri pv. citri	9.5	LM088-20	SAMN13783227	Citrus hystrix	2015	Reunion	A	JAABEN010000114	08	Richard D et al. (2021) Microbiol. Resour. Announc. 10: e01024-20.	10.1128/MRA.01024-20	PRJNA599566	GCA_014796435.1		JAABEN01
Xanthomonas citri pv. citri	9.5	LM088-25	SAMN13783228	Citrus hystrix	2015	Reunion	A	JAABEO010000069	52	Richard D et al. (2021) Microbiol. Resour. Announc. 10: e01024-20.	10.1128/MRA.01024-20	PRJNA599566	GCA_014796395.1		JAABEO01
Xanthomonas citri pv. citri	9.5	LM088-28	SAMN13783229	Citrus hystrix	2015	Reunion	A	JAABEP010000329	41	Richard D et al. (2021) Microbiol. Resour. Announc. 10: e01024-20.	10.1128/MRA.01024-20	PRJNA599566	GCA_014796385.1		JAABEP01
Xanthomonas citri pv. citri	9.5	LM088-37	SAMN13783230	Citrus hystrix	2015	Reunion	A	JAABEQ010000005	41	Richard D et al. (2021) Microbiol. Resour. Announc. 10: e01024-20.	10.1128/MRA.01024-20	PRJNA599566	GCA_014796345.1		JAABEQ01
Xanthomonas citri pv. citri	9.5	LM088-40	SAMN13783231	Citrus hystrix	2015	Reunion	A	JAABER010000075	42	Richard D et al. (2021) Microbiol. Resour. Announc. 10: e01024-20.	10.1128/MRA.01024-20	PRJNA599566	GCA_014796335.1		JAABER01
Xanthomonas citri pv. citri	9.5	LM088-42	SAMN13783232	Citrus hystrix	2015	Reunion	A	JAABES010000599	52	Richard D et al. (2021) Microbiol. Resour. Announc. 10: e01024-20.	10.1128/MRA.01024-20	PRJNA599566	GCA_014796325.1		JAABES01
Xanthomonas citri pv. citri	9.5	LM089-02	SAMN13783197	Citrus nobilis	2015	Reunion	A	JAABDJ010000024	43	Richard D et al. (2021) Microbiol. Resour. Announc. 10: e01024-20.	10.1128/MRA.01024-20	PRJNA599566	GCA_014797145.1		JAABDJ01
Xanthomonas citri pv. citri	9.5	LM089-06	SAMN13783198	Citrus nobilis	2015	Reunion	A	JAABDK010000060	52	Richard D et al. (2021) Microbiol. Resour. Announc. 10: e01024-20.	10.1128/MRA.01024-20	PRJNA599566	GCA_014797095.1		JAABDK01
Xanthomonas citri pv. citri	9.5	LM089-20	SAMN13783199	Citrus nobilis	2015	Reunion	A	JAABDL010000001	52	Richard D et al. (2021) Microbiol. Resour. Announc. 10: e01024-20.	10.1128/MRA.01024-20	PRJNA599566	GCA_014694185.1		JAABDL01
Xanthomonas citri pv. citri	9.5	LM089-41	SAMN13783200	Citrus nobilis	2015	Reunion	A	JAABDM010000034	52	Richard D et al. (2021) Microbiol. Resour. Announc. 10: e01024-20.	10.1128/MRA.01024-20	PRJNA599566	GCA_014797065.1		JAABDM01
Xanthomonas citri pv. citri	9.5	LM089-42	SAMN13783201	Citrus nobilis	2015	Reunion	A	JAABDN010000037	52	Richard D et al. (2021) Microbiol. Resour. Announc. 10: e01024-20.	10.1128/MRA.01024-20	PRJNA599566	GCA_014797085.1		JAABDN01
Xanthomonas citri pv. citri	9.5	LM090-02	SAMN13783147	Citrus sp.	2015	Martinique	A	JAABBL010000164	52	Richard D et al. (2021) Microbiol. Resour. Announc. 10: e01024-20.	10.1128/MRA.01024-20	PRJNA599566	GCA_014798125.1		JAABBL01
Xanthomonas citri pv. citri	9.5	LM095-04	SAMN13783323	Citrus aurantiifolia	2015	Mauritius:Rodrigues	A	JAABIF010000001	19	Richard D et al. (2021) Microbiol. Resour. Announc. 10: e01024-20.	10.1128/MRA.01024-20	PRJNA599566	GCA_014694065.1		JAABIF01
Xanthomonas citri pv. citri	9.5	LM095-05	SAMN13783324	Citrus aurantiifolia	2015	Mauritius:Rodrigues	A	JAABIG010000074	19	Richard D et al. (2021) Microbiol. Resour. Announc. 10: e01024-20.	10.1128/MRA.01024-20	PRJNA599566	GCA_014794605.1		JAABIG01
Xanthomonas citri pv. citri	9.5	LM095-07	SAMN13783325	Citrus aurantiifolia	2015	Mauritius:Rodrigues	A	JAABIH010000066	19	Richard D et al. (2021) Microbiol. Resour. Announc. 10: e01024-20.	10.1128/MRA.01024-20	PRJNA599566	GCA_014794595.1		JAABIH01
Xanthomonas citri pv. citri	9.5	LM095-11	SAMN13783326	Citrus aurantiifolia	2015	Mauritius:Rodrigues	A	JAABII010000035	19	Richard D et al. (2021) Microbiol. Resour. Announc. 10: e01024-20.	10.1128/MRA.01024-20	PRJNA599566	GCA_014794525.1		JAABII01
Xanthomonas citri pv. citri	9.5	LM095-14	SAMN13783327	Citrus aurantiifolia	2015	Mauritius:Rodrigues	A	JAABIJ010000117	44	Richard D et al. (2021) Microbiol. Resour. Announc. 10: e01024-20.	10.1128/MRA.01024-20	PRJNA599566	GCA_014794535.1		JAABIJ01
Xanthomonas citri pv. citri	9.5	LM096-03	SAMN13783328	Citrus aurantiifolia	2015	Mauritius:Rodrigues	A	JAABIK010000020	19	Richard D et al. (2021) Microbiol. Resour. Announc. 10: e01024-20.	10.1128/MRA.01024-20	PRJNA599566	GCA_014794505.1		JAABIK01
Xanthomonas citri pv. citri	9.5	LM096-08	SAMN13783329	Citrus aurantiifolia	2015	Mauritius:Rodrigues	A	JAABIL010000001	19	Richard D et al. (2021) Microbiol. Resour. Announc. 10: e01024-20.	10.1128/MRA.01024-20	PRJNA599566	GCA_014694115.1		JAABIL01
Xanthomonas citri pv. citri	9.5	LM096-09	SAMN13783330	Citrus aurantiifolia	2015	Mauritius:Rodrigues	A	JAABIM010000165	19	Richard D et al. (2021) Microbiol. Resour. Announc. 10: e01024-20.	10.1128/MRA.01024-20	PRJNA599566	GCA_014794485.1		JAABIM01
Xanthomonas citri pv. citri	9.5	LM097-01	SAMN13783331	Citrus aurantiifolia	2015	Mauritius:Rodrigues	A	JAABIN010000073	19	Richard D et al. (2021) Microbiol. Resour. Announc. 10: e01024-20.	10.1128/MRA.01024-20	PRJNA599566	GCA_014794495.1		JAABIN01
Xanthomonas citri pv. citri	9.5	LM121-01	SAMN13783217	Citrus limon	2015	Reunion	A	JAABED010000019	52	Richard D et al. (2021) Microbiol. Resour. Announc. 10: e01024-20.	10.1128/MRA.01024-20	PRJNA599566	GCA_014796745.1		JAABED01
Xanthomonas citri pv. citri	9.5	LM121-02	SAMN13783218	Citrus limon	2015	Reunion	A	JAABEE010000053	52	Richard D et al. (2021) Microbiol. Resour. Announc. 10: e01024-20.	10.1128/MRA.01024-20	PRJNA599566	GCA_014796805.1		JAABEE01
Xanthomonas citri pv. citri	9.5	LM121-31	SAMN13783219	Citrus limon	2015	Reunion	A	JAABEF010000012	08	Richard D et al. (2021) Microbiol. Resour. Announc. 10: e01024-20.	10.1128/MRA.01024-20	PRJNA599566	GCA_014796595.1		JAABEF01
Xanthomonas citri pv. citri	9.5	LM121-41	SAMN13783220	Citrus limon	2015	Reunion	A	JAABEG010000275	52	Richard D et al. (2021) Microbiol. Resour. Announc. 10: e01024-20.	10.1128/MRA.01024-20	PRJNA599566	GCA_014796525.1		JAABEG01
Xanthomonas citri pv. citri	9.5	LM121-42	SAMN13783221	Citrus limon	2015	Reunion	A	JAABEH010000355	52	Richard D et al. (2021) Microbiol. Resour. Announc. 10: e01024-20.	10.1128/MRA.01024-20	PRJNA599566	GCA_014796545.1		JAABEH01
Xanthomonas citri pv. citri	9.5	LM158	SAMN13783068	Citrus sinensis	2013	Argentina	A	JAAAYK010000035	14	Richard D et al. (2021) Microbiol. Resour. Announc. 10: e01024-20.	10.1128/MRA.01024-20	PRJNA599566	GCA_014799295.1		JAAAYK01
Xanthomonas citri pv. citri	9.5	LM169	SAMN13783069	Citrus x paradisi	2005	Argentina	A	JAAAYL010000075	14	Richard D et al. (2021) Microbiol. Resour. Announc. 10: e01024-20.	10.1128/MRA.01024-20	PRJNA599566	GCA_014802755.1		JAAAYL01
Xanthomonas citri pv. citri	9.5	LM180	SAMN13783070	Citrus x paradisi	2003	Argentina	A	JAAAYM010000050	14	Richard D et al. (2021) Microbiol. Resour. Announc. 10: e01024-20.	10.1128/MRA.01024-20	PRJNA599566	GCA_014799255.1		JAAAYM01
Xanthomonas citri pv. citri	9.5	LM180	SAMN05823141	Citrus x paradisi	2003	Argentina		MSQW01000001	14			PRJNA344031	GCA_001939985.1	chromosome:NZ_CM007622.1/CM007622.1; plasmid pLM180.1:NZ_CM007623.1/CM007623.1; plasmid pLM180.2:NZ_CM007624.1/CM007624.1; plasmid pLM180.3:NZ_CM007625.1/CM007625.1; plasmid pLM180.4:NZ_CM007626.1/CM007626.1	MSQW01
Xanthomonas citri pv. citri	9.5	LM184	SAMN13783071	Citrus limon	2013	Argentina	A	JAAAYN010000097	14	Richard D et al. (2021) Microbiol. Resour. Announc. 10: e01024-20.	10.1128/MRA.01024-20	PRJNA599566	GCA_014799245.1		JAAAYN01
Xanthomonas citri pv. citri	9.5	LM198	SAMN13783072	Citrus sinensis	2015	Argentina	A	JAAAYO010000049	14	Richard D et al. (2021) Microbiol. Resour. Announc. 10: e01024-20.	10.1128/MRA.01024-20	PRJNA599566	GCA_014799185.1		JAAAYO01
Xanthomonas citri pv. citri	9.5	LM199	SAMN13783073	Citrus sinensis	2015	Argentina	A	JAAAYP010000095	14	Richard D et al. (2021) Microbiol. Resour. Announc. 10: e01024-20.	10.1128/MRA.01024-20	PRJNA599566	GCA_014799195.1		JAAAYP01
Xanthomonas citri pv. citri	9.5	LM199	SAMN05822798	Citrus sinensis	2015	Argentina		MSQV01000001	14			PRJNA344031	GCA_001939965.1	chromosome:NZ_CM007619.1/CM007619.1; plasmid pLM199.1:NZ_CM007620.1/CM007620.1; plasmid pLM199.2:NZ_CM007621.1/CM007621.1	MSQV01
Xanthomonas citri pv. citri	9.5	LM205	SAMN13783074	Citrus x paradisi	2010	Argentina	A	JAAAYQ010000068	14	Richard D et al. (2021) Microbiol. Resour. Announc. 10: e01024-20.	10.1128/MRA.01024-20	PRJNA599566	GCA_014799205.1		JAAAYQ01
Xanthomonas citri pv. citri	9.5	LM229	SAMN13783075	Citrus sinensis	2012	Argentina	A	JAAAYR010000083	14	Richard D et al. (2021) Microbiol. Resour. Announc. 10: e01024-20.	10.1128/MRA.01024-20	PRJNA599566	GCA_014799145.1		JAAAYR01
Xanthomonas citri pv. citri	9.5	LM358-02	SAMN13783252	Citrus limon	2015	Reunion	A	JAABFM010000443	08	Richard D et al. (2021) Microbiol. Resour. Announc. 10: e01024-20.	10.1128/MRA.01024-20	PRJNA599566	GCA_014795925.1		JAABFM01
Xanthomonas citri pv. citri	9.5	LM358-08	SAMN13783253	Citrus limon	2015	Reunion	A	JAABFN010000092	08	Richard D et al. (2021) Microbiol. Resour. Announc. 10: e01024-20.	10.1128/MRA.01024-20	PRJNA599566	GCA_014795945.1		JAABFN01
Xanthomonas citri pv. citri	9.5	LM358-13	SAMN13783254	Citrus limon	2015	Reunion	A	JAABFO010000087	08	Richard D et al. (2021) Microbiol. Resour. Announc. 10: e01024-20.	10.1128/MRA.01024-20	PRJNA599566	GCA_014795885.1		JAABFO01
Xanthomonas citri pv. citri	9.5	LM358-18	SAMN13783255	Citrus limon	2015	Reunion	A	JAABFP010000085	08	Richard D et al. (2021) Microbiol. Resour. Announc. 10: e01024-20.	10.1128/MRA.01024-20	PRJNA599566	GCA_014795865.1		JAABFP01
Xanthomonas citri pv. citri	9.5	LM358-22	SAMN13783256	Citrus limon	2015	Reunion	A	JAABFQ010000025	08	Richard D et al. (2021) Microbiol. Resour. Announc. 10: e01024-20.	10.1128/MRA.01024-20	PRJNA599566	GCA_014795845.1		JAABFQ01
Xanthomonas citri pv. citri	9.5	LMG 9322	SAMEA2752224	Citrus aurantiifolia	1986 (?)	USA:Florida	A* (?)	CCVY01000098	08	Gordon JL et al. (2015) BMC Genomics 16: 1098.	10.1186/s12864-015-2310-x	PRJEB7146	GCA_001490855.2		CCVY01
Xanthomonas citri pv. citri	9.5	LMG 9322	SAMN02903175	Citrus aurantifolia	not available	USA:Florida	not available	JPYD01000255	not available	Constantin EC et al. (2016) Plant Pathol. 65: 792-806.	10.1111/ppa.12461	PRJNA254373	GCA_001401655.1		JPYD01
Xanthomonas citri pv. citri	9.5	LMG9322	SAMN05571463	Citrus aurantiifolia	1915	USA:Florida	not available	MDJT01000185	08	Bansal K et al. (2017) Appl. Environ. Microbiol. 83: e02993- 02916.	10.1128/AEM.02993-16	PRJNA338819	GCA_002018575.1		MDJT01
Xanthomonas citri pv. citri	9.5	LN003-10	SAMN13783276	Citrus hystrix	2016	Reunion	A	JAABGK010000078	08	Richard D et al. (2021) Microbiol. Resour. Announc. 10: e01024-20.	10.1128/MRA.01024-20	PRJNA599566	GCA_014795485.1		JAABGK01
Xanthomonas citri pv. citri	9.5	LN003-17	SAMN13783277	Citrus hystrix	2016	Reunion	A	JAABGL010000025	08	Richard D et al. (2021) Microbiol. Resour. Announc. 10: e01024-20.	10.1128/MRA.01024-20	PRJNA599566	GCA_014795475.1		JAABGL01
Xanthomonas citri pv. citri	9.5	LN005-04	SAMN13783250	Citrus hystrix	2016	Reunion	A	JAABFK010000011	52	Richard D et al. (2021) Microbiol. Resour. Announc. 10: e01024-20.	10.1128/MRA.01024-20	PRJNA599566	GCA_014795985.1		JAABFK01
Xanthomonas citri pv. citri	9.5	LN005-07	SAMN13783251	Citrus hystrix	2016	Reunion	A	JAABFL010000233	52	Richard D et al. (2021) Microbiol. Resour. Announc. 10: e01024-20.	10.1128/MRA.01024-20	PRJNA599566	GCA_014795955.1		JAABFL01
Xanthomonas citri pv. citri	9.5	LN006-01	SAMN13783203	Citrus nobilis	2016	Reunion	A	JAABDP010000266	52	Richard D et al. (2021) Microbiol. Resour. Announc. 10: e01024-20.	10.1128/MRA.01024-20	PRJNA599566	GCA_014797025.1		JAABDP01
Xanthomonas citri pv. citri	9.5	LN006-18	SAMN13783204	Citrus nobilis	2016	Reunion	A	JAABDQ010000001	43	Richard D et al. (2021) Microbiol. Resour. Announc. 10: e01024-20.	10.1128/MRA.01024-20	PRJNA599566	GCA_014694155.1		JAABDQ01
Xanthomonas citri pv. citri	9.5	LN007-02	SAMN13783237	Citrus limon	2016	Reunion	A	JAABEX010000053	08	Richard D et al. (2021) Microbiol. Resour. Announc. 10: e01024-20.	10.1128/MRA.01024-20	PRJNA599566	GCA_014796225.1		JAABEX01
Xanthomonas citri pv. citri	9.5	LN007-03	SAMN13783238	Citrus limon	2016	Reunion	A	JAABEY010001353	52	Richard D et al. (2021) Microbiol. Resour. Announc. 10: e01024-20.	10.1128/MRA.01024-20	PRJNA599566	GCA_014796185.1		JAABEY01
Xanthomonas citri pv. citri	9.5	LN007-05	SAMN13783239	Citrus limon	2016	Reunion	A	JAABEZ010000519	52	Richard D et al. (2021) Microbiol. Resour. Announc. 10: e01024-20.	10.1128/MRA.01024-20	PRJNA599566	GCA_014796195.1		JAABEZ01
Xanthomonas citri pv. citri	9.5	LN007-07	SAMN13783240	Citrus limon	2016	Reunion	A	JAABFA010000077	52	Richard D et al. (2021) Microbiol. Resour. Announc. 10: e01024-20.	10.1128/MRA.01024-20	PRJNA599566	GCA_014796155.1		JAABFA01
Xanthomonas citri pv. citri	9.5	LN007-09	SAMN13783241	Citrus limon	2016	Reunion	A	JAABFB010000147	52	Richard D et al. (2021) Microbiol. Resour. Announc. 10: e01024-20.	10.1128/MRA.01024-20	PRJNA599566	GCA_014796145.1		JAABFB01
Xanthomonas citri pv. citri	9.5	LN007-10	SAMN13783242	Citrus limon	2016	Reunion	A	JAABFC010000038	52	Richard D et al. (2021) Microbiol. Resour. Announc. 10: e01024-20.	10.1128/MRA.01024-20	PRJNA599566	GCA_014796115.1		JAABFC01
Xanthomonas citri pv. citri	9.5	LP027-03	SAMN13783340	Citrus aurantiifolia	2017	Seychelles	A	JAABIW010000211	33	Richard D et al. (2021) Microbiol. Resour. Announc. 10: e01024-20.	10.1128/MRA.01024-20	PRJNA599566	GCA_014794315.1		JAABIW01
Xanthomonas citri pv. citri	9.5	LP027-05	SAMN13783341	Citrus aurantiifolia	2017	Seychelles	A	JAABIX010000048	33	Richard D et al. (2021) Microbiol. Resour. Announc. 10: e01024-20.	10.1128/MRA.01024-20	PRJNA599566	GCA_014794285.1		JAABIX01
Xanthomonas citri pv. citri	9.5	LP027-13	SAMN13783342	Citrus aurantiifolia	2017	Seychelles	A	JAABIY010000167	33	Richard D et al. (2021) Microbiol. Resour. Announc. 10: e01024-20.	10.1128/MRA.01024-20	PRJNA599566	GCA_014794325.1		JAABIY01
Xanthomonas citri pv. citri	9.5	LP028-03	SAMN13783343	Citrus aurantiifolia	2017	Seychelles	A	JAABIZ010000062	33	Richard D et al. (2021) Microbiol. Resour. Announc. 10: e01024-20.	10.1128/MRA.01024-20	PRJNA599566	GCA_014794305.1		JAABIZ01
Xanthomonas citri pv. citri	9.5	LP028-05	SAMN13783344	Citrus aurantiifolia	2017	Seychelles	A	JAABJA010000153	33	Richard D et al. (2021) Microbiol. Resour. Announc. 10: e01024-20.	10.1128/MRA.01024-20	PRJNA599566	GCA_014794295.1		JAABJA01
Xanthomonas citri pv. citri	9.5	LP028-06	SAMN13783345	Citrus aurantiifolia	2017	Seychelles	A	JAABJB010000227	33	Richard D et al. (2021) Microbiol. Resour. Announc. 10: e01024-20.	10.1128/MRA.01024-20	PRJNA599566	GCA_014794215.1		JAABJB01
Xanthomonas citri pv. citri	9.5	LP029-13	SAMN13783346	Citrus sinensis	2017	Seychelles	A	JAABJC010000292	02	Richard D et al. (2021) Microbiol. Resour. Announc. 10: e01024-20.	10.1128/MRA.01024-20	PRJNA599566	GCA_014794195.1		JAABJC01
Xanthomonas citri pv. citri	9.5	LP029-15	SAMN13783347	Citrus sinensis	2017	Seychelles	A	JAABJD010000140	02	Richard D et al. (2021) Microbiol. Resour. Announc. 10: e01024-20.	10.1128/MRA.01024-20	PRJNA599566	GCA_014794225.1		JAABJD01
Xanthomonas citri pv. citri	9.5	LP030-1	SAMN13783148	Citrus latifolia	2017	Martinique	A	JAABBM010000063	52	Richard D et al. (2021) Microbiol. Resour. Announc. 10: e01024-20.	10.1128/MRA.01024-20	PRJNA599566	GCA_014798105.1		JAABBM01
Xanthomonas citri pv. citri	9.5	LP031-1	SAMN13783149	Citrus sinensis	2017	Martinique	A	JAABBN010000178	52	Richard D et al. (2021) Microbiol. Resour. Announc. 10: e01024-20.	10.1128/MRA.01024-20	PRJNA599566	GCA_014798085.1		JAABBN01
Xanthomonas citri pv. citri	9.5	LP032-1	SAMN13783150	Citrus aurantiifolia	2017	Martinique	A	JAABBO010000389	52	Richard D et al. (2021) Microbiol. Resour. Announc. 10: e01024-20.	10.1128/MRA.01024-20	PRJNA599566	GCA_014798035.1		JAABBO01
Xanthomonas citri pv. citri	9.5	LP033-1	SAMN13783151	Citrus x paradisi	2017	Martinique	A	JAABBP010000035	52	Richard D et al. (2021) Microbiol. Resour. Announc. 10: e01024-20.	10.1128/MRA.01024-20	PRJNA599566	GCA_014798005.1		JAABBP01
Xanthomonas citri pv. citri	9.5	LP034-1	SAMN13783152	Citrus latifolia	2017	Martinique	A	JAABBQ010000010	52	Richard D et al. (2021) Microbiol. Resour. Announc. 10: e01024-20.	10.1128/MRA.01024-20	PRJNA599566	GCA_014798015.1		JAABBQ01
Xanthomonas citri pv. citri	9.5	LP035-1	SAMN13783153	Citrus latifolia	2017	Martinique	A	JAABBR010000015	52	Richard D et al. (2021) Microbiol. Resour. Announc. 10: e01024-20.	10.1128/MRA.01024-20	PRJNA599566	GCA_014798025.1		JAABBR01
Xanthomonas citri pv. citri	9.5	LP036-1	SAMN13783154	Citrus latifolia	2017	Martinique	A	JAABBS010000425	52	Richard D et al. (2021) Microbiol. Resour. Announc. 10: e01024-20.	10.1128/MRA.01024-20	PRJNA599566	GCA_014797935.1		JAABBS01
Xanthomonas citri pv. citri	9.5	mf20	SAMN02911847	Citrus sinensis	2011	USA:Florida	A	CP009007	14	Zhang Y et al. (2015) ISME J. 9: 2128-38.	10.1038/ismej.2015.15	PRJNA255042	GCA_000961275.1	chromosome:NZ_CP009007.1/CP009007.1; plasmid pXAC33:NZ_CP009005.1/CP009005.1; plasmid pXAC64:NZ_CP009006.1/CP009006.1
Xanthomonas citri pv. citri	9.5	MN10	SAMN02911841	Citrus sp.	2005	USA:Florida	A	CP009004	14	Zhang Y et al. (2015) ISME J. 9: 2128-38.	10.1038/ismej.2015.15	PRJNA255042	GCA_000961255.1	chromosome:NZ_CP009004.1/CP009004.1; plasmid pXAC33:NZ_CP009002.1/CP009002.1; plasmid pXAC64:NZ_CP009003.1/CP009003.1
Xanthomonas citri pv. citri	9.5	MN11	SAMN02911842	Citrus aurantiifolia		USA:Florida	A	CP009001	14	Zhang Y et al. (2015) ISME J. 9: 2128-38.	10.1038/ismej.2015.15	PRJNA255042	GCA_000961235.1	chromosome:NZ_CP009001.1/CP009001.1; plasmid pXAC33:NZ_CP008999.1/CP008999.1; plasmid pXAC64:NZ_CP009000.1/CP009000.1
Xanthomonas citri pv. citri	9.5	MN12	SAMN02911843	Citrus sp.	1997	USA:Florida	A	CP008998	14	Zhang Y et al. (2015) ISME J. 9: 2128-38.	10.1038/ismej.2015.15	PRJNA255042	GCA_000961215.1	chromosome:NZ_CP008998.1/CP008998.1; plasmid pXAC33:NZ_CP008996.1/CP008996.1; plasmid pXAC64:NZ_CP008997.1/CP008997.1
Xanthomonas citri pv. citri	9.5	NCPPB 211	SAMN13783128	Citrus sp.	1948	India	A	JAABAS010000005	04	Richard D et al. (2021) Microbiol. Resour. Announc. 10: e01024-20.	10.1128/MRA.01024-20	PRJNA599566	GCA_014798375.1		JAABAS01
Xanthomonas citri pv. citri	9.5	NCPPB 226	SAMN13783184	Citrus sp.	1949	New Zealand	A	JAABCW010000116	08	Richard D et al. (2021) Microbiol. Resour. Announc. 10: e01024-20.	10.1128/MRA.01024-20	PRJNA599566	GCA_014797395.1		JAABCW01
Xanthomonas citri pv. citri	9.5	NCPPB 3562	SAMEA2752223	C. limon	1988	India	A	CCXZ01000185	15	Gordon JL et al. (2015) BMC Genomics 16: 1098.	10.1186/s12864-015-2310-x	PRJEB7159	GCA_001495715.2		CCXZ01
Xanthomonas citri pv. citri	9.5	NCPPB 3607	SAMEA2827559	C. aurantifolia	1988	India	A*	CDAT01000231	10	Gordon JL et al. (2015) BMC Genomics 16: 1098.	10.1186/s12864-015-2310-x	PRJEB7191	GCA_000825345.2		CDAT01
Xanthomonas citri pv. citri	9.5	NCPPB 3608	SAMEA2752279	C. aurantifolia	1988	India	Aw	CCWG01000045,CCWG01000047	01	Gordon JL et al. (2015) BMC Genomics 16: 1098.	10.1186/s12864-015-2310-x	PRJEB7161	GCA_001494775.2		CCWG01
Xanthomonas citri pv. citri	9.5	NCPPB 3610	SAMEA2827231	Citrus trifoliata (Poncirus trifoliata)	1988	India	A	CDAO01001182	06	Gordon JL et al. (2015) BMC Genomics 16: 1098.	10.1186/s12864-015-2310-x	PRJEB7199	GCA_000825505.2		CDAO01
Xanthomonas citri pv. citri	9.5	NCPPB 3612	SAMEA2827237	C. aurantifolia	1988	India	A	CDAQ01000143	05	Gordon JL et al. (2015) BMC Genomics 16: 1098.	10.1186/s12864-015-2310-x	PRJEB7193	GCA_000825385.2		CDAQ01
Xanthomonas citri pv. citri	9.5	NCPPB 3615	SAMEA2827229	C. aurantifolia	1989	India	A*	CDAM01000157	24	Gordon JL et al. (2015) BMC Genomics 16: 1098.	10.1186/s12864-015-2310-x	PRJEB7202	GCA_000825585.2		CDAM01
Xanthomonas citri pv. citri	9.5	NCPPB 3615 (->LE116-1)	SAMEA2827227	C. aurantifolia	1989	India	A*	CDHC01001308		Gordon JL et al. (2015) BMC Genomics 16: 1098.	10.1186/s12864-015-2310-x	PRJEB7202	GCA_000825565.2		CDHC01
Xanthomonas citri pv. citri	9.5	NCPPB 406	SAMN13783185	Citrus sp.	1957	New Zealand	A	JAABCX010000082	08	Richard D et al. (2021) Microbiol. Resour. Announc. 10: e01024-20.	10.1128/MRA.01024-20	PRJNA599566	GCA_014797385.1		JAABCX01
Xanthomonas citri pv. citri	9.5	NIGEB-386	SAMN03070127	Mexican lime	2009	Iran:Nikshahr, Sistan Baluchistan	A*	JRON01000038	45	Jalali A et al. (2017) 1st International Joint Conference on New Trends in Biotechnology		PRJNA261284	GCA_001956275.1	plasmid pXCC48:NZ_CM007641.1/CM007641.1; plasmid pXCC55:NZ_CM007642.1/CM007642.1	JRON01
Xanthomonas citri pv. citri	9.5	NIGEB-88	SAMN03649471	Mexican lime	2009	Iran:Hasht bandi, Minab, Hormozgan	A*	LJGA01000004	45	Jalali A et al. (2018) J. Microbial World 11: 294-309.		PRJNA283400	GCA_002742455.1		LJGA01
Xanthomonas citri pv. citri	9.5	NT17	SAMN02911844	Citrus sinensis	2011	USA:Florida	A	CP008995	14	Zhang Y et al. (2015) ISME J. 9: 2128-38.	10.1038/ismej.2015.15	PRJNA255042	GCA_000961195.1	chromosome:NZ_CP008995.1/CP008995.1; plasmid pXAC33:NZ_CP008993.1/CP008993.1; plasmid pXAC64:NZ_CP008994.1/CP008994.1
Xanthomonas citri pv. citri	9.5	SN3-3	SAMN15461541	Citrus sp.	2016	Taiwan:Chiayi		CP060002	21			PRJNA644481	GCA_019434335.1	chromosome:NZ_CP060002.1/CP060002.1; plasmid pSN3-3:NZ_CP060003.1/CP060003.1
Xanthomonas citri pv. citri	9.5	TX160042	SAMN06685652	Citrus aurantiifolia	2015	USA:Rancho Viejo, Texas	Aw	CP020882	01	Munoz Bodnar A et al. (2017) Genome Announc. 5: e00609-17.	10.1128/genomeA.00609-17	PRJNA381640	GCA_002139975.1	chromosome:NZ_CP020882.1/CP020882.1; plasmid unnamed1:NZ_CP020883.1/CP020883.1; plasmid unnamed2:NZ_CP020884.1/CP020884.1
Xanthomonas citri pv. citri	9.5	TX160149	SAMN06685654	Citrus aurantiifolia	2015	USA:Rancho Viejo, Texas	Aw	CP020885	04	Munoz Bodnar A et al. (2017) Genome Announc. 5: e00609-17.	10.1128/genomeA.00609-17	PRJNA381640	GCA_002139955.1	chromosome:NZ_CP020885.1/CP020885.1; plasmid unnamed1:NZ_CP020886.1/CP020886.1; plasmid unnamed2:NZ_CP020887.1/CP020887.1; plasmid unnamed3:NZ_CP020888.1/CP020888.1
Xanthomonas citri pv. citri	9.5	TX160197	SAMN06685696	Citrus hystrix	2015	USA:Rancho Viejo, Texas	Aw	CP020889	01	Munoz Bodnar A et al. (2017) Genome Announc. 5: e00609-17.	10.1128/genomeA.00609-17	PRJNA381640	GCA_002139995.1	chromosome:NZ_CP020889.1/CP020889.1; plasmid unnamed1:NZ_CP020890.1/CP020890.1; plasmid unnamed2:NZ_CP020891.1/CP020891.1
Xanthomonas citri pv. citri	9.5	UI6	SAMN02911838	Citrus sp.	2011	China:Guangxi	A	CP008992	14	Zhang Y et al. (2015) ISME J. 9: 2128-38.	10.1038/ismej.2015.15	PRJNA255042	GCA_000961175.1	chromosome:NZ_CP008992.1/CP008992.1; plasmid pXAC33:NZ_CP008990.1/CP008990.1; plasmid pXAC64:NZ_CP008991.1/CP008991.1
Xanthomonas citri pv. citri	9.5	UI7	SAMN02911839	Citrus sp.	2011	China:Guangxi	A	CP008989	47	Zhang Y et al. (2015) ISME J. 9: 2128-38.	10.1038/ismej.2015.15	PRJNA255042	GCA_000961155.1	chromosome:NZ_CP008989.1/CP008989.1; plasmid pXAC33:NZ_CP008987.1/CP008987.1; plasmid pXAC64:NZ_CP008988.1/CP008988.1
Xanthomonas citri pv. citri	9.5	X2003-3218	SAMEA2752210	Citrus sp.	2003	USA:Florida	Aw	CCWL01000150,CCWL01000151	02	Gordon JL et al. (2015) BMC Genomics 16: 1098.	10.1186/s12864-015-2310-x	PRJEB7152	GCA_001494115.2		CCWL01
Xanthomonas citri pv. citri	9.5	Xcc29-1	SAMN07665076	Citrus sp.	2010	China:Jiangxi		CP023661	48			PRJNA407058	GCA_003665475.1	chromosome:NZ_CP023661.1/CP023661.1; plasmid pXAC33:NZ_CP024032.1/CP024032.1; plasmid pXAC47:NZ_CP024080.1/CP024080.1; plasmid pXAC64:NZ_CP024033.1/CP024033.1
Xanthomonas citri pv. citri	9.5	Xcc49	SAMN07638001	Citrus sp.	2010	China:Chongqing		CP023662	14			PRJNA407058	GCA_003665455.1	chromosome:NZ_CP023662.1/CP023662.1; plasmid pXAC33:NZ_CP024031.1/CP024031.1; plasmid pXAC64:NZ_CP024030.1/CP024030.1
Xanthomonas citri pv. fuscans	9.6	4834-R	SAMEA3283112					No CRISPR		Darrasse A et al. (2013) BMC Genomics 14: 761.	10.1186/1471-2164-14-761	PRJNA176873	GCA_000969685.1	chromosome:NC_022541.1/FO681494.1; plasmid pla:NC_022539.1/FO681495.1; plasmid plb:NC_022540.1/FO681496.1; plasmid plc:NC_022542.1/FO681497.1
Xanthomonas citri pv. fuscans	9.6	6165R(delta)tal22B	SAMN18332097	Phaseolus vulgaris	1957	Canada		No CRISPR				PRJNA715109	GCA_017742815.1	chromosome:NZ_CP072396.1/CP072396.1; plasmid pA:NZ_CP072397.1/CP072397.1
Xanthomonas citri pv. fuscans	9.6	CFBP 6988	SAMN02645882	Phaseolus vulgaris	2000	Reunion		No CRISPR				PRJNA212252	GCA_002906675.1	chromosome:NZ_CP026331.1/CP026331.1
Xanthomonas citri pv. fuscans	9.6	CFBP 6996	SAMN02645883	Phaseolus vulgaris	2000	Reunion		No CRISPR				PRJNA212255	GCA_000590235.1		AVET02
Xanthomonas citri pv. fuscans	9.6	CFBP1815	SAMEA104357164	Phaseolus sp.	1978	Greece		No CRISPR				PRJEB23080	GCA_900234415.1		OCZG01
Xanthomonas citri pv. fuscans	9.6	CFBP4884	SAMN02902416	Phaseolus vulgaris	1998	France		No CRISPR				PRJNA254240	GCA_000741885.1		JPHG01
Xanthomonas citri pv. fuscans	9.6	CFBP6166	SAMEA104357192	Phaseolus vulgaris	1963	South Africa		No CRISPR				PRJEB23080	GCA_900234455.1		OCYR01
Xanthomonas citri pv. fuscans	9.6	CFBP6960	SAMEA104357193	Phaseolus vulgaris	2000	France:La Reunion Island		No CRISPR				PRJEB23080	GCA_900234515.1		OCYW01
Xanthomonas citri pv. fuscans	9.6	CFBP6970	SAMEA104357194	Phaseolus sp.	1990	USA		No CRISPR				PRJEB23080	GCA_900234505.1		OCYX01
Xanthomonas citri pv. fuscans	9.6	CFBP6990	SAMEA104357195	Phaseolus vulgaris	2000	France:La Reunion Island		No CRISPR				PRJEB23080	GCA_900234485.1		OCYU01
Xanthomonas citri pv. fuscans	9.6	CFBP6992	SAMEA104357196	Phaseolus vulgaris	2000	France:La Reunion Island		No CRISPR				PRJEB23080	GCA_900234495.1		OCYZ01
Xanthomonas citri pv. fuscans	9.6	CFBP6994	SAMEA104357310	Phaseolus vulgaris	1990	Tanzania		No CRISPR				PRJEB23080	GCA_900234565.1		OCZE01
Xanthomonas citri pv. fuscans	9.6	CFBP7766	SAMEA104357197	NA	NA	NA		No CRISPR				PRJEB23080	GCA_900234475.1		OCYY01
Xanthomonas citri pv. fuscans	9.6	CFBP7767	SAMEA104357198	Haricot petit NOIR	2009	Cameroon:Yaoundé Bandjoun		No CRISPR				PRJEB23080	GCA_900234465.1		OCYV01
Xanthomonas citri pv. fuscans	9.6	FH61	SAMN08374170	Phaseolus vulgaris		USA:Wisconsin		No CRISPR				PRJNA454507	GCA_018831325.1	chromosome:NZ_CP029270.1/CP029270.1; plasmid unnameda:NZ_CP029272.1/CP029272.1; plasmid unnamedc:NZ_CP029271.1/CP029271.1
Xanthomonas citri pv. fuscans	9.6	G55	SAMN23026103	Cowpea				No CRISPR				PRJNA779265	GCA_020879475.1		JAJITO01
Xanthomonas citri pv. fuscans	9.6	ISO118C1	SAMN03842217	Phaseolus vulgaris	2013	Canada:Ontario		No CRISPR				PRJNA289080	GCA_003999485.1	chromosome:NZ_CP012053.1/CP012053.1; plasmid pXff45:NZ_CP012054.1/CP012054.1
Xanthomonas citri pv. fuscans	9.6	ISO118C5	SAMN03842218	Phaseolus vulgaris	2013	Canada:Ontario		No CRISPR				PRJNA289080	GCA_004000475.1	chromosome:NZ_CP012051.1/CP012051.1; plasmid pXff45:NZ_CP012052.1/CP012052.1
Xanthomonas citri pv. fuscans	9.6	ISO12C3	SAMN03842216	Phaseolus vulgaris	2013	Canada:Ontario		No CRISPR				PRJNA289080	GCA_003999505.1	chromosome:NZ_CP012055.1/CP012055.1; plasmid pXff45:NZ_CP012056.1/CP012056.1
Xanthomonas citri pv. fuscans	9.6	LMG 826	SAMN02903172	Phaseolus vulgaris	1957	Canada		No CRISPR		Constantin EC et al. (2016) Plant Pathol. 65: 792-806.	10.1111/ppa.12461	PRJNA254368	GCA_001401605.1		JPYF01
Xanthomonas citri pv. fuscans	9.6	M12	SAMN08374171	Phaseolus vulgaris		Malawi		No CRISPR				PRJNA454507	GCA_018831285.1	chromosome:NZ_CP029267.1/CP029267.1; plasmid unnameda:NZ_CP029268.1/CP029268.1; plasmid unnamedc:NZ_CP029269.1/CP029269.1
Xanthomonas citri pv. fuscans	9.6	NCPPB 1056	SAMN03142809	Phaseolus vulgaris	1961	Ethiopia		No CRISPR		Aritua V et al. (2015) Front. Microbiol. 6: 1080.	10.3389/fmicb.2015.01080	PRJNA264809	GCA_000786945.2		JSEV02
Xanthomonas citri pv. fuscans	9.6	NCPPB 1058	SAMN03142815	Phaseolus vulgaris	1961	Ethiopia		No CRISPR		Aritua V et al. (2015) Front. Microbiol. 6: 1080.	10.3389/fmicb.2015.01080	PRJNA264815	GCA_000786935.2		JSEY02
Xanthomonas citri pv. fuscans	9.6	NCPPB 1402	SAMN03142810	Phaseolus vulgaris	1962	Uganda		No CRISPR		Aritua V et al. (2015) Front. Microbiol. 6: 1080.	10.3389/fmicb.2015.01080	PRJNA264810	GCA_000774025.2		JSEW02
Xanthomonas citri pv. fuscans	9.6	NCPPB 1433	SAMN03142399	Phaseolus vulgaris	1956	Hungary		No CRISPR		Aritua V et al. (2015) Front. Microbiol. 6: 1080.	10.3389/fmicb.2015.01080	PRJNA264773	GCA_000775215.2		JSBT02
Xanthomonas citri pv. fuscans	9.6	NCPPB 1654	SAMN03142402	Phaseolus vulgaris	1963	South Africa		No CRISPR		Aritua V et al. (2015) Front. Microbiol. 6: 1080.	10.3389/fmicb.2015.01080	PRJNA264775	GCA_000775185.2		JSBR02
Xanthomonas citri pv. fuscans	9.6	NCPPB 2665	SAMN03142403	Phaseolus vulgaris	1973	Italy		No CRISPR		Aritua V et al. (2015) Front. Microbiol. 6: 1080.	10.3389/fmicb.2015.01080	PRJNA264776	GCA_000775195.2		JSBQ02
Xanthomonas citri pv. fuscans	9.6	NCPPB 3660	SAMN03142811	Phaseolus vulgaris	1975	Brazil		No CRISPR		Aritua V et al. (2015) Front. Microbiol. 6: 1080.	10.3389/fmicb.2015.01080	PRJNA264814	GCA_000786925.2		JSEX02
Xanthomonas citri pv. fuscans	9.6	NCPPB 381	SAMN03142398	Phaseolus vulgaris	1957	Canada		No CRISPR		Aritua V et al. (2015) Front. Microbiol. 6: 1080.	10.3389/fmicb.2015.01080	PRJNA264772	GCA_000788075.2		JTKK02
Xanthomonas citri pv. fuscans	9.6	NCPPB 670	SAMN03097370	Phaseolus vulgaris	1958	Uganda		No CRISPR		Aritua V et al. (2015) Front. Microbiol. 6: 1080.	10.3389/fmicb.2015.01080	PRJNA263153	GCA_000764875.2		JRRE02
Xanthomonas citri pv. fuscans	9.6	PR8F	SAMN08374172	Phaseolus vulgaris		Puerto Rico		No CRISPR				PRJNA454507	GCA_018831385.1	chromosome:NZ_CP029264.1/CP029264.1; plasmid unnameda:NZ_CP029265.1/CP029265.1; plasmid unnamedc:NZ_CP029266.1/CP029266.1
Xanthomonas citri pv. fuscans	9.6	X621	SAMN03281080	Phaseolus vulgaris	1995	South Africa:Cedan		No CRISPR		Aritua V et al. (2015) Front. Microbiol. 6: 1080.	10.3389/fmicb.2015.01080	PRJNA272380	GCA_000817715.3		JXHS03
Xanthomonas citri pv. fuscans	9.6	Xc70	SAMN23026107	Citrus		Brazil		No CRISPR				PRJNA779265	GCA_020879395.1		JAJITK01
Xanthomonas citri pv. fuscans	9.6	XCP631	SAMN03284618	Phaseolus sp.	2004	Colombia:Quilichao		No CRISPR		Aritua V et al. (2015) Front. Microbiol. 6: 1080.	10.3389/fmicb.2015.01080	PRJNA272630	GCA_000827985.2		JXLW02
Xanthomonas citri pv. fuscans	9.6	Xff49	SAMN07563171	Beans	2017	Brazil:Pelotas		No CRISPR				PRJNA400313	GCA_002309515.1	chromosome:NZ_CP023294.1/CP023294.1; plasmid pla:NZ_CP023295.1/CP023295.1; plasmid plc:NZ_CP023296.1/CP023296.1; plasmid plx:NZ_CP023297.1/CP023297.1
Xanthomonas citri pv. glycines	9.5	1017	SAMN12340733	Glycine max	1997	South Korea:Suwon		No CRISPR		Kang IJ et al. (2021) Microorganisms 9: 2065.	10.3390/microorganisms9102065	PRJNA556098	GCA_007559245.1		VMHQ01
Xanthomonas citri pv. glycines	9.5	1018	SAMN12340735	Glycine max	1997	South Korea:Hwaseong		No CRISPR		Kang IJ et al. (2021) Microorganisms 9: 2065.	10.3390/microorganisms9102065	PRJNA556099	GCA_007723825.1	chromosome:NZ_CP041961.1/CP041961.1; plasmid unnamed1:NZ_CP041962.1/CP041962.1
Xanthomonas citri pv. glycines	9.5	1045	SAMN12340804	Glycine max	1997	South Korea:Hwaseong		No CRISPR		Kang IJ et al. (2021) Microorganisms 9: 2065.	10.3390/microorganisms9102065	PRJNA556109	GCA_007559225.1		VMHR01
Xanthomonas citri pv. glycines	9.5	1157	SAMN12340780	Glycine max	1997	South Korea:Pocheon		No CRISPR		Kang IJ et al. (2021) Microorganisms 9: 2065.	10.3390/microorganisms9102065	PRJNA556102	GCA_007724025.1	chromosome:NZ_CP041963.1/CP041963.1; plasmid unnamed1:NZ_CP041964.1/CP041964.1
Xanthomonas citri pv. glycines	9.5	12609	SAMN05818161	Soybean	2015	Taiwan		No CRISPR		Weng SF et al. (2017) Genome Announc. 5: e01695-16.	10.1128/genomeA.01695-16	PRJNA344018	GCA_001753585.1		MKCQ01
Xanthomonas citri pv. glycines	9.5	12-2	SAMN05179543	Glycine max	1991	Thailand:Nakhornrachisma		No CRISPR		Carpenter SCD et al. (2019) Genome Biol. Evol. 11: 1380-1384.	10.1093/gbe/evz085	PRJNA323439	GCA_002163775.1	chromosome:NZ_CP015972.1/CP015972.1; plasmid pXAG2.12-2:NZ_CP015974.1/CP015974.1; plasmid pXAG27.12-2:NZ_CP015973.1/CP015973.1
Xanthomonas citri pv. glycines	9.5	12-2	SAMN02470120	Soybean		Thailand		No CRISPR		Chatnaparat T et al. (2012) Mol. Plant Microbe Interact. 25: 1104-1117.	10.1094/MPMI-01-12-0008-R	PRJNA84287	GCA_000259445.1		AJJO01
Xanthomonas citri pv. glycines	9.5	8ra	SAMN12340633	Glycine max	1999	South Korea:Suwon		No CRISPR		Kang IJ et al. (2021) Microorganisms 9: 2065.	10.3390/microorganisms9102065	PRJNA556081	GCA_007567665.1	chromosome:NZ_CP041781.1/CP041781.1; plasmid unnamed1:NZ_CP041782.1/CP041782.1
Xanthomonas citri pv. glycines	9.5	8ra	SAMN05722944	Glycine max	1980	USA		No CRISPR		Seong HJ et al. (2016) Plant Pathol J. 32: 500-507.	10.5423/PPJ.FT.10.2016.0216	PRJNA341902	GCA_001854145.2	chromosome:NZ_CP017188.2/CP017188.2; plasmid pXAG27.8ra:NZ_CP017189.2/CP017189.2
Xanthomonas citri pv. glycines	9.5	8ra	SAMN02951910	Glycine max	1980	USA		No CRISPR		Lee JH et al. (2014) J. Biotechnol. 179: 15-16.	10.1016/j.jbiotec.2014.03.009	PRJNA219367	GCA_000559125.1		JDSU01
Xanthomonas citri pv. glycines	9.5	CFBP 2526	SAMN18397212	Glycine	1956	Sudan		No CRISPR		Ruh M et al. (2021) Microbiol. Resour. Announc. 10: e0053721.	10.1128/MRA.00537-21	PRJNA716184	GCA_017723855.1	chromosome:NZ_CP072263.1/CP072263.1; plasmid pXAG27.2526:NZ_CP072264.1/CP072264.1
Xanthomonas citri pv. glycines	9.5	CFBP 2526	SAMN02469936	Glycine	1956	Sudan		No CRISPR		Darrasse A et al. (2013) Genome Announc. 1: e01036-13.	10.1128/genomeA.01036-13	PRJNA212247	GCA_000495275.1	chromosome:NZ_CM002268.1/CM002268.1; plasmid unnamed1:NZ_CM002269.1/CM002269.1; plasmid unnamed2:NZ_CM002270.1/CM002270.1	AUWO01
Xanthomonas citri pv. glycines	9.5	CFBP 7119	SAMN02469937	Glycine max	1981	Brazil		No CRISPR		Darrasse A et al. (2013) Genome Announc. 1: e01036-13.	10.1128/genomeA.01036-13	PRJNA212249	GCA_000488895.1	chromosome:NZ_CM002264.1/CM002264.1; plasmid unnamed1:NZ_CM002265.1/CM002265.1; plasmid unnamed2:NZ_CM002266.1/CM002266.1	AUWM01
Xanthomonas citri pv. glycines	9.5	CFBP7119	SAMN18397182	Glycine max	1981	Brazil		No CRISPR		Ruh M et al. (2021) Microbiol. Resour. Announc. 10: e0053721.	10.1128/MRA.00537-21	PRJNA716183	GCA_017723895.1	chromosome:NZ_CP072265.1/CP072265.1; plasmid pXAG27.7119R:NZ_CP072267.1/CP072267.1; plasmid pXAG48.7119R:NZ_CP072266.1/CP072266.1
Xanthomonas citri pv. glycines	9.5	EB08	SAMN08391414	Glycine max	2008	USA:Central Iowa		No CRISPR		Carpenter SCD et al. (2019) Genome Biol. Evol. 11: 1380-1384.	10.1093/gbe/evz085	PRJNA431457	GCA_008593565.1	chromosome:NZ_CP026334.1/CP026334.1; plasmid pXAG2.EB08:NZ_CP026336.1/CP026336.1; plasmid pXAG27.EB08:NZ_CP026335.1/CP026335.1
Xanthomonas citri pv. glycines	9.5	ICMP5732	SAMN22870845	Soybean	2014	China		No CRISPR		Li X et al. (2022) Plant Dis. 106: 1743-1745.	10.1094/PDIS-11-21-2512-A	PRJNA777707	GCA_021474205.1	chromosome:NZ_CP090523.1/CP090523.1; plasmid pXAG3.ICMP5732:NZ_CP090525.1/CP090525.1; plasmid pXAG39.ICMP5732:NZ_CP090524.1/CP090524.1
Xanthomonas citri pv. glycines	9.5	K2	SAMN12340803	Glycine max	2017	South Korea:Danyang		No CRISPR		Kang IJ et al. (2021) Microorganisms 9: 2065.	10.3390/microorganisms9102065	PRJNA556107	GCA_007724385.1	chromosome:NZ_CP041967.1/CP041967.1; plasmid unnamed1:NZ_CP041966.1/CP041966.1
Xanthomonas citri pv. glycines	9.5	LMG712	SAMN04145201	Glycine max	1956	Sudan		No CRISPR		Bansal K et al. (2017) Appl. Environ. Microbiol. 83: e02993- 02916.	10.1128/AEM.02993-16	PRJNA298608	GCA_002019125.1		LOKO01
Xanthomonas citri pv. malvacearum	9.5	AR81009	SAMN07447516	Gossypium hirsutum	1981	Argentina		No CRISPR				PRJNA396899	GCA_002288565.1	chromosome:NZ_CP023155.1/CP023155.1; plasmid unnamed1:NZ_CP023156.1/CP023156.1; plasmid unnamed2:NZ_CP023157.1/CP023157.1; plasmid unnamed3:NZ_CP023158.1/CP023158.1
Xanthomonas citri pv. malvacearum	9.5	GSPB1386	SAMN02469610	Cotton	1986	Nicaragua		No CRISPR				PRJNA78127	GCA_000309905.1		AHIB01
Xanthomonas citri pv. malvacearum	9.5	GSPB22388	SAMN02469611	Cotton	1994	Sudan		No CRISPR				PRJNA79081	GCA_000309925.1		AHIC01
Xanthomonas citri pv. malvacearum	9.5	HD-1	SAMN13193097		2017	China		No CRISPR				PRJNA587534	GCA_009671025.1	chromosome:NZ_CP046019.1/CP046019.1; plasmid unnamed1:NZ_CP046020.1/CP046020.1; plasmid unnamed2:NZ_CP046021.1/CP046021.1
Xanthomonas citri pv. malvacearum	9.5	LMG761	SAMN04145210	Gossypium sp.	1958	Sudan		No CRISPR		Bansal K et al. (2017) Appl. Environ. Microbiol. 83: e02993- 02916.	10.1128/AEM.02993-16	PRJNA298617	GCA_002019255.1		LOKM01
Xanthomonas citri pv. malvacearum	9.5	MS14003	SAMN07447517	Gossypium hirsutum	2014	USA:Wilzone, MS		No CRISPR				PRJNA396899	GCA_002288585.1	chromosome:NZ_CP023159.1/CP023159.1; plasmid unnamed1:NZ_CP023160.1/CP023160.1; plasmid unnamed2:NZ_CP023161.1/CP023161.1; plasmid unnamed3:NZ_CP023162.1/CP023162.1
Xanthomonas citri pv. malvacearum	9.5	MSCT	SAMN05595756	Gossypium hirsutum	2011	USA:Mississippi (Mississippi river delta)		No CRISPR				PRJNA299817	GCA_001719145.1	chromosome:NZ_CP017020.1/CP017020.1; plasmid pMSCT15kb:NZ_CP017021.1/CP017021.1; plasmid pMSCT44kb:NZ_CP017022.1/CP017022.1; plasmid pMSCT60kb:NZ_CP017023.1/CP017023.1
Xanthomonas citri pv. malvacearum	9.5	WHRI 5232	SAMN08729580	Gossypium sp.	1959	Sudan		No CRISPR		Michalopoulou VA et al. (2018) Microbiol. Resour. Announc. 7: e00923-18.	10.1128/MRA.00923-18	PRJNA438827	GCA_003064125.1		PYJH01
Xanthomonas citri pv. malvacearum	9.5	X18	SAMN02469929	Gossypium sp.		Burkina Faso		No CRISPR		Cunnac S et al. (2013) Genome. Announc. 1: e00674-13.	doi: 10.1128/genomeA.00674-13	PRJNA172044	GCA_000454505.1	chromosome:NZ_CM002136.1/CM002136.1; plasmid unnamed1:NZ_CM002137.1/CM002137.1; plasmid unnamed2:NZ_CM002138.1/CM002138.1	ATMA01
Xanthomonas citri pv. malvacearum	9.5	X20	SAMN02469930	Gossypium sp.		Burkina Faso		No CRISPR		Cunnac S et al. (2013) Genome. Announc. 1: e00674-13.	doi: 10.1128/genomeA.00674-13	PRJNA172045	GCA_000454525.1	chromosome:NZ_CM002029.1/CM002029.1; plasmid unnamed1:NZ_CM002030.1/CM002030.1; plasmid unnamed2:NZ_CM002031.1/CM002031.1	ATMB01
Xanthomonas citri pv. malvacearum	9.5	XcmH1005	SAMN04166563	Wild cotton	1968	USA:Oklahoma		No CRISPR		Cox KL et al. (2017) Nat. Commun. 8: 15588.	10.1038/ncomms15588	PRJNA298765	GCA_002224525.1	chromosome:NZ_CP013004.1/CP013004.1; plasmid pXcmH:NZ_CP013005.1/CP013005.1
Xanthomonas citri pv. malvacearum	9.5	XcmN1003	SAMN04166615	Wild cotton	1968	Burkina Faso		No CRISPR		Cox KL et al. (2017) Nat. Commun. 8: 15588.	10.1038/ncomms15588	PRJNA298770	GCA_002224545.1	chromosome:NZ_CP013006.1/CP013006.1; plasmid pXcmN:NZ_CP013007.1/CP013007.1
Xanthomonas citri pv. mangiferaeindicae	9.5	DE0062	SAMN11792222	Environmental sample from the Duke University campus	2018	USA:North Carolina, Durham		VTRE01000002				PRJNA543692	GCA_008764405.1		VTRE01
Xanthomonas citri pv. mangiferaeindicae	9.5	GXG07	SAMN18712706	Mangifera indica	2020	China:Guangxi Baise		No CRISPR		Bie F et al. (2022) Plant Dis. 106: 1027-1030.	10.1094/PDIS-08-21-1714-A	PRJNA721265	GCA_020544545.1	chromosome:NZ_CP073209.1/CP073209.1; plasmid pGXG07-1:NZ_CP073210.1/CP073210.1; plasmid pGXG07-2:NZ_CP073211.1/CP073211.1
Xanthomonas citri pv. mangiferaeindicae	9.5	GZ09	SAMN21592034	Mango	2019	China:Guangzhou		No CRISPR				PRJNA765917	GCA_020525465.1	chromosome:NZ_CP084891.1/CP084891.1
Xanthomonas citri pv. mangiferaeindicae	9.5	LG56-10	SAMN07766891	Brazilian pepper	2009	Reunion		No CRISPR				PRJNA232105	GCA_002920975.3	plasmid unnamed1:NZ_PEBY01000002.1/PEBY01000002.1; plasmid unnamed2:NZ_PEBY01000003.1/PEBY01000003.1; plasmid Xcm-LG56-10-G1-Mol001:NZ_PEBY01000001.1/PEBY01000001.1	PEBY01
Xanthomonas citri pv. mangiferaeindicae	9.5	LG81-27	SAMN07766892	Mango	2009	Reunion		No CRISPR				PRJNA232105	GCA_002926255.2	plasmid unnamed1:NZ_CM009470.1/CM009470.1; plasmid unnamed2:NZ_CM009471.1/CM009471.1; plasmid Xcm-LG81-27-G1-Mol001:NZ_PEBZ01000001.1/PEBZ01000001.1	PEBZ01
Xanthomonas citri pv. mangiferaeindicae	9.5	LMG 941	SAMEA2272013	Mangifera indica	1957	India		No CRISPR		Midha S et al. (2012) J. Bacteriol. 194: 3031.	10.1128/JB.00433-12	PRJEA86101	GCA_000263335.1		CAHO01
Xanthomonas citri pv. mangiferaeindicae	9.5	XC01	SAMN05504068	Mangifera indica	2014	China:Guangxi Province		No CRISPR		Liu F et al. (2018) Arch. Microbiol. 200: 835-840.	10.1007/s00203-018-1513-3	PRJNA336081	GCA_002240395.1	chromosome:CP016836.1
Xanthomonas citri pv. phaseoli var. fuscans	9.6	CFBP4885	SAMN06829861	Phaseolus vulgaris	1998	France		No CRISPR		Ruh M et al. (2017) BMC Genomics 18: 670.	10.1186/s12864-017-4087-6	PRJNA384182	GCA_002759355.2	chromosome:NZ_CP020992.2/CP020992.2; plasmid pA:NZ_CP020993.2/CP020993.2; plasmid pB:NZ_CP020995.2/CP020995.2; plasmid pC:NZ_CP020994.2/CP020994.2
Xanthomonas citri pv. phaseoli var. fuscans	9.6	CFBP6165	SAMN06829306	Phaseolus vulgaris	1957	Canada		No CRISPR		Ruh M et al. (2017) BMC Genomics 18: 670.	10.1186/s12864-017-4087-6	PRJNA384145	GCA_002759215.3	chromosome:NZ_CP020998.2/CP020998.2; plasmid pA:NZ_CP020999.2/CP020999.2
Xanthomonas citri pv. phaseoli var. fuscans	9.6	CFBP6166	SAMN06829862	Phaseolus vulgaris	1963	South Africa		No CRISPR		Ruh M et al. (2017) BMC Genomics 18: 670.	10.1186/s12864-017-4087-6	PRJNA384183	GCA_002759235.2	chromosome:NZ_CP021001.2/CP021001.2; plasmid pA:NZ_CP021002.2/CP021002.2; plasmid pB:NZ_CP021005.2/CP021005.2; plasmid pC:NZ_CP021003.2/CP021003.2; plasmid pE:NZ_CP021004.2/CP021004.2
Xanthomonas citri pv. phaseoli var. fuscans	9.6	CFBP6167	SAMN06829865	Phaseolus sp.	1954	USA		No CRISPR		Ruh M et al. (2017) BMC Genomics 18: 670.	10.1186/s12864-017-4087-6	PRJNA384187	GCA_002759415.2	chromosome:NZ_CP021018.2/CP021018.2; plasmid pA:NZ_CP021019.2/CP021019.2; plasmid pC:NZ_CP021020.2/CP021020.2; plasmid pE:NZ_CP021021.2/CP021021.2; plasmid pG:NZ_CP021022.2/CP021022.2
Xanthomonas citri pv. phaseoli var. fuscans	9.6	CFBP6975	SAMN06829867	Phaseolus sp.	1994	France		No CRISPR		Ruh M et al. (2017) BMC Genomics 18: 670.	10.1186/s12864-017-4087-6	PRJNA384188	GCA_002759255.3	chromosome:NZ_CP021006.2/CP021006.2; plasmid pA:NZ_CP021008.2/CP021008.2; plasmid pB:NZ_CP021009.2/CP021009.2; plasmid pC:NZ_CP021007.2/CP021007.2
Xanthomonas citri pv. phaseoli var. fuscans	9.6	CFBP6988R	SAMN06829542	Phaseolus vulgaris	2000	France:La Reunion Island		No CRISPR		Ruh M et al. (2017) BMC Genomics 18: 670.	10.1186/s12864-017-4087-6	PRJNA384160	GCA_002759275.2	chromosome:NZ_CP020979.2/CP020979.2; plasmid pA:NZ_CP020980.2/CP020980.2
Xanthomonas citri pv. phaseoli var. fuscans	9.6	CFBP6989	SAMN06829585	Phaseolus vulgaris	2000	France:La Reunion Island		No CRISPR		Ruh M et al. (2017) BMC Genomics 18: 670.	10.1186/s12864-017-4087-6	PRJNA384161	GCA_002759295.2	chromosome:NZ_CP020981.2/CP020981.2; plasmid pA:NZ_CP020982.2/CP020982.2
Xanthomonas citri pv. phaseoli var. fuscans	9.6	CFBP6990	SAMN06829587	Phaseolus vulgaris	2000	France:La Reunion Island		No CRISPR		Ruh M et al. (2017) BMC Genomics 18: 670.	10.1186/s12864-017-4087-6	PRJNA384163	GCA_002759315.2	chromosome:NZ_CP020983.2/CP020983.2; plasmid pA:NZ_CP020984.2/CP020984.2
Xanthomonas citri pv. phaseoli var. fuscans	9.6	CFBP6991	SAMN06829858	Phaseolus vulgaris	2000	France:La Reunion Island		No CRISPR		Ruh M et al. (2017) BMC Genomics 18: 670.	10.1186/s12864-017-4087-6	PRJNA384178	GCA_002759395.2	chromosome:NZ_CP021015.2/CP021015.2; plasmid pA:NZ_CP021017.2/CP021017.2; plasmid pF:NZ_CP021016.2/CP021016.2
Xanthomonas citri pv. phaseoli var. fuscans	9.6	CFBP6992	SAMN06829854	Phaseolus vulgaris	2000	France:La Reunion Island		No CRISPR		Ruh M et al. (2017) BMC Genomics 18: 670.	10.1186/s12864-017-4087-6	PRJNA384177	GCA_002759335.2	chromosome:NZ_CP020985.2/CP020985.2; plasmid pA:NZ_CP020986.2/CP020986.2
Xanthomonas citri pv. phaseoli var. fuscans	9.6	CFBP6994R	SAMN06829859	Phaseolus vulgaris	1990	Tanzania		No CRISPR		Ruh M et al. (2017) BMC Genomics 18: 670.	10.1186/s12864-017-4087-6	PRJNA384179	GCA_002759175.2	chromosome:NZ_CP020987.2/CP020987.2; plasmid pA:NZ_CP020988.2/CP020988.2
Xanthomonas citri pv. phaseoli var. fuscans	9.6	CFBP6996R	SAMN06829860	Phaseolus vulgaris	2000	France:La Reunion Island		No CRISPR		Ruh M et al. (2017) BMC Genomics 18: 670.	10.1186/s12864-017-4087-6	PRJNA384180	GCA_002759195.2	chromosome:NZ_CP020989.2/CP020989.2; plasmid pA:NZ_CP020990.2/CP020990.2
Xanthomonas citri pv. phaseoli var. fuscans	9.6	CFBP7767	SAMN06829140	Phaseolus sp.	2009	Cameroon		No CRISPR		Ruh M et al. (2017) BMC Genomics 18: 670.	10.1186/s12864-017-4087-6	PRJNA383319	GCA_002759375.2	chromosome:NZ_CP021012.1/CP021012.2; plasmid pA:NZ_CP021013.1/CP021013.2; plasmid pC:NZ_CP021014.1/CP021014.2
Xanthomonas citri pv. punicae	9.5	119	SAMN20800806	Punica granatum	2017	India		CP082911		Sivaraman S et al. (2022) Curr. Genet., in press.	10.1007/s00294-022-01232-4	PRJNA744005	GCA_021379025.1	chromosome:NZ_CP082911.1/CP082911.1; plasmid p_unnammed1:NZ_CP082912.1/CP082912.1; plasmid p_unnammed2:NZ_CP082913.1/CP082913.1
Xanthomonas citri pv. punicae	9.5	119	SAMN20064840	Punica granatum	2017	India		No CRISPR				PRJNA744005	GCA_021442305.1	chromosome:NZ_CP079706.1/CP079706.1; plasmid unnamed1:NZ_CP079707.1/CP079707.1; plasmid unnamed2:NZ_CP079708.1/CP079708.1
Xanthomonas citri pv. punicae	9.5	121	SAMN20064841	Punica granatum	2017	India		CP079709				PRJNA744007	GCA_022557155.1	chromosome:CP079709.1; plasmid p_unnamed_1:CP079710.1; plasmid p_unnamed_2:CP079711.1
Xanthomonas citri pv. punicae	9.5	Bagalkot	SAMN14381315	Punica granatum	2019	India:Bagalkot		JAAQOY010000008		Radhika DH et al. (2021) Mol. Plant Microbe Interact. 34: 874-877.	10.1094/MPMI-01-21-0001-A	PRJNA612770	GCA_014858165.1		JAAQOY01
Xanthomonas citri pv. punicae	9.5	BD0022	SAMN06885335	Punica granatum	2010	India		CP030159				PRJNA385236	GCA_006228505.1	chromosome:CP030159.1; plasmid unnamed:CP030160.1
Xanthomonas citri pv. punicae	9.5	BD0023	SAMN06885571	Punica granatum	2010	India		CP030161				PRJNA385239	GCA_006228525.1	chromosome:CP030161.1; plasmid unnamed:CP030162.1
Xanthomonas citri pv. punicae	9.5	BD0025	SAMN06885738	Punica granatum	2011	India		CP030169				PRJNA385241	GCA_006228465.1	chromosome:CP030169.1; plasmid unnamed:CP030170.1
Xanthomonas citri pv. punicae	9.5	LMG 859	SAMN09425328	Punica granatum	1957	India		CP030178				PRJNA476038	GCA_006228545.1	chromosome:CP030178.1; plasmid unnamed:CP030179.1
Xanthomonas citri pv. punicae	9.5	LMG 859	SAMEA3138416	Punica granatum	1957	India		CAGJ01000014		Sharma V et al. (2012) J. Bacteriol. 194: 2395.	10.1128/JB.00181-12	PRJNA73081	GCA_000285775.1		CAGJ01
Xanthomonas citri pv. punicae	9.5	LMG7439	SAMN04145206	Punica granatum	1958	India		CP030164				PRJNA298613	GCA_006228425.1	chromosome:NZ_CP030164.1/CP030164.1; plasmid unnamed:NZ_CP030165.1/CP030165.1
Xanthomonas citri pv. punicae	9.5	LMG7504	SAMN04145207	Punica granatum	1968	India		CP030166				PRJNA298614	GCA_006228485.1	chromosome:CP030166.1; plasmid unnamed1:CP030167.1; plasmid unnamed2:CP030168.1
Xanthomonas citri pv. punicae	9.5	NCPPB 3563	SAMN06853998	Punica granatum	1986	India		CP030163				PRJNA384919	GCA_006228445.1	chromosome:CP030163.1
Xanthomonas citri pv. sesbaniae	9.6	LMG867	SAMN04145212	Sesbania sesban	1958	India		No CRISPR		Bansal K et al. (2022) Phytopathology	10.1094/PHYTO-08-21-0342-SC	PRJNA298619	GCA_020011255.1		LOKL01
Xanthomonas citri pv. thirumalacharii	9.6	LMG872	SAMN04145214	Triumfetta pilosa	1961	India		No CRISPR		Bansal K et al. (2022) Phytopathology 112: 1201-1207.	10.1094/PHYTO-08-21-0342-SC	PRJNA298621	GCA_020011215.1		LOKK01
Xanthomonas citri pv. vignicola	9.6	CFBP7111	SAMN07252112	Cowpea	1942	USA:Texas		No CRISPR		Ruh M et al. (2017) Genome Announc. 5: e00813-17.	10.1128/genomeA.00813-17	PRJNA390891	GCA_002218245.1	chromosome:NZ_CP022263.1/CP022263.1; plasmid plA:NZ_CP022264.1/CP022264.1; plasmid plB:NZ_CP022266.1/CP022266.1; plasmid plC:NZ_CP022265.1/CP022265.1
Xanthomonas citri pv. vignicola	9.6	CFBP7112	SAMN07252091	Cowpea	1942			No CRISPR		Ruh M et al. (2017) Genome Announc. 5: e00813-17.	10.1128/genomeA.00813-17	PRJNA390892	GCA_002218265.1	chromosome:NZ_CP022267.1/CP022267.1; plasmid plA:NZ_CP022268.1/CP022268.1; plasmid plB:NZ_CP022269.1/CP022269.1
Xanthomonas citri pv. vignicola	9.6	CFBP7113	SAMN07251989	Cowpea	1966	Sudan		No CRISPR		Ruh M et al. (2017) Genome Announc. 5: e00813-17.	10.1128/genomeA.00813-17	PRJNA390890	GCA_002218285.1	chromosome:NZ_CP022270.1/CP022270.1
Xanthomonas citri pv. viticola	9.5	CCRMXCV 80	SAMN07664206	Vitis vinifera	2015	Brazil:Pernambuco		No CRISPR		Lima NB et al. (2017) Genome Announc. 5: e01263-17.	10.1128/genomeA.01263-17	PRJNA407795	GCA_002564485.1		NWTJ01
Xanthomonas citri pv. viticola	9.5	LMG 965	SAMEA3139044	Vitis vinifera	1969	India		No CRISPR		Midha S & Patil PB (2014) Appl. Environ. Microbiol. 80: 6266-6279.	10.1128/AEM.01654-14	PRJEB5493	GCA_000723725.1		CBZT01
Xanthomonas axonopodis Xac29-1	9.5	Xac29-1	SAMN02603863					CP004399	48			PRJNA193074	GCA_000348585.1	chromosome:NC_020800.1/CP004399.1; plasmid pXAC33:NC_020801.1/CP004402.1; plasmid pXAC47:NC_020798.1/CP004401.1; plasmid pXAC64:NC_020797.1/CP004400.1
Xanthomonas axonopodis pv. bauhiniae	9.5	LMG548	SAMN04145204	Bauhinia racemosa	1961	India		No CRISPR		Bansal K et al. (2017) Appl. Environ. Microbiol. 83: e02993- 02916.	10.1128/AEM.02993-16	PRJNA298611	GCA_002019095.1		LOKR01
Xanthomonas axonopodis pv. cajani	9.5	LMG558	SAMN04145205	Cajanus cajan	1950	India		LOKQ01000268		Bansal K et al. (2017) Appl. Environ. Microbiol. 83: e02993- 02916.	10.1128/AEM.02993-16	PRJNA298612	GCA_002019105.1		LOKQ01
Xanthomonas axonopodis pv. clitoriae	9.5	LMG9045	SAMN04145200	Clitoria biflora	1974	India		LOKA01000001		Bansal K et al. (2017) Appl. Environ. Microbiol. 83: e02993- 02916.	10.1128/AEM.02993-16	PRJNA298607	GCA_002019345.1		LOKA01
Xanthomonas axonopodis pv. eucalyptorum	9.6	LPF 602	SAMN10517272	Eucalyptus grandis x Eucalyptus urophylla	2000	Brazil:Teixeiras de Freitas, Bahia State		No CRISPR		Neves YF et al. (2019) Microbiol Resour. Announc. 8: e00120-19.	10.1128/MRA.00120-19	PRJNA508084	GCA_003957475.1		RWJW01
Xanthomonas axonopodis pv. khayae	9.5	LMG753	SAMN04145192	Khaya senegalensis	1957	Sudan		LOKN01000051		Bansal K et al. (2017) Appl. Environ. Microbiol. 83: e02993- 02916.	10.1128/AEM.02993-16	PRJNA298599	GCA_002019155.1		LOKN01
Xanthomonas axonopodis pv. martyniicola	9.5	LMG9049	SAMN04145193	Martynia annua (BCCM: Martynia diandra)	1958	India		No CRISPR		Bansal K et al. (2017) Appl. Environ. Microbiol. 83: e02993- 02916.	10.1128/AEM.02993-16	PRJNA298600	GCA_002019375.1		LOJX01
Xanthomonas axonopodis pv. melhusii	9.5	LMG9050	SAMN04145209	Tectona grandis	1961	India		LOJW01000025		Bansal K et al. (2017) Appl. Environ. Microbiol. 83: e02993- 02916.	10.1128/AEM.02993-16	PRJNA298616	GCA_002019215.1		LOJW01
Xanthomonas campestris pv. azadirachtae	9.5	LMG 543	SAMN04145208	Antalaea azadirachta	1971	India		No CRISPR		Bansal K et al. (2017) Appl. Environ. Microbiol. 83: e02993- 02916.	10.1128/AEM.02993-16	PRJNA298615	GCA_002019075.1		LOKS01
Xanthomonas campestris pv. centellae	9.5	LMG9044	SAMN04145198	Centella asiatica	1979	India		No CRISPR		Bansal K et al. (2017) Appl. Environ. Microbiol. 83: e02993- 02916.	10.1128/AEM.02993-16	PRJNA298605	GCA_002019395.1		LOJR01
Xanthomonas campestris pv. durantae	9.5	LMG 696	SAMN04145199	Duranta repens	1956	India		LOKP01000119		Bansal K et al. (2017) Appl. Environ. Microbiol. 83: e02993- 02916.	10.1128/AEM.02993-16	PRJNA298606	GCA_002019265.1		LOKP01
Xanthomonas campestris pv. leeana	9.5	LMG9048	SAMN04145203	Leea edgeworthii	1967	India		No CRISPR		Bansal K et al. (2017) Appl. Environ. Microbiol. 83: e02993- 02916.	10.1128/AEM.02993-16	PRJNA298610	GCA_002019165.1		LOJY01
Xanthomonas campestris pv. merremiae	9.6	LMG9051	SAMN04145213	Merremia gangetica	(Paper: 1976)	India		No CRISPR		Bansal K et al. (2022) Phytopathology 112: 1201-1207.	10.1094/PHYTO-08-21-0342-SC	PRJNA298620	GCA_020011295.1		LOJV01
Xanthomonas campestris pv. merremiae	9.6	NCPPB3114	SAMN19988993	Merremia gangetica		India		No CRISPR				PRJNA742925	GCA_019201545.1		JAHTUM01
Xanthomonas campestris pv. thespesiae	9.5	LMG9057	SAMN04145202	Thespesia populnea	1978	India		No CRISPR		Bansal K et al. (2017) Appl. Environ. Microbiol. 83: e02993- 02916.	10.1128/AEM.02993-16	PRJNA298609	GCA_002019195.1		LOJU01
Xanthomonas campestris pv. trichodesmae	9.6	LMG874	SAMN04145215	Trichodesma zeylanicum	1953	India		No CRISPR		Bansal K et al. (2022) Phytopathology 112: 1201-1207.	10.1094/PHYTO-08-21-0342-SC	PRJNA298622	GCA_020011275.1		LOKJ01
Xanthomonas campestris pv. trichodesmae	9.6	NCPPB585	SAMN19988994	Trichodesma zeylanicum		India		No CRISPR				PRJNA742925	GCA_019201525.1		JAHTUL01
Xanthomonas campestris pv. vitiscarnosae	9.5	LMG939	SAMN04145194	Causonis trifolia (BCCM: Vitis carnosa)	1962	India		No CRISPR		Bansal K et al. (2017) Appl. Environ. Microbiol. 83: e02993- 02916.	10.1128/AEM.02993-16	PRJNA298601	GCA_002019305.1		LOKI01
Xanthomonas campestris pv. vitistrifoliae	9.5	LMG940	SAMN04145189	Causonis trifolia (BCCM: Vitis trifolia)	1961	India		No CRISPR		Bansal K et al. (2017) Appl. Environ. Microbiol. 83: e02993- 02916.	10.1128/AEM.02993-16	PRJNA298596	GCA_002019295.1		LOKH01
Xanthomonas campestris pv. vitiswoodrowii	9.5	LMG954	SAMN04145195	Cissus woodrowii (BCCM: Vitis woodrowii)	1961	India		No CRISPR		Bansal K et al. (2017) Appl. Environ. Microbiol. 83: e02993- 02916.	10.1128/AEM.02993-16	PRJNA298602	GCA_002019335.1		LOKG01
Pseudomonas (Xanthomonas) cissicola	9.5	LMG21719	SAMN04145196	Causonis japonica (BCCM: Cayratia japonica )	1974	Japan		No CRISPR		Bansal K et al. (2017) Appl. Environ. Microbiol. 83: e02993- 02916.	10.1128/AEM.02993-16	PRJNA298603	GCA_002019225.1		LOJT01.1
Pseudomonas (Xanthomonas) cissicola	9.5	CCUG 18839	SAMN12697586			Japan		No CRISPR				PRJNA563568	GCA_008801575.1		VZPL01.1

## Sheet: Remarks
(1) Strains that have been sequenced more than once are in green font.
(2) Doubtful data are in red font.
(3) Xanthomonas citri pv. citri strain NCPPB 3615 (BioProject: PRJEB7202; BioSample: SAMEA2827227; Assembly: GCA_000825565.2; WGS: CDHC01) has been deposited incorrectly at NCBI GenBank and is in reality strain LE116-1.
(4) Xanthomonas citri pv. mangiferaeindicae strain DE0062 (BioProject: PRJNA543692; BioSample: SAMN11792222; Assembly: GCA_008764405.1; WGS: VTRE01) has been taxonomically misclassified and does not belong to the species Xanthomonas citri, as shown by genome-wide ANI comparison with the pathotype strain LMG 941.
(5) Xanthomonas citri pv. mangiferaeindicae strain XC01 (BioProject: PRJNA336081; BioSample: SAMN05504068; Assembly: GCA_002240395.1; Accession number: CP016836.1) has been taxonomically misclassified and does not belong to the species Xanthomonas citri, as shown by genome-wide ANI comparison with the pathotype strain LMG 941.
