# Supplementary material for: Clustered Regularly Interspaced Short Palindromic Repeats in Xanthomonas citri—Witnesses to a Global Expansion of a Bacterial Pathogen over Time
Source: Microorganisms. 2022 Aug 26;10(9):1715. doi: 10.3390/microorganisms10091715 (PMC9504256; doi:10.3390/microorganisms10091715)
Supplement: Supplementary file 1 [file microorganisms-10-01715-s001.zip › microorganisms-1839073-supplementary/Table_S2.xlsx]

## Sheet: X. citri pv. citri
Number of strain	ID CRISPR spacer	ID Dictionary	Sequence of CRISPR spacer	DR upstream	DR downstream	Strain name	ID
1	Xanci0001	Xcc_23	AAATGCTTTCGACGCGCATAAAGCGCTGGCGCAGGAG	GTCGCGCCCTCACGGGCGCGTGGATTGAAAC	GTCGCGCCCTCACGGGCGCGTGGATTGAAAC	306	306_001
1	Xanci0002	Xcc_22	CTGTTCAAGCTCCGCCGCCTGATCCGCTTGCCGAG	GTCGCGCCCTCACGGGCGCGTGGATTGAAAC	GTCGCGCCCTCACGGGCGCGTGGATTGAAAC	306	306_002
1	Xanci0003	Xcc_21	CTCGGGTTTCGGGATGTGCTTCAGATCTGCGTCG	GTCGCGCCCTCACGGGCGCGTGGATTGAAAC	GTCGCGCCCTCACGGGCGCGTGGATTGAAAC	306	306_003
1	Xanci0004	Xcc_20	CGCTGCACGGATGCGCCAGGCGGCGAGGCGATCAT	GTCGCGCCCTCACGGGCGCGTGGATTGAAAC	GTCGCGCCCTCACGGGCGCGTGGATTGAAAC	306	306_004
1	Xanci0005	Xcc_19	TCGAGCGCATCGATGACGGTCACCCATCCCCCAATG	GTCGCGCCCTCACGGGCGCGTGGATTGAAAC	GTCGCGCCCTCACGGGCGCGTGGATTGAAAC	306	306_005
1	Xanci0006	Xcc_18	GTGCCACCGACAGCGACGCACGTGGACCTGCAGATC	GTCGCGCCCTCACGGGCGCGTGGATTGAAAC	GTCGCGCCCTCACGGGCGCGTGGATTGAAAC	306	306_006
1	Xanci0007	Xcc_17	CTCTCTCACGCCGCGCGTGCGAGATCCTGCGTGC	GTCGCGCCCTCACGGGCGCGTGGATTGAAAC	GTCGCGCCCTCACGGGCGCGTGGATTGAAAC	306	306_007
1	Xanci0008	Xcc_16	GCAGACTGCCGAGGCCGGCATGCTGGAGGGGCGCCT	GTCGCGCCCTCACGGGCGCGTGGATTGAAAC	GTCGCGCCCTCACGGGCGCGTGGATTGAAAC	306	306_008
1	Xanci0009	Xcc_15	GGGTTAACAACGCCTTGAAACGGCTTTGCCGCGACGC	GTCGCGCCCTCACGGGCGCGTGGATTGAAAC	GTCGCGCCCTCACGGGCGCGTGGATTGAAAC	306	306_009
1	Xanci0010	Xcc_13	GCCATCATGCTTTGAATGCGCTTACCCACGGCGAA	GTCGCGCCCTCACGGGCGCGTGGATTGAAAC	GTCGCGCCCTCACGGGCGCGTGGATTGAAAC	306	306_010
1	Xanci0011	Xcc_12	GCGGATATGTGATTAGACCCTTTTACGACTTTCAG	GTCGCGCCCTCACGGGCGCGTGGATTGAAAC	GTCGCGCCCTCACGGGCGCGTGGATTGAAAC	306	306_011
1	Xanci0012	Xcc_09	TCATTGAACCCAAGGACCACTTCGCAGGGCGACT	GTCGCGCCCTCACGGGCGCGTGGATTGAAAC	GTCGCGCCCTCACGGGCGCGTGGATTGAAAC	306	306_012
1	Xanci0013	Xcc_07	TGTCGAGCGCGCACTGCTGCCGCGATGGCCGGAA	GTCGCGCCCTCACGGGCGCGTGGATTGAAAC	GTCGCGCCCTCACGGGCGCGTGGATTGAAAC	306	306_013
1	Xanci0014	Xcc_06	GGCTGGGAGCGTTACAAGTTTGAGCAGCCCGTAG	GTCGCGCCCTCACGGGCGCGTGGATTGAAAC	GTCGCGCCCTCACGGGCGCGTGGATTGAAAC	306	306_014
1	Xanci0015	Xcc_05	TGGTTCAGGGCTGGAAAGACTTGGATGCCCGCATC	GTCGCGCCCTCACGGGCGCGTGGATTGAAAC	GTCGCGCCCTCACGGGCGCGTGGATTGAAAC	306	306_015
1	Xanci0016	Xcc_04	CTGACTATCCCTGCATAGGCCACGACCTGCGAGG	GTCGCGCCCTCACGGGCGCGTGGATTGAAAC	GTCGCGCCCTCACGGGCGCGTGGATTGAAAC	306	306_016
1	Xanci0017	Xcc_02	CTGAGTTCGTCGCCGTCCCGGTCGTCTGACGCGT	GTCGCGCCCTCACGGGCGCGTGGATTGAAAC	TTCGCGCCCTCATGGGCGCGTGGATTGAAAC	306	306_017
1	Xanci0018	Xcc_01	CATGCCATATGCGGCGAGATCGCACAGCAGAAGGAA	TTCGCGCCCTCATGGGCGCGTGGATTGAAAC	GGCGCGCCCTCACGGGCGCGTGGATTGAAAC	306	306_018
2	Xanci0019	Xcc_23	AAATGCTTTCGACGCGCATAAAGCGCTGGCGCAGGAG	GTCGCGCCCTCACGGGCGCGTGGATTGAAAC	GTCGCGCCCTCACGGGCGCGTGGATTGAAAC	5208	5208_001
2	Xanci0020	Xcc_22	CTGTTCAAGCTCCGCCGCCTGATCCGCTTGCCGAG	GTCGCGCCCTCACGGGCGCGTGGATTGAAAC	GTCGCGCCCTCACGGGCGCGTGGATTGAAAC	5208	5208_002
2	Xanci0021	Xcc_21	CTCGGGTTTCGGGATGTGCTTCAGATCTGCGTCG	GTCGCGCCCTCACGGGCGCGTGGATTGAAAC	GTCGCGCCCTCACGGGCGCGTGGATTGAAAC	5208	5208_003
2	Xanci0022	Xcc_20	CGCTGCACGGATGCGCCAGGCGGCGAGGCGATCAT	GTCGCGCCCTCACGGGCGCGTGGATTGAAAC	GTCGCGCCCTCACGGGCGCGTGGATTGAAAC	5208	5208_004
2	Xanci0023	Xcc_19	TCGAGCGCATCGATGACGGTCACCCATCCCCCAATG	GTCGCGCCCTCACGGGCGCGTGGATTGAAAC	GTCGCGCCCTCACGGGCGCGTGGATTGAAAC	5208	5208_005
2	Xanci0024	Xcc_18	GTGCCACCGACAGCGACGCACGTGGACCTGCAGATC	GTCGCGCCCTCACGGGCGCGTGGATTGAAAC	GTCGCGCCCTCACGGGCGCGTGGATTGAAAC	5208	5208_006
2	Xanci0025	Xcc_17	CTCTCTCACGCCGCGCGTGCGAGATCCTGCGTGC	GTCGCGCCCTCACGGGCGCGTGGATTGAAAC	GTCGCGCCCTCACGGGCGCGTGGATTGAAAC	5208	5208_007
2	Xanci0026	Xcc_16	GCAGACTGCCGAGGCCGGCATGCTGGAGGGGCGCCT	GTCGCGCCCTCACGGGCGCGTGGATTGAAAC	GTCGCGCCCTCACGGGCGCGTGGATTGAAAC	5208	5208_008
2	Xanci0027	Xcc_15	GGGTTAACAACGCCTTGAAACGGCTTTGCCGCGACGC	GTCGCGCCCTCACGGGCGCGTGGATTGAAAC	GTCGCGCCCTCACGGGCGCGTGGATTGAAAC	5208	5208_009
2	Xanci0028	Xcc_13	GCCATCATGCTTTGAATGCGCTTACCCACGGCGAA	GTCGCGCCCTCACGGGCGCGTGGATTGAAAC	GTCGCGCCCTCACGGGCGCGTGGATTGAAAC	5208	5208_010
2	Xanci0029	Xcc_12	GCGGATATGTGATTAGACCCTTTTACGACTTTCAG	GTCGCGCCCTCACGGGCGCGTGGATTGAAAC	GTCGCGCCCTCACGGGCGCGTGGATTGAAAC	5208	5208_011
2	Xanci0030	Xcc_09	TCATTGAACCCAAGGACCACTTCGCAGGGCGACT	GTCGCGCCCTCACGGGCGCGTGGATTGAAAC	GTCGCGCCCTCACGGGCGCGTGGATTGAAAC	5208	5208_012
2	Xanci0031	Xcc_07	TGTCGAGCGCGCACTGCTGCCGCGATGGCCGGAA	GTCGCGCCCTCACGGGCGCGTGGATTGAAAC	GTCGCGCCCTCACGGGCGCGTGGATTGAAAC	5208	5208_013
2	Xanci0032	Xcc_06	GGCTGGGAGCGTTACAAGTTTGAGCAGCCCGTAG	GTCGCGCCCTCACGGGCGCGTGGATTGAAAC	GTCGCGCCCTCACGGGCGCGTGGATTGAAAC	5208	5208_014
2	Xanci0033	Xcc_05	TGGTTCAGGGCTGGAAAGACTTGGATGCCCGCATC	GTCGCGCCCTCACGGGCGCGTGGATTGAAAC	GTCGCGCCCTCACGGGCGCGTGGATTGAAAC	5208	5208_015
2	Xanci0034	Xcc_04	CTGACTATCCCTGCATAGGCCACGACCTGCGAGG	GTCGCGCCCTCACGGGCGCGTGGATTGAAAC	GTCGCGCCCTCACGGGCGCGTGGATTGAAAC	5208	5208_016
2	Xanci0035	Xcc_02	CTGAGTTCGTCGCCGTCCCGGTCGTCTGACGCGT	GTCGCGCCCTCACGGGCGCGTGGATTGAAAC	TTCGCGCCCTCATGGGCGCGTGGATTGAAAC	5208	5208_017
2	Xanci0036	Xcc_01	CATGCCATATGCGGCGAGATCGCACAGCAGAAGGAA	TTCGCGCCCTCATGGGCGCGTGGATTGAAAC	GGCGCGCCCTCACGGGCGCGTGGATTGAAAC	5208	5208_018
3	Xanci0037	Xcc_23	AAATGCTTTCGACGCGCATAAAGCGCTGGCGCAGGAG	GTCGCGCCCTCACGGGCGCGTGGATTGAAAC	GTCGCGCCCTCACGGGCGCGTGGATTGAAAC	03-1638-1-1	03-1638-1-1_001
3	Xanci0038	Xcc_22	CTGTTCAAGCTCCGCCGCCTGATCCGCTTGCCGAG	GTCGCGCCCTCACGGGCGCGTGGATTGAAAC	GTCGCGCCCTCACGGGCGCGTGGATTGAAAC	03-1638-1-1	03-1638-1-1_002
3	Xanci0039	Xcc_21	CTCGGGTTTCGGGATGTGCTTCAGATCTGCGTCG	GTCGCGCCCTCACGGGCGCGTGGATTGAAAC	GTCGCGCCCTCACGGGCGCGTGGATTGAAAC	03-1638-1-1	03-1638-1-1_003
3	Xanci0040	Xcc_20	CGCTGCACGGATGCGCCAGGCGGCGAGGCGATCAT	GTCGCGCCCTCACGGGCGCGTGGATTGAAAC	GTCGCGCCCTCACGGGCGCGTGGATTGAAAC	03-1638-1-1	03-1638-1-1_004
3	Xanci0041	Xcc_19	TCGAGCGCATCGATGACGGTCACCCATCCCCCAATG	GTCGCGCCCTCACGGGCGCGTGGATTGAAAC	GTCGCGCCCTCACGGGCGCGTGGATTGAAAC	03-1638-1-1	03-1638-1-1_005
3	Xanci0042	Xcc_18	GTGCCACCGACAGCGACGCACGTGGACCTGCAGATC	GTCGCGCCCTCACGGGCGCGTGGATTGAAAC	GTCGCGCCCTCACGGGCGCGTGGATTGAAAC	03-1638-1-1	03-1638-1-1_006
3	Xanci0043	Xcc_17	CTCTCTCACGCCGCGCGTGCGAGATCCTGCGTGC	GTCGCGCCCTCACGGGCGCGTGGATTGAAAC	GTCGCGCCCTCACGGGCGCGTGGATTGAAAC	03-1638-1-1	03-1638-1-1_007
3	Xanci0044	Xcc_16	GCAGACTGCCGAGGCCGGCATGCTGGAGGGGCGCCT	GTCGCGCCCTCACGGGCGCGTGGATTGAAAC	GTCGCGCCCTCACGGGCGCGTGGATTGAAAC	03-1638-1-1	03-1638-1-1_008
3	Xanci0045	Xcc_15	GGGTTAACAACGCCTTGAAACGGCTTTGCCGCGACGC	GTCGCGCCCTCACGGGCGCGTGGATTGAAAC	GTCGCGCCCTCACGGGCGCGTGGATTGAAAC	03-1638-1-1	03-1638-1-1_009
3	Xanci0046	Xcc_13	GCCATCATGCTTTGAATGCGCTTACCCACGGCGAA	GTCGCGCCCTCACGGGCGCGTGGATTGAAAC	GTCGCGCCCTCACGGGCGCGTGGATTGAAAC	03-1638-1-1	03-1638-1-1_010
3	Xanci0047	Xcc_12	GCGGATATGTGATTAGACCCTTTTACGACTTTCAG	GTCGCGCCCTCACGGGCGCGTGGATTGAAAC	GTCGCGCCCTCACGGGCGCGTGGATTGAAAC	03-1638-1-1	03-1638-1-1_011
3	Xanci0048	Xcc_09	TCATTGAACCCAAGGACCACTTCGCAGGGCGACT	GTCGCGCCCTCACGGGCGCGTGGATTGAAAC	GTCGCGCCCTCACGGGCGCGTGGATTGAAAC	03-1638-1-1	03-1638-1-1_012
3	Xanci0049	Xcc_07	TGTCGAGCGCGCACTGCTGCCGCGATGGCCGGAA	GTCGCGCCCTCACGGGCGCGTGGATTGAAAC	GTCGCGCCCTCACGGGCGCGTGGATTGAAAC	03-1638-1-1	03-1638-1-1_013
3	Xanci0050	Xcc_06	GGCTGGGAGCGTTACAAGTTTGAGCAGCCCGTAG	GTCGCGCCCTCACGGGCGCGTGGATTGAAAC	GTCGCGCCCTCACGGGCGCGTGGATTGAAAC	03-1638-1-1	03-1638-1-1_014
3	Xanci0051	Xcc_05	TGGTTCAGGGCTGGAAAGACTTGGATGCCCGCATC	GTCGCGCCCTCACGGGCGCGTGGATTGAAAC	GTCGCGCCCTCACGGGCGCGTGGATTGAAAC	03-1638-1-1	03-1638-1-1_015
3	Xanci0052	Xcc_04	CTGACTATCCCTGCATAGGCCACGACCTGCGAGG	GTCGCGCCCTCACGGGCGCGTGGATTGAAAC	GTCGCGCCCTCACGGGCGCGTGGATTGAAAC	03-1638-1-1	03-1638-1-1_016
3	Xanci0053	Xcc_02	CTGAGTTCGTCGCCGTCCCGGTCGTCTGACGCGT	GTCGCGCCCTCACGGGCGCGTGGATTGAAAC	TTCGCGCCCTCATGGGCGCGTGGATTGAAAC	03-1638-1-1	03-1638-1-1_017
3	Xanci0054	Xcc_01	CATGCCATATGCGGCGAGATCGCACAGCAGAAGGAA	TTCGCGCCCTCATGGGCGCGTGGATTGAAAC	GGCGCGCCCTCACGGGCGCGTGGATTGAAAC	03-1638-1-1	03-1638-1-1_018
4	Xanci0055	Xcc_23	AAATGCTTTCGACGCGCATAAAGCGCTGGCGCAGGAG	GTCGCGCCCTCACGGGCGCGTGGATTGAAAC	GTCGCGCCCTCACGGGCGCGTGGATTGAAAC	AS8	AS8_001
4	Xanci0056	Xcc_22	CTGTTCAAGCTCCGCCGCCTGATCCGCTTGCCGAG	GTCGCGCCCTCACGGGCGCGTGGATTGAAAC	GTCGCGCCCTCACGGGCGCGTGGATTGAAAC	AS8	AS8_002
4	Xanci0057	Xcc_21	CTCGGGTTTCGGGATGTGCTTCAGATCTGCGTCG	GTCGCGCCCTCACGGGCGCGTGGATTGAAAC	GTCGCGCCCTCACGGGCGCGTGGATTGAAAC	AS8	AS8_003
4	Xanci0058	Xcc_20	CGCTGCACGGATGCGCCAGGCGGCGAGGCGATCAT	GTCGCGCCCTCACGGGCGCGTGGATTGAAAC	GTCGCGCCCTCACGGGCGCGTGGATTGAAAC	AS8	AS8_004
4	Xanci0059	Xcc_17	CTCTCTCACGCCGCGCGTGCGAGATCCTGCGTGC	GTCGCGCCCTCACGGGCGCGTGGATTGAAAC	GTCGCGCCCTCACGGGCGCGTGGATTGAAAC	AS8	AS8_005
4	Xanci0060	Xcc_16	GCAGACTGCCGAGGCCGGCATGCTGGAGGGGCGCCT	GTCGCGCCCTCACGGGCGCGTGGATTGAAAC	GTCGCGCCCTCACGGGCGCGTGGATTGAAAC	AS8	AS8_006
4	Xanci0061	Xcc_15	GGGTTAACAACGCCTTGAAACGGCTTTGCCGCGACGC	GTCGCGCCCTCACGGGCGCGTGGATTGAAAC	GTCGCGCCCTCACGGGCGCGTGGATTGAAAC	AS8	AS8_007
4	Xanci0062	Xcc_14	ACGTCTTGGACCTGGGTGTGGTTGCTGAGATAGTCA	GTCGCGCCCTCACGGGCGCGTGGATTGAAAC	GTCGCGCCCTCACGGGCGCGTGGATTGAAAC	AS8	AS8_008
4	Xanci0063	Xcc_13	GCCATCATGCTTTGAATGCGCTTACCCACGGCGAA	GTCGCGCCCTCACGGGCGCGTGGATTGAAAC	GTCGCGCCCTCACGGGCGCGTGGATTGAAAC	AS8	AS8_009
4	Xanci0064	Xcc_11	ATGTCGAAAACGATGGCCTTGACGTCATCGTCTGC	GTCGCGCCCTCACGGGCGCGTGGATTGAAAC	GTCGCGCCCTCACGGGCGCGTGGATTGAAAC	AS8	AS8_010
4	Xanci0065	Xcc_08	TTGACCACATGTTCTCTCTGTGGGAGGAAGGCAC	GTCGCGCCCTCACGGGCGCGTGGATTGAAAC	GTCGCGCCCTCACGGGCGCGTGGATTGAAAC	AS8	AS8_011
4	Xanci0066	Xcc_07	TGTCGAGCGCGCACTGCTGCCGCGATGGCCGGAA	GTCGCGCCCTCACGGGCGCGTGGATTGAAAC	GTCGCGCCCTCACGGGCGCGTGGATTGAAAC	AS8	AS8_012
4	Xanci0067	Xcc_05	TGGTTCAGGGCTGGAAAGACTTGGATGCCCGCATC	GTCGCGCCCTCACGGGCGCGTGGATTGAAAC	GTCGCGCCCTCACGGGCGCGTGGATTGAAAC	AS8	AS8_013
4	Xanci0068	Xcc_04	CTGACTATCCCTGCATAGGCCACGACCTGCGAGG	GTCGCGCCCTCACGGGCGCGTGGATTGAAAC	GTCGCGCCCTCACGGGCGCGTGGATTGAAAC	AS8	AS8_014
4	Xanci0069	Xcc_03	AAGAAGACCAGTCTGCGGCGTCGCGGCATCCTGGGG	GTCGCGCCCTCACGGGCGCGTGGATTGAAAC	GTCGCGCCCTCACGGGCGCGTGGATTGAAAC	AS8	AS8_015
4	Xanci0070	Xcc_02	CTGAGTTCGTCGCCGTCCCGGTCGTCTGACGCGT	GTCGCGCCCTCACGGGCGCGTGGATTGAAAC	TTCGCGCCCTCATGGGCGCGTGGATTGAAAC	AS8	AS8_016
4	Xanci0071	Xcc_01	CATGCCATATGCGGCGAGATCGCACAGCAGAAGGAA	TTCGCGCCCTCATGGGCGCGTGGATTGAAAC	GGCGCGCCCTCACGGGCGCGTGGATTGAAAC	AS8	AS8_017
5	Xanci0072	Xcc_23	AAATGCTTTCGACGCGCATAAAGCGCTGGCGCAGGAG	GTCGCGCCCTCACGGGCGCGTGGATTGAAAC	GTCGCGCCCTCACGGGCGCGTGGATTGAAAC	AS9	AS9_001
5	Xanci0073	Xcc_22	CTGTTCAAGCTCCGCCGCCTGATCCGCTTGCCGAG	GTCGCGCCCTCACGGGCGCGTGGATTGAAAC	GTCGCGCCCTCACGGGCGCGTGGATTGAAAC	AS9	AS9_002
5	Xanci0074	Xcc_21	CTCGGGTTTCGGGATGTGCTTCAGATCTGCGTCG	GTCGCGCCCTCACGGGCGCGTGGATTGAAAC	GTCGCGCCCTCACGGGCGCGTGGATTGAAAC	AS9	AS9_003
5	Xanci0075	Xcc_20	CGCTGCACGGATGCGCCAGGCGGCGAGGCGATCAT	GTCGCGCCCTCACGGGCGCGTGGATTGAAAC	GTCGCGCCCTCACGGGCGCGTGGATTGAAAC	AS9	AS9_004
5	Xanci0076	Xcc_19	TCGAGCGCATCGATGACGGTCACCCATCCCCCAATG	GTCGCGCCCTCACGGGCGCGTGGATTGAAAC	GTCGCGCCCTCACGGGCGCGTGGATTGAAAC	AS9	AS9_005
5	Xanci0077	Xcc_18	GTGCCACCGACAGCGACGCACGTGGACCTGCAGATC	GTCGCGCCCTCACGGGCGCGTGGATTGAAAC	GTCGCGCCCTCACGGGCGCGTGGATTGAAAC	AS9	AS9_006
5	Xanci0078	Xcc_17	CTCTCTCACGCCGCGCGTGCGAGATCCTGCGTGC	GTCGCGCCCTCACGGGCGCGTGGATTGAAAC	GTCGCGCCCTCACGGGCGCGTGGATTGAAAC	AS9	AS9_007
5	Xanci0079	Xcc_16	GCAGACTGCCGAGGCCGGCATGCTGGAGGGGCGCCT	GTCGCGCCCTCACGGGCGCGTGGATTGAAAC	GTCGCGCCCTCACGGGCGCGTGGATTGAAAC	AS9	AS9_008
5	Xanci0080	Xcc_15	GGGTTAACAACGCCTTGAAACGGCTTTGCCGCGACGC	GTCGCGCCCTCACGGGCGCGTGGATTGAAAC	GTCGCGCCCTCACGGGCGCGTGGATTGAAAC	AS9	AS9_009
5	Xanci0081	Xcc_14	ACGTCTTGGACCTGGGTGTGGTTGCTGAGATAGTCA	GTCGCGCCCTCACGGGCGCGTGGATTGAAAC	GTCGCGCCCTCACGGGCGCGTGGATTGAAAC	AS9	AS9_010
5	Xanci0082	Xcc_13	GCCATCATGCTTTGAATGCGCTTACCCACGGCGAA	GTCGCGCCCTCACGGGCGCGTGGATTGAAAC	GTCGCGCCCTCACGGGCGCGTGGATTGAAAC	AS9	AS9_011
5	Xanci0083	Xcc_11	ATGTCGAAAACGATGGCCTTGACGTCATCGTCTGC	GTCGCGCCCTCACGGGCGCGTGGATTGAAAC	GTCGCGCCCTCACGGGCGCGTGGATTGAAAC	AS9	AS9_012
5	Xanci0084	Xcc_08	TTGACCACATGTTCTCTCTGTGGGAGGAAGGCAC	GTCGCGCCCTCACGGGCGCGTGGATTGAAAC	GTCGCGCCCTCACGGGCGCGTGGATTGAAAC	AS9	AS9_013
5	Xanci0085	Xcc_07	TGTCGAGCGCGCACTGCTGCCGCGATGGCCGGAA	GTCGCGCCCTCACGGGCGCGTGGATTGAAAC	GTCGCGCCCTCACGGGCGCGTGGATTGAAAC	AS9	AS9_014
5	Xanci0086	Xcc_05	TGGTTCAGGGCTGGAAAGACTTGGATGCCCGCATC	GTCGCGCCCTCACGGGCGCGTGGATTGAAAC	GTCGCGCCCTCACGGGCGCGTGGATTGAAAC	AS9	AS9_015
5	Xanci0087	Xcc_04	CTGACTATCCCTGCATAGGCCACGACCTGCGAGG	GTCGCGCCCTCACGGGCGCGTGGATTGAAAC	GTCGCGCCCTCACGGGCGCGTGGATTGAAAC	AS9	AS9_016
5	Xanci0088	Xcc_03	AAGAAGACCAGTCTGCGGCGTCGCGGCATCCTGGGG	GTCGCGCCCTCACGGGCGCGTGGATTGAAAC	GTCGCGCCCTCACGGGCGCGTGGATTGAAAC	AS9	AS9_017
5	Xanci0089	Xcc_02	CTGAGTTCGTCGCCGTCCCGGTCGTCTGACGCGT	GTCGCGCCCTCACGGGCGCGTGGATTGAAAC	TTCGCGCCCTCATGGGCGCGTGGATTGAAAC	AS9	AS9_018
5	Xanci0090	Xcc_01	CATGCCATATGCGGCGAGATCGCACAGCAGAAGGAA	TTCGCGCCCTCATGGGCGCGTGGATTGAAAC	GGCGCGCCCTCACGGGCGCGTGGATTGAAAC	AS9	AS9_019
6	Xanci0091	Xcc_23	AAATGCTTTCGACGCGCATAAAGCGCTGGCGCAGGAG	GTCGCGCCCTCACGGGCGCGTGGATTGAAAC	GTCGCGCCCTCACGGGCGCGTGGATTGAAAC	AS270	AS270_001
6	Xanci0092	Xcc_22	CTGTTCAAGCTCCGCCGCCTGATCCGCTTGCCGAG	GTCGCGCCCTCACGGGCGCGTGGATTGAAAC	GTCGCGCCCTCACGGGCGCGTGGATTGAAAC	AS270	AS270_002
6	Xanci0093	Xcc_21	CTCGGGTTTCGGGATGTGCTTCAGATCTGCGTCG	GTCGCGCCCTCACGGGCGCGTGGATTGAAAC	GTCGCGCCCTCACGGGCGCGTGGATTGAAAC	AS270	AS270_003
6	Xanci0094	Xcc_20	CGCTGCACGGATGCGCCAGGCGGCGAGGCGATCAT	GTCGCGCCCTCACGGGCGCGTGGATTGAAAC	GTCGCGCCCTCACGGGCGCGTGGATTGAAAC	AS270	AS270_004
6	Xanci0095	Xcc_19	TCGAGCGCATCGATGACGGTCACCCATCCCCCAATG	GTCGCGCCCTCACGGGCGCGTGGATTGAAAC	GTCGCGCCCTCACGGGCGCGTGGATTGAAAC	AS270	AS270_005
6	Xanci0096	Xcc_18	GTGCCACCGACAGCGACGCACGTGGACCTGCAGATC	GTCGCGCCCTCACGGGCGCGTGGATTGAAAC	GTCGCGCCCTCACGGGCGCGTGGATTGAAAC	AS270	AS270_006
6	Xanci0097	Xcc_17	CTCTCTCACGCCGCGCGTGCGAGATCCTGCGTGC	GTCGCGCCCTCACGGGCGCGTGGATTGAAAC	GTCGCGCCCTCACGGGCGCGTGGATTGAAAC	AS270	AS270_007
6	Xanci0098	Xcc_16	GCAGACTGCCGAGGCCGGCATGCTGGAGGGGCGCCT	GTCGCGCCCTCACGGGCGCGTGGATTGAAAC	GTCGCGCCCTCACGGGCGCGTGGATTGAAAC	AS270	AS270_008
6	Xanci0099	Xcc_15	GGGTTAACAACGCCTTGAAACGGCTTTGCCGCGACGC	GTCGCGCCCTCACGGGCGCGTGGATTGAAAC	GTCGCGCCCTCACGGGCGCGTGGATTGAAAC	AS270	AS270_009
6	Xanci0100	Xcc_14	ACGTCTTGGACCTGGGTGTGGTTGCTGAGATAGTCA	GTCGCGCCCTCACGGGCGCGTGGATTGAAAC	GTCGCGCCCTCACGGGCGCGTGGATTGAAAC	AS270	AS270_010
6	Xanci0101	Xcc_13	GCCATCATGCTTTGAATGCGCTTACCCACGGCGAA	GTCGCGCCCTCACGGGCGCGTGGATTGAAAC	GTCGCGCCCTCACGGGCGCGTGGATTGAAAC	AS270	AS270_011
6	Xanci0102	Xcc_11	ATGTCGAAAACGATGGCCTTGACGTCATCGTCTGC	GTCGCGCCCTCACGGGCGCGTGGATTGAAAC	GTCGCGCCCTCACGGGCGCGTGGATTGAAAC	AS270	AS270_012
6	Xanci0103	Xcc_08	TTGACCACATGTTCTCTCTGTGGGAGGAAGGCAC	GTCGCGCCCTCACGGGCGCGTGGATTGAAAC	GTCGCGCCCTCACGGGCGCGTGGATTGAAAC	AS270	AS270_013
6	Xanci0104	Xcc_07	TGTCGAGCGCGCACTGCTGCCGCGATGGCCGGAA	GTCGCGCCCTCACGGGCGCGTGGATTGAAAC	GTCGCGCCCTCACGGGCGCGTGGATTGAAAC	AS270	AS270_014
6	Xanci0105	Xcc_05	TGGTTCAGGGCTGGAAAGACTTGGATGCCCGCATC	GTCGCGCCCTCACGGGCGCGTGGATTGAAAC	GTCGCGCCCTCACGGGCGCGTGGATTGAAAC	AS270	AS270_015
6	Xanci0106	Xcc_04	CTGACTATCCCTGCATAGGCCACGACCTGCGAGG	GTCGCGCCCTCACGGGCGCGTGGATTGAAAC	GTCGCGCCCTCACGGGCGCGTGGATTGAAAC	AS270	AS270_016
6	Xanci0107	Xcc_03	AAGAAGACCAGTCTGCGGCGTCGCGGCATCCTGGGG	GTCGCGCCCTCACGGGCGCGTGGATTGAAAC	GTCGCGCCCTCACGGGCGCGTGGATTGAAAC	AS270	AS270_017
6	Xanci0108	Xcc_02	CTGAGTTCGTCGCCGTCCCGGTCGTCTGACGCGT	GTCGCGCCCTCACGGGCGCGTGGATTGAAAC	TTCGCGCCCTCATGGGCGCGTGGATTGAAAC	AS270	AS270_018
6	Xanci0109	Xcc_01	CATGCCATATGCGGCGAGATCGCACAGCAGAAGGAA	TTCGCGCCCTCATGGGCGCGTGGATTGAAAC	GGCGCGCCCTCACGGGCGCGTGGATTGAAAC	AS270	AS270_019
7	Xanci0110	Xcc_23	AAATGCTTTCGACGCGCATAAAGCGCTGGCGCAGGA	GGTCGCGCCCTCACGGGCGCGTGGATTGAAAC	GGTCGCGCCCTCACGGGCGCGTGGATTGAAAC	AW13	AW13_001
7	Xanci0111	Xcc_22	CTGTTCAAGCTCCGCCGCCTGATCCGCTTGCCGA	GGTCGCGCCCTCACGGGCGCGTGGATTGAAAC	GGTCGCGCCCTCACGGGCGCGTGGATTGAAAC	AW13	AW13_002
7	Xanci0112	Xcc_21	CTCGGGTTTCGGGATGTGCTTCAGATCTGCGTC	GGTCGCGCCCTCACGGGCGCGTGGATTGAAAC	GGTCGCGCCCTCACGGGCGCGTGGATTGAAAC	AW13	AW13_003
7	Xanci0113	Xcc_19	TCGAGCGCATCGATGACGGTCACCCATCCCCCAATG	GTCGCGCCCTCACGGGCGCGTGGATTGAAAC	GTCGCGCCCTCACGGGCGCGTGGATTGAAAC	AW13	AW13_004
7	Xanci0114	Xcc_18	GTGCCACCGACAGCGACGCACGTGGACCTGCAGATC	GTCGCGCCCTCACGGGCGCGTGGATTGAAAC	GTCGCGCCCTCACGGGCGCGTGGATTGAAAC	AW13	AW13_005
7	Xanci0115	Xcc_17	CTCTCTCACGCCGCGCGTGCGAGATCCTGCGTGC	GTCGCGCCCTCACGGGCGCGTGGATTGAAAC	GTCGCGCCCTCACGGGCGCGTGGATTGAAAC	AW13	AW13_006
7	Xanci0116	Xcc_16	GCAGACTGCCGAGGCCGGCATGCTGGAGGGGCGCCT	GTCGCGCCCTCACGGGCGCGTGGATTGAAAC	GTCGCGCCCTCACGGGCGCGTGGATTGAAAC	AW13	AW13_007
7	Xanci0117	Xcc_15	GGGTTAACAACGCCTTGAAACGGCTTTGCCGCGACGC	GTCGCGCCCTCACGGGCGCGTGGATTGAAAC	GTCGCGCCCTCACGGGCGCGTGGATTGAAAC	AW13	AW13_008
7	Xanci0118	Xcc_13	GCCATCATGCTTTGAATGCGCTTACCCACGGCGAA	GTCGCGCCCTCACGGGCGCGTGGATTGAAAC	GTCGCGCCCTCACGGGCGCGTGGATTGAAAC	AW13	AW13_009
7	Xanci0119	Xcc_12	GCGGATATGTGATTAGACCCTTTTACGACTTTCAG	GTCGCGCCCTCACGGGCGCGTGGATTGAAAC	GTCGCGCCCTCACGGGCGCGTGGATTGAAAC	AW13	AW13_010
7	Xanci0120	Xcc_11	ATGTCGAAAACGATGGCCTTGACGTCATCGTCTGC	GTCGCGCCCTCACGGGCGCGTGGATTGAAAC	GTCGCGCCCTCACGGGCGCGTGGATTGAAAC	AW13	AW13_011
7	Xanci0121	Xcc_10	TTCGCTGGCATCGGTGGATGGAGCCTTGCGCTTC	GTCGCGCCCTCACGGGCGCGTGGATTGAAAC	GTCGCGCCCTCACGGGCGCGTGGATTGAAAC	AW13	AW13_012
7	Xanci0122	Xcc_09	TCATTGAACCCAAGGACCACTTCGCAGGGCGACT	GTCGCGCCCTCACGGGCGCGTGGATTGAAAC	GTCGCGCCCTCACGGGCGCGTGGATTGAAAC	AW13	AW13_013
7	Xanci0123	Xcc_08	TTGACCACATGTTCTCTCTGTGGGAGGAAGGCAC	GTCGCGCCCTCACGGGCGCGTGGATTGAAAC	GTCGCGCCCTCACGGGCGCGTGGATTGAAAC	AW13	AW13_014
7	Xanci0124	Xcc_07	TGTCGAGCGCGCACTGCTGCCGCGATGGCCGGAA	GTCGCGCCCTCACGGGCGCGTGGATTGAAAC	GTCGCGCCCTCACGGGCGCGTGGATTGAAAC	AW13	AW13_015
7	Xanci0125	Xcc_06	GGCTGGGAGCGTTACAAGTTTGAGCAGCCCGTAG	GTCGCGCCCTCACGGGCGCGTGGATTGAAAC	GTCGCGCCCTCACGGGCGCGTGGATTGAAAC	AW13	AW13_016
7	Xanci0126	Xcc_05	TGGTTCAGGGCTGGAAAGACTTGGATGCCCGCATC	GTCGCGCCCTCACGGGCGCGTGGATTGAAAC	GTCGCGCCCTCACGGGCGCGTGGATTGAAAC	AW13	AW13_017
7	Xanci0127	Xcc_04	CTGACTATCCCTGCATAGGCCACGACCTGCGAGG	GTCGCGCCCTCACGGGCGCGTGGATTGAAAC	GTCGCGCCCTCACGGGCGCGTGGATTGAAAC	AW13	AW13_018
7	Xanci0128	Xcc_03	AAGAAGACCAGTCTGCGGCGTCGCGGCATCCTGGGG	GTCGCGCCCTCACGGGCGCGTGGATTGAAAC	GTCGCGCCCTCACGGGCGCGTGGATTGAAAC	AW13	AW13_019
7	Xanci0129	Xcc_02	CTGAGTTCGTCGCCGTCCCGGTCGTCTGACGCGT	GTCGCGCCCTCACGGGCGCGTGGATTGAAAC	TTCGCGCCCTCATGGGCGCGTGGATTGAAAC	AW13	AW13_020
7	Xanci0130	Xcc_01	CATGCCATATGCGGCGAGATCGCACAGCAGAAGGAA	TTCGCGCCCTCATGGGCGCGTGGATTGAAAC	GGCGCGCCCTCACGGGCGCGTGGATTGAAAC	AW13	AW13_021
8	Xanci0131	Xcc_23	AAATGCTTTCGACGCGCATAAAGCGCTGGCGCAGGA	GGTCGCGCCCTCACGGGCGCGTGGATTGAAAC	GGTCGCGCCCTCACGGGCGCGTGGATTGAAAC	AW14	AW14_001
8	Xanci0132	Xcc_22	CTGTTCAAGCTCCGCCGCCTGATCCGCTTGCCGA	GGTCGCGCCCTCACGGGCGCGTGGATTGAAAC	GGTCGCGCCCTCACGGGCGCGTGGATTGAAAC	AW14	AW14_002
8	Xanci0133	Xcc_21	CTCGGGTTTCGGGATGTGCTTCAGATCTGCGTC	GGTCGCGCCCTCACGGGCGCGTGGATTGAAAC	GGTCGCGCCCTCACGGGCGCGTGGATTGAAAC	AW14	AW14_003
8	Xanci0134	Xcc_19	TCGAGCGCATCGATGACGGTCACCCATCCCCCAATG	GTCGCGCCCTCACGGGCGCGTGGATTGAAAC	GTCGCGCCCTCACGGGCGCGTGGATTGAAAC	AW14	AW14_004
8	Xanci0135	Xcc_18	GTGCCACCGACAGCGACGCACGTGGACCTGCAGATC	GTCGCGCCCTCACGGGCGCGTGGATTGAAAC	GTCGCGCCCTCACGGGCGCGTGGATTGAAAC	AW14	AW14_005
8	Xanci0136	Xcc_17	CTCTCTCACGCCGCGCGTGCGAGATCCTGCGTGC	GTCGCGCCCTCACGGGCGCGTGGATTGAAAC	GTCGCGCCCTCACGGGCGCGTGGATTGAAAC	AW14	AW14_006
8	Xanci0137	Xcc_16	GCAGACTGCCGAGGCCGGCATGCTGGAGGGGCGCCT	GTCGCGCCCTCACGGGCGCGTGGATTGAAAC	GTCGCGCCCTCACGGGCGCGTGGATTGAAAC	AW14	AW14_007
8	Xanci0138	Xcc_15	GGGTTAACAACGCCTTGAAACGGCTTTGCCGCGACGC	GTCGCGCCCTCACGGGCGCGTGGATTGAAAC	GTCGCGCCCTCACGGGCGCGTGGATTGAAAC	AW14	AW14_008
8	Xanci0139	Xcc_13	GCCATCATGCTTTGAATGCGCTTACCCACGGCGAA	GTCGCGCCCTCACGGGCGCGTGGATTGAAAC	GTCGCGCCCTCACGGGCGCGTGGATTGAAAC	AW14	AW14_009
8	Xanci0140	Xcc_12	GCGGATATGTGATTAGACCCTTTTACGACTTTCAG	GTCGCGCCCTCACGGGCGCGTGGATTGAAAC	GTCGCGCCCTCACGGGCGCGTGGATTGAAAC	AW14	AW14_010
8	Xanci0141	Xcc_11	ATGTCGAAAACGATGGCCTTGACGTCATCGTCTGC	GTCGCGCCCTCACGGGCGCGTGGATTGAAAC	GTCGCGCCCTCACGGGCGCGTGGATTGAAAC	AW14	AW14_011
8	Xanci0142	Xcc_10	TTCGCTGGCATCGGTGGATGGAGCCTTGCGCTTC	GTCGCGCCCTCACGGGCGCGTGGATTGAAAC	GTCGCGCCCTCACGGGCGCGTGGATTGAAAC	AW14	AW14_012
8	Xanci0143	Xcc_09	TCATTGAACCCAAGGACCACTTCGCAGGGCGACT	GTCGCGCCCTCACGGGCGCGTGGATTGAAAC	GTCGCGCCCTCACGGGCGCGTGGATTGAAAC	AW14	AW14_013
8	Xanci0144	Xcc_08	TTGACCACATGTTCTCTCTGTGGGAGGAAGGCAC	GTCGCGCCCTCACGGGCGCGTGGATTGAAAC	GTCGCGCCCTCACGGGCGCGTGGATTGAAAC	AW14	AW14_014
8	Xanci0145	Xcc_07	TGTCGAGCGCGCACTGCTGCCGCGATGGCCGGAA	GTCGCGCCCTCACGGGCGCGTGGATTGAAAC	GTCGCGCCCTCACGGGCGCGTGGATTGAAAC	AW14	AW14_015
8	Xanci0146	Xcc_06	GGCTGGGAGCGTTACAAGTTTGAGCAGCCCGTAG	GTCGCGCCCTCACGGGCGCGTGGATTGAAAC	GTCGCGCCCTCACGGGCGCGTGGATTGAAAC	AW14	AW14_016
8	Xanci0147	Xcc_05	TGGTTCAGGGCTGGAAAGACTTGGATGCCCGCATC	GTCGCGCCCTCACGGGCGCGTGGATTGAAAC	GTCGCGCCCTCACGGGCGCGTGGATTGAAAC	AW14	AW14_017
8	Xanci0148	Xcc_04	CTGACTATCCCTGCATAGGCCACGACCTGCGAGG	GTCGCGCCCTCACGGGCGCGTGGATTGAAAC	GTCGCGCCCTCACGGGCGCGTGGATTGAAAC	AW14	AW14_018
8	Xanci0149	Xcc_03	AAGAAGACCAGTCTGCGGCGTCGCGGCATCCTGGGG	GTCGCGCCCTCACGGGCGCGTGGATTGAAAC	GTCGCGCCCTCACGGGCGCGTGGATTGAAAC	AW14	AW14_019
8	Xanci0150	Xcc_02	CTGAGTTCGTCGCCGTCCCGGTCGTCTGACGCGT	GTCGCGCCCTCACGGGCGCGTGGATTGAAAC	TTCGCGCCCTCATGGGCGCGTGGATTGAAAC	AW14	AW14_020
8	Xanci0151	Xcc_01	CATGCCATATGCGGCGAGATCGCACAGCAGAAGGAA	TTCGCGCCCTCATGGGCGCGTGGATTGAAAC	GGCGCGCCCTCACGGGCGCGTGGATTGAAAC	AW14	AW14_021
9	Xanci0152	Xcc_23	AAATGCTTTCGACGCGCATAAAGCGCTGGCGCAGGA	GGTCGCGCCCTCACGGGCGCGTGGATTGAAAC	GGTCGCGCCCTCACGGGCGCGTGGATTGAAAC	AW15	AW15_001
9	Xanci0153	Xcc_22	CTGTTCAAGCTCCGCCGCCTGATCCGCTTGCCGA	GGTCGCGCCCTCACGGGCGCGTGGATTGAAAC	GGTCGCGCCCTCACGGGCGCGTGGATTGAAAC	AW15	AW15_002
9	Xanci0154	Xcc_21	CTCGGGTTTCGGGATGTGCTTCAGATCTGCGTC	GGTCGCGCCCTCACGGGCGCGTGGATTGAAAC	GGTCGCGCCCTCACGGGCGCGTGGATTGAAAC	AW15	AW15_003
9	Xanci0155	Xcc_19	TCGAGCGCATCGATGACGGTCACCCATCCCCCAATG	GTCGCGCCCTCACGGGCGCGTGGATTGAAAC	GTCGCGCCCTCACGGGCGCGTGGATTGAAAC	AW15	AW15_004
9	Xanci0156	Xcc_18	GTGCCACCGACAGCGACGCACGTGGACCTGCAGATC	GTCGCGCCCTCACGGGCGCGTGGATTGAAAC	GTCGCGCCCTCACGGGCGCGTGGATTGAAAC	AW15	AW15_005
9	Xanci0157	Xcc_17	CTCTCTCACGCCGCGCGTGCGAGATCCTGCGTGC	GTCGCGCCCTCACGGGCGCGTGGATTGAAAC	GTCGCGCCCTCACGGGCGCGTGGATTGAAAC	AW15	AW15_006
9	Xanci0158	Xcc_16	GCAGACTGCCGAGGCCGGCATGCTGGAGGGGCGCCT	GTCGCGCCCTCACGGGCGCGTGGATTGAAAC	GTCGCGCCCTCACGGGCGCGTGGATTGAAAC	AW15	AW15_007
9	Xanci0159	Xcc_15	GGGTTAACAACGCCTTGAAACGGCTTTGCCGCGACGC	GTCGCGCCCTCACGGGCGCGTGGATTGAAAC	GTCGCGCCCTCACGGGCGCGTGGATTGAAAC	AW15	AW15_008
9	Xanci0160	Xcc_13	GCCATCATGCTTTGAATGCGCTTACCCACGGCGAA	GTCGCGCCCTCACGGGCGCGTGGATTGAAAC	GTCGCGCCCTCACGGGCGCGTGGATTGAAAC	AW15	AW15_009
9	Xanci0161	Xcc_12	GCGGATATGTGATTAGACCCTTTTACGACTTTCAG	GTCGCGCCCTCACGGGCGCGTGGATTGAAAC	GTCGCGCCCTCACGGGCGCGTGGATTGAAAC	AW15	AW15_010
9	Xanci0162	Xcc_11	ATGTCGAAAACGATGGCCTTGACGTCATCGTCTGC	GTCGCGCCCTCACGGGCGCGTGGATTGAAAC	GTCGCGCCCTCACGGGCGCGTGGATTGAAAC	AW15	AW15_011
9	Xanci0163	Xcc_10	TTCGCTGGCATCGGTGGATGGAGCCTTGCGCTTC	GTCGCGCCCTCACGGGCGCGTGGATTGAAAC	GTCGCGCCCTCACGGGCGCGTGGATTGAAAC	AW15	AW15_012
9	Xanci0164	Xcc_09	TCATTGAACCCAAGGACCACTTCGCAGGGCGACT	GTCGCGCCCTCACGGGCGCGTGGATTGAAAC	GTCGCGCCCTCACGGGCGCGTGGATTGAAAC	AW15	AW15_013
9	Xanci0165	Xcc_08	TTGACCACATGTTCTCTCTGTGGGAGGAAGGCAC	GTCGCGCCCTCACGGGCGCGTGGATTGAAAC	GTCGCGCCCTCACGGGCGCGTGGATTGAAAC	AW15	AW15_014
9	Xanci0166	Xcc_07	TGTCGAGCGCGCACTGCTGCCGCGATGGCCGGAA	GTCGCGCCCTCACGGGCGCGTGGATTGAAAC	GTCGCGCCCTCACGGGCGCGTGGATTGAAAC	AW15	AW15_015
9	Xanci0167	Xcc_06	GGCTGGGAGCGTTACAAGTTTGAGCAGCCCGTAG	GTCGCGCCCTCACGGGCGCGTGGATTGAAAC	GTCGCGCCCTCACGGGCGCGTGGATTGAAAC	AW15	AW15_016
9	Xanci0168	Xcc_05	TGGTTCAGGGCTGGAAAGACTTGGATGCCCGCATC	GTCGCGCCCTCACGGGCGCGTGGATTGAAAC	GTCGCGCCCTCACGGGCGCGTGGATTGAAAC	AW15	AW15_017
9	Xanci0169	Xcc_04	CTGACTATCCCTGCATAGGCCACGACCTGCGAGG	GTCGCGCCCTCACGGGCGCGTGGATTGAAAC	GTCGCGCCCTCACGGGCGCGTGGATTGAAAC	AW15	AW15_018
9	Xanci0170	Xcc_03	AAGAAGACCAGTCTGCGGCGTCGCGGCATCCTGGGG	GTCGCGCCCTCACGGGCGCGTGGATTGAAAC	GTCGCGCCCTCACGGGCGCGTGGATTGAAAC	AW15	AW15_019
9	Xanci0171	Xcc_02	CTGAGTTCGTCGCCGTCCCGGTCGTCTGACGCGT	GTCGCGCCCTCACGGGCGCGTGGATTGAAAC	TTCGCGCCCTCATGGGCGCGTGGATTGAAAC	AW15	AW15_020
9	Xanci0172	Xcc_01	CATGCCATATGCGGCGAGATCGCACAGCAGAAGGAA	TTCGCGCCCTCATGGGCGCGTGGATTGAAAC	GGCGCGCCCTCACGGGCGCGTGGATTGAAAC	AW15	AW15_021
10	Xanci0173	Xcc_23	AAATGCTTTCGACGCGCATAAAGCGCTGGCGCAGGA	GGTCGCGCCCTCACGGGCGCGTGGATTGAAAC	GGTCGCGCCCTCACGGGCGCGTGGATTGAAAC	AW16	AW16_001
10	Xanci0174	Xcc_22	CTGTTCAAGCTCCGCCGCCTGATCCGCTTGCCGA	GGTCGCGCCCTCACGGGCGCGTGGATTGAAAC	GGTCGCGCCCTCACGGGCGCGTGGATTGAAAC	AW16	AW16_002
10	Xanci0175	Xcc_21	CTCGGGTTTCGGGATGTGCTTCAGATCTGCGTC	GGTCGCGCCCTCACGGGCGCGTGGATTGAAAC	GGTCGCGCCCTCACGGGCGCGTGGATTGAAAC	AW16	AW16_003
10	Xanci0176	Xcc_19	TCGAGCGCATCGATGACGGTCACCCATCCCCCAATG	GTCGCGCCCTCACGGGCGCGTGGATTGAAAC	GTCGCGCCCTCACGGGCGCGTGGATTGAAAC	AW16	AW16_004
10	Xanci0177	Xcc_18	GTGCCACCGACAGCGACGCACGTGGACCTGCAGATC	GTCGCGCCCTCACGGGCGCGTGGATTGAAAC	GTCGCGCCCTCACGGGCGCGTGGATTGAAAC	AW16	AW16_005
10	Xanci0178	Xcc_17	CTCTCTCACGCCGCGCGTGCGAGATCCTGCGTGC	GTCGCGCCCTCACGGGCGCGTGGATTGAAAC	GTCGCGCCCTCACGGGCGCGTGGATTGAAAC	AW16	AW16_006
10	Xanci0179	Xcc_16	GCAGACTGCCGAGGCCGGCATGCTGGAGGGGCGCCT	GTCGCGCCCTCACGGGCGCGTGGATTGAAAC	GTCGCGCCCTCACGGGCGCGTGGATTGAAAC	AW16	AW16_007
10	Xanci0180	Xcc_15	GGGTTAACAACGCCTTGAAACGGCTTTGCCGCGACGC	GTCGCGCCCTCACGGGCGCGTGGATTGAAAC	GTCGCGCCCTCACGGGCGCGTGGATTGAAAC	AW16	AW16_008
10	Xanci0181	Xcc_13	GCCATCATGCTTTGAATGCGCTTACCCACGGCGAA	GTCGCGCCCTCACGGGCGCGTGGATTGAAAC	GTCGCGCCCTCACGGGCGCGTGGATTGAAAC	AW16	AW16_009
10	Xanci0182	Xcc_12	GCGGATATGTGATTAGACCCTTTTACGACTTTCAG	GTCGCGCCCTCACGGGCGCGTGGATTGAAAC	GTCGCGCCCTCACGGGCGCGTGGATTGAAAC	AW16	AW16_010
10	Xanci0183	Xcc_11	ATGTCGAAAACGATGGCCTTGACGTCATCGTCTGC	GTCGCGCCCTCACGGGCGCGTGGATTGAAAC	GTCGCGCCCTCACGGGCGCGTGGATTGAAAC	AW16	AW16_011
10	Xanci0184	Xcc_10	TTCGCTGGCATCGGTGGATGGAGCCTTGCGCTTC	GTCGCGCCCTCACGGGCGCGTGGATTGAAAC	GTCGCGCCCTCACGGGCGCGTGGATTGAAAC	AW16	AW16_012
10	Xanci0185	Xcc_09	TCATTGAACCCAAGGACCACTTCGCAGGGCGACT	GTCGCGCCCTCACGGGCGCGTGGATTGAAAC	GTCGCGCCCTCACGGGCGCGTGGATTGAAAC	AW16	AW16_013
10	Xanci0186	Xcc_08	TTGACCACATGTTCTCTCTGTGGGAGGAAGGCAC	GTCGCGCCCTCACGGGCGCGTGGATTGAAAC	GTCGCGCCCTCACGGGCGCGTGGATTGAAAC	AW16	AW16_014
10	Xanci0187	Xcc_07	TGTCGAGCGCGCACTGCTGCCGCGATGGCCGGAA	GTCGCGCCCTCACGGGCGCGTGGATTGAAAC	GTCGCGCCCTCACGGGCGCGTGGATTGAAAC	AW16	AW16_015
10	Xanci0188	Xcc_06	GGCTGGGAGCGTTACAAGTTTGAGCAGCCCGTAG	GTCGCGCCCTCACGGGCGCGTGGATTGAAAC	GTCGCGCCCTCACGGGCGCGTGGATTGAAAC	AW16	AW16_016
10	Xanci0189	Xcc_05	TGGTTCAGGGCTGGAAAGACTTGGATGCCCGCATC	GTCGCGCCCTCACGGGCGCGTGGATTGAAAC	GTCGCGCCCTCACGGGCGCGTGGATTGAAAC	AW16	AW16_017
10	Xanci0190	Xcc_04	CTGACTATCCCTGCATAGGCCACGACCTGCGAGG	GTCGCGCCCTCACGGGCGCGTGGATTGAAAC	GTCGCGCCCTCACGGGCGCGTGGATTGAAAC	AW16	AW16_018
10	Xanci0191	Xcc_03	AAGAAGACCAGTCTGCGGCGTCGCGGCATCCTGGGG	GTCGCGCCCTCACGGGCGCGTGGATTGAAAC	GTCGCGCCCTCACGGGCGCGTGGATTGAAAC	AW16	AW16_019
10	Xanci0192	Xcc_02	CTGAGTTCGTCGCCGTCCCGGTCGTCTGACGCGT	GTCGCGCCCTCACGGGCGCGTGGATTGAAAC	TTCGCGCCCTCATGGGCGCGTGGATTGAAAC	AW16	AW16_020
10	Xanci0193	Xcc_01	CATGCCATATGCGGCGAGATCGCACAGCAGAAGGAA	TTCGCGCCCTCATGGGCGCGTGGATTGAAAC	GGCGCGCCCTCACGGGCGCGTGGATTGAAAC	AW16	AW16_021
11	Xanci0194	Xcc_23	AAATGCTTTCGACGCGCATAAAGCGCTGGCGCAGGA	GGTCGCGCCCTCACGGGCGCGTGGATTGAAAC	GGTCGCGCCCTCACGGGCGCGTGGATTGAAAC	Aw12879	Aw12879_001
11	Xanci0195	Xcc_22	CTGTTCAAGCTCCGCCGCCTGATCCGCTTGCCGA	GGTCGCGCCCTCACGGGCGCGTGGATTGAAAC	GGTCGCGCCCTCACGGGCGCGTGGATTGAAAC	Aw12879	Aw12879_002
11	Xanci0196	Xcc_21	CTCGGGTTTCGGGATGTGCTTCAGATCTGCGTC	GGTCGCGCCCTCACGGGCGCGTGGATTGAAAC	GGTCGCGCCCTCACGGGCGCGTGGATTGAAAC	Aw12879	Aw12879_003
11	Xanci0197	Xcc_19	TCGAGCGCATCGATGACGGTCACCCATCCCCCAATG	GTCGCGCCCTCACGGGCGCGTGGATTGAAAC	GTCGCGCCCTCACGGGCGCGTGGATTGAAAC	Aw12879	Aw12879_004
11	Xanci0198	Xcc_18	GTGCCACCGACAGCGACGCACGTGGACCTGCAGATC	GTCGCGCCCTCACGGGCGCGTGGATTGAAAC	GTCGCGCCCTCACGGGCGCGTGGATTGAAAC	Aw12879	Aw12879_005
11	Xanci0199	Xcc_17	CTCTCTCACGCCGCGCGTGCGAGATCCTGCGTGC	GTCGCGCCCTCACGGGCGCGTGGATTGAAAC	GTCGCGCCCTCACGGGCGCGTGGATTGAAAC	Aw12879	Aw12879_006
11	Xanci0200	Xcc_16	GCAGACTGCCGAGGCCGGCATGCTGGAGGGGCGCCT	GTCGCGCCCTCACGGGCGCGTGGATTGAAAC	GTCGCGCCCTCACGGGCGCGTGGATTGAAAC	Aw12879	Aw12879_007
11	Xanci0201	Xcc_15	GGGTTAACAACGCCTTGAAACGGCTTTGCCGCGACGC	GTCGCGCCCTCACGGGCGCGTGGATTGAAAC	GTCGCGCCCTCACGGGCGCGTGGATTGAAAC	Aw12879	Aw12879_008
11	Xanci0202	Xcc_13	GCCATCATGCTTTGAATGCGCTTACCCACGGCGAA	GTCGCGCCCTCACGGGCGCGTGGATTGAAAC	GTCGCGCCCTCACGGGCGCGTGGATTGAAAC	Aw12879	Aw12879_009
11	Xanci0203	Xcc_12	GCGGATATGTGATTAGACCCTTTTACGACTTTCAG	GTCGCGCCCTCACGGGCGCGTGGATTGAAAC	GTCGCGCCCTCACGGGCGCGTGGATTGAAAC	Aw12879	Aw12879_010
11	Xanci0204	Xcc_11	ATGTCGAAAACGATGGCCTTGACGTCATCGTCTGC	GTCGCGCCCTCACGGGCGCGTGGATTGAAAC	GTCGCGCCCTCACGGGCGCGTGGATTGAAAC	Aw12879	Aw12879_011
11	Xanci0205	Xcc_10	TTCGCTGGCATCGGTGGATGGAGCCTTGCGCTTC	GTCGCGCCCTCACGGGCGCGTGGATTGAAAC	GTCGCGCCCTCACGGGCGCGTGGATTGAAAC	Aw12879	Aw12879_012
11	Xanci0206	Xcc_09	TCATTGAACCCAAGGACCACTTCGCAGGGCGACT	GTCGCGCCCTCACGGGCGCGTGGATTGAAAC	GTCGCGCCCTCACGGGCGCGTGGATTGAAAC	Aw12879	Aw12879_013
11	Xanci0207	Xcc_08	TTGACCACATGTTCTCTCTGTGGGAGGAAGGCAC	GTCGCGCCCTCACGGGCGCGTGGATTGAAAC	GTCGCGCCCTCACGGGCGCGTGGATTGAAAC	Aw12879	Aw12879_014
11	Xanci0208	Xcc_07	TGTCGAGCGCGCACTGCTGCCGCGATGGCCGGAA	GTCGCGCCCTCACGGGCGCGTGGATTGAAAC	GTCGCGCCCTCACGGGCGCGTGGATTGAAAC	Aw12879	Aw12879_015
11	Xanci0209	Xcc_06	GGCTGGGAGCGTTACAAGTTTGAGCAGCCCGTAG	GTCGCGCCCTCACGGGCGCGTGGATTGAAAC	GTCGCGCCCTCACGGGCGCGTGGATTGAAAC	Aw12879	Aw12879_016
11	Xanci0210	Xcc_05	TGGTTCAGGGCTGGAAAGACTTGGATGCCCGCATC	GTCGCGCCCTCACGGGCGCGTGGATTGAAAC	GTCGCGCCCTCACGGGCGCGTGGATTGAAAC	Aw12879	Aw12879_017
11	Xanci0211	Xcc_04	CTGACTATCCCTGCATAGGCCACGACCTGCGAGG	GTCGCGCCCTCACGGGCGCGTGGATTGAAAC	GTCGCGCCCTCACGGGCGCGTGGATTGAAAC	Aw12879	Aw12879_018
11	Xanci0212	Xcc_03	AAGAAGACCAGTCTGCGGCGTCGCGGCATCCTGGGG	GTCGCGCCCTCACGGGCGCGTGGATTGAAAC	GTCGCGCCCTCACGGGCGCGTGGATTGAAAC	Aw12879	Aw12879_019
11	Xanci0213	Xcc_02	CTGAGTTCGTCGCCGTCCCGGTCGTCTGACGCGT	GTCGCGCCCTCACGGGCGCGTGGATTGAAAC	TTCGCGCCCTCATGGGCGCGTGGATTGAAAC	Aw12879	Aw12879_020
11	Xanci0214	Xcc_01	CATGCCATATGCGGCGAGATCGCACAGCAGAAGGAA	TTCGCGCCCTCATGGGCGCGTGGATTGAAAC	GGCGCGCCCTCACGGGCGCGTGGATTGAAAC	Aw12879	Aw12879_021
12	Xanci0215	Xcc_23	AAATGCTTTCGACGCGCATAAAGCGCTGGCGCAGGAG	GTCGCGCCCTCACGGGCGCGTGGATTGAAAC	GTCGCGCCCTCACGGGCGCGTGGATTGAAAC	B2	B2_001
12	Xanci0216	Xcc_22	CTGTTCAAGCTCCGCCGCCTGATCCGCTTGCCGAG	GTCGCGCCCTCACGGGCGCGTGGATTGAAAC	GTCGCGCCCTCACGGGCGCGTGGATTGAAAC	B2	B2_002
12	Xanci0217	Xcc_21	CTCGGGTTTCGGGATGTGCTTCAGATCTGCGTCG	GTCGCGCCCTCACGGGCGCGTGGATTGAAAC	GTCGCGCCCTCACGGGCGCGTGGATTGAAAC	B2	B2_003
12	Xanci0218	Xcc_20	CGCTGCACGGATGCGCCAGGCGGCGAGGCGATCAT	GTCGCGCCCTCACGGGCGCGTGGATTGAAAC	GTCGCGCCCTCACGGGCGCGTGGATTGAAAC	B2	B2_004
12	Xanci0219	Xcc_19	TCGAGCGCATCGATGACGGTCACCCATCCCCCAATG	GTCGCGCCCTCACGGGCGCGTGGATTGAAAC	GTCGCGCCCTCACGGGCGCGTGGATTGAAAC	B2	B2_005
12	Xanci0220	Xcc_18	GTGCCACCGACAGCGACGCACGTGGACCTGCAGATC	GTCGCGCCCTCACGGGCGCGTGGATTGAAAC	GTCGCGCCCTCACGGGCGCGTGGATTGAAAC	B2	B2_006
12	Xanci0221	Xcc_17	CTCTCTCACGCCGCGCGTGCGAGATCCTGCGTGC	GTCGCGCCCTCACGGGCGCGTGGATTGAAAC	GTCGCGCCCTCACGGGCGCGTGGATTGAAAC	B2	B2_007
12	Xanci0222	Xcc_16	GCAGACTGCCGAGGCCGGCATGCTGGAGGGGCGCCT	GTCGCGCCCTCACGGGCGCGTGGATTGAAAC	GTCGCGCCCTCACGGGCGCGTGGATTGAAAC	B2	B2_008
12	Xanci0223	Xcc_15	GGGTTAACAACGCCTTGAAACGGCTTTGCCGCGACGC	GTCGCGCCCTCACGGGCGCGTGGATTGAAAC	GTCGCGCCCTCACGGGCGCGTGGATTGAAAC	B2	B2_009
12	Xanci0224	Xcc_13	GCCATCATGCTTTGAATGCGCTTACCCACGGCGAA	GTCGCGCCCTCACGGGCGCGTGGATTGAAAC	GTCGCGCCCTCACGGGCGCGTGGATTGAAAC	B2	B2_010
12	Xanci0225	Xcc_12	GCGGATATGTGATTAGACCCTTTTACGACTTTCAG	GTCGCGCCCTCACGGGCGCGTGGATTGAAAC	GTCGCGCCCTCACGGGCGCGTGGATTGAAAC	B2	B2_011
12	Xanci0226	Xcc_09	TCATTGAACCCAAGGACCACTTCGCAGGGCGACT	GTCGCGCCCTCACGGGCGCGTGGATTGAAAC	GTCGCGCCCTCACGGGCGCGTGGATTGAAAC	B2	B2_012
12	Xanci0227	Xcc_07	TGTCGAGCGCGCACTGCTGCCGCGATGGCCGGAA	GTCGCGCCCTCACGGGCGCGTGGATTGAAAC	GTCGCGCCCTCACGGGCGCGTGGATTGAAAC	B2	B2_013
12	Xanci0228	Xcc_06	GGCTGGGAGCGTTACAAGTTTGAGCAGCCCGTAG	GTCGCGCCCTCACGGGCGCGTGGATTGAAAC	GTCGCGCCCTCACGGGCGCGTGGATTGAAAC	B2	B2_014
12	Xanci0229	Xcc_05	TGGTTCAGGGCTGGAAAGACTTGGATGCCCGCATC	GTCGCGCCCTCACGGGCGCGTGGATTGAAAC	GTCGCGCCCTCACGGGCGCGTGGATTGAAAC	B2	B2_015
12	Xanci0230	Xcc_04	CTGACTATCCCTGCATAGGCCACGACCTGCGAGG	GTCGCGCCCTCACGGGCGCGTGGATTGAAAC	GTCGCGCCCTCACGGGCGCGTGGATTGAAAC	B2	B2_016
12	Xanci0231	Xcc_03	AAGAAGACCAGTCTGCGGCGTCGCGGCATCCTGGGG	GTCGCGCCCTCACGGGCGCGTGGATTGAAAC	GTCGCGCCCTCACGGGCGCGTGGATTGAAAC	B2	B2_017
12	Xanci0232	Xcc_02	CTGAGTTCGTCGCCGTCCCGGTCGTCTGACGCGT	GTCGCGCCCTCACGGGCGCGTGGATTGAAAC	TTCGCGCCCTCATGGGCGCGTGGATTGAAAC	B2	B2_018
12	Xanci0233	Xcc_01	CATGCCATATGCGGCGAGATCGCACAGCAGAAGGAA	TTCGCGCCCTCATGGGCGCGTGGATTGAAAC	GGCGCGCCCTCACGGGCGCGTGGATTGAAAC	B2	B2_019
13	Xanci0234	Xcc_23	AAATGCTTTCGACGCGCATAAAGCGCTGGCGCAGGAG	GTCGCGCCCTCACGGGCGCGTGGATTGAAAC	GTCGCGCCCTCACGGGCGCGTGGATTGAAAC	B25	B25_001
13	Xanci0235	Xcc_22	CTGTTCAAGCTCCGCCGCCTGATCCGCTTGCCGAG	GTCGCGCCCTCACGGGCGCGTGGATTGAAAC	GTCGCGCCCTCACGGGCGCGTGGATTGAAAC	B25	B25_002
13	Xanci0236	Xcc_21	CTCGGGTTTCGGGATGTGCTTCAGATCTGCGTCG	GTCGCGCCCTCACGGGCGCGTGGATTGAAAC	GTCGCGCCCTCACGGGCGCGTGGATTGAAAC	B25	B25_003
13	Xanci0237	Xcc_20	CGCTGCACGGATGCGCCAGGCGGCGAGGCGATCAT	GTCGCGCCCTCACGGGCGCGTGGATTGAAAC	GTCGCGCCCTCACGGGCGCGTGGATTGAAAC	B25	B25_004
13	Xanci0238	Xcc_19	TCGAGCGCATCGATGACGGTCACCCATCCCCCAATG	GTCGCGCCCTCACGGGCGCGTGGATTGAAAC	GTCGCGCCCTCACGGGCGCGTGGATTGAAAC	B25	B25_005
13	Xanci0239	Xcc_18	GTGCCACCGACAGCGACGCACGTGGACCTGCAGATC	GTCGCGCCCTCACGGGCGCGTGGATTGAAAC	GTCGCGCCCTCACGGGCGCGTGGATTGAAAC	B25	B25_006
13	Xanci0240	Xcc_17	CTCTCTCACGCCGCGCGTGCGAGATCCTGCGTGC	GTCGCGCCCTCACGGGCGCGTGGATTGAAAC	GTCGCGCCCTCACGGGCGCGTGGATTGAAAC	B25	B25_007
13	Xanci0241	Xcc_16	GCAGACTGCCGAGGCCGGCATGCTGGAGGGGCGCCT	GTCGCGCCCTCACGGGCGCGTGGATTGAAAC	GTCGCGCCCTCACGGGCGCGTGGATTGAAAC	B25	B25_008
13	Xanci0242	Xcc_15	GGGTTAACAACGCCTTGAAACGGCTTTGCCGCGACGC	GTCGCGCCCTCACGGGCGCGTGGATTGAAAC	GTCGCGCCCTCACGGGCGCGTGGATTGAAAC	B25	B25_009
13	Xanci0243	Xcc_13	GCCATCATGCTTTGAATGCGCTTACCCACGGCGAA	GTCGCGCCCTCACGGGCGCGTGGATTGAAAC	GTCGCGCCCTCACGGGCGCGTGGATTGAAAC	B25	B25_010
13	Xanci0244	Xcc_12	GCGGATATGTGATTAGACCCTTTTACGACTTTCAG	GTCGCGCCCTCACGGGCGCGTGGATTGAAAC	GTCGCGCCCTCACGGGCGCGTGGATTGAAAC	B25	B25_011
13	Xanci0245	Xcc_09	TCATTGAACCCAAGGACCACTTCGCAGGGCGACT	GTCGCGCCCTCACGGGCGCGTGGATTGAAAC	GTCGCGCCCTCACGGGCGCGTGGATTGAAAC	B25	B25_012
13	Xanci0246	Xcc_07	TGTCGAGCGCGCACTGCTGCCGCGATGGCCGGAA	GTCGCGCCCTCACGGGCGCGTGGATTGAAAC	GTCGCGCCCTCACGGGCGCGTGGATTGAAAC	B25	B25_013
13	Xanci0247	Xcc_06	GGCTGGGAGCGTTACAAGTTTGAGCAGCCCGTAG	GTCGCGCCCTCACGGGCGCGTGGATTGAAAC	GTCGCGCCCTCACGGGCGCGTGGATTGAAAC	B25	B25_014
13	Xanci0248	Xcc_05	TGGTTCAGGGCTGGAAAGACTTGGATGCCCGCATC	GTCGCGCCCTCACGGGCGCGTGGATTGAAAC	GTCGCGCCCTCACGGGCGCGTGGATTGAAAC	B25	B25_015
13	Xanci0249	Xcc_04	CTGACTATCCCTGCATAGGCCACGACCTGCGAGG	GTCGCGCCCTCACGGGCGCGTGGATTGAAAC	GTCGCGCCCTCACGGGCGCGTGGATTGAAAC	B25	B25_016
13	Xanci0250	Xcc_03	AAGAAGACCAGTCTGCGGCGTCGCGGCATCCTGGGG	GTCGCGCCCTCACGGGCGCGTGGATTGAAAC	GTCGCGCCCTCACGGGCGCGTGGATTGAAAC	B25	B25_017
13	Xanci0251	Xcc_02	CTGAGTTCGTCGCCGTCCCGGTCGTCTGACGCGT	GTCGCGCCCTCACGGGCGCGTGGATTGAAAC	TTCGCGCCCTCATGGGCGCGTGGATTGAAAC	B25	B25_018
13	Xanci0252	Xcc_01	CATGCCATATGCGGCGAGATCGCACAGCAGAAGGAA	TTCGCGCCCTCATGGGCGCGTGGATTGAAAC	GGCGCGCCCTCACGGGCGCGTGGATTGAAAC	B25	B25_019
14	Xanci0253	Xcc_23	AAATGCTTTCGACGCGCATAAAGCGCTGGCGCAGGAG	GTCGCGCCCTCACGGGCGCGTGGATTGAAAC	GTCGCGCCCTCACGGGCGCGTGGATTGAAAC	BL18	BL18_001
14	Xanci0254	Xcc_22	CTGTTCAAGCTCCGCCGCCTGATCCGCTTGCCGAG	GTCGCGCCCTCACGGGCGCGTGGATTGAAAC	GTCGCGCCCTCACGGGCGCGTGGATTGAAAC	BL18	BL18_002
14	Xanci0255	Xcc_21	CTCGGGTTTCGGGATGTGCTTCAGATCTGCGTCG	GTCGCGCCCTCACGGGCGCGTGGATTGAAAC	GTCGCGCCCTCACGGGCGCGTGGATTGAAAC	BL18	BL18_003
14	Xanci0256	Xcc_20	CGCTGCACGGATGCGCCAGGCGGCGAGGCGATCAT	GTCGCGCCCTCACGGGCGCGTGGATTGAAAC	GTCGCGCCCTCACGGGCGCGTGGATTGAAAC	BL18	BL18_004
14	Xanci0257	Xcc_19	TCGAGCGCATCGATGACGGTCACCCATCCCCCAATG	GTCGCGCCCTCACGGGCGCGTGGATTGAAAC	GTCGCGCCCTCACGGGCGCGTGGATTGAAAC	BL18	BL18_005
14	Xanci0258	Xcc_18	GTGCCACCGACAGCGACGCACGTGGACCTGCAGATC	GTCGCGCCCTCACGGGCGCGTGGATTGAAAC	GTCGCGCCCTCACGGGCGCGTGGATTGAAAC	BL18	BL18_006
14	Xanci0259	Xcc_17	CTCTCTCACGCCGCGCGTGCGAGATCCTGCGTGC	GTCGCGCCCTCACGGGCGCGTGGATTGAAAC	GTCGCGCCCTCACGGGCGCGTGGATTGAAAC	BL18	BL18_007
14	Xanci0260	Xcc_16	GCAGACTGCCGAGGCCGGCATGCTGGAGGGGCGCCT	GTCGCGCCCTCACGGGCGCGTGGATTGAAAC	GTCGCGCCCTCACGGGCGCGTGGATTGAAAC	BL18	BL18_008
14	Xanci0261	Xcc_15	GGGTTAACAACGCCTTGAAACGGCTTTGCCGCGACGC	GTCGCGCCCTCACGGGCGCGTGGATTGAAAC	GTCGCGCCCTCACGGGCGCGTGGATTGAAAC	BL18	BL18_009
14	Xanci0262	Xcc_13	GCCATCATGCTTTGAATGCGCTTACCCACGGCGAA	GTCGCGCCCTCACGGGCGCGTGGATTGAAAC	GTCGCGCCCTCACGGGCGCGTGGATTGAAAC	BL18	BL18_010
14	Xanci0263	Xcc_12	GCGGATATGTGATTAGACCCTTTTACGACTTTCAG	GTCGCGCCCTCACGGGCGCGTGGATTGAAAC	GTCGCGCCCTCACGGGCGCGTGGATTGAAAC	BL18	BL18_011
14	Xanci0264	Xcc_09	TCATTGAACCCAAGGACCACTTCGCAGGGCGACT	GTCGCGCCCTCACGGGCGCGTGGATTGAAAC	GTCGCGCCCTCACGGGCGCGTGGATTGAAAC	BL18	BL18_012
14	Xanci0265	Xcc_07	TGTCGAGCGCGCACTGCTGCCGCGATGGCCGGAA	GTCGCGCCCTCACGGGCGCGTGGATTGAAAC	GTCGCGCCCTCACGGGCGCGTGGATTGAAAC	BL18	BL18_013
14	Xanci0266	Xcc_06	GGCTGGGAGCGTTACAAGTTTGAGCAGCCCGTAG	GTCGCGCCCTCACGGGCGCGTGGATTGAAAC	GTCGCGCCCTCACGGGCGCGTGGATTGAAAC	BL18	BL18_014
14	Xanci0267	Xcc_05	TGGTTCAGGGCTGGAAAGACTTGGATGCCCGCATC	GTCGCGCCCTCACGGGCGCGTGGATTGAAAC	GTCGCGCCCTCACGGGCGCGTGGATTGAAAC	BL18	BL18_015
14	Xanci0268	Xcc_04	CTGACTATCCCTGCATAGGCCACGACCTGCGAGG	GTCGCGCCCTCACGGGCGCGTGGATTGAAAC	GTCGCGCCCTCACGGGCGCGTGGATTGAAAC	BL18	BL18_016
14	Xanci0269	Xcc_02	CTGAGTTCGTCGCCGTCCCGGTCGTCTGACGCGT	GTCGCGCCCTCACGGGCGCGTGGATTGAAAC	TTCGCGCCCTCATGGGCGCGTGGATTGAAAC	BL18	BL18_017
14	Xanci0270	Xcc_01	CATGCCATATGCGGCGAGATCGCACAGCAGAAGGAA	TTCGCGCCCTCATGGGCGCGTGGATTGAAAC	GGCGCGCCCTCACGGGCGCGTGGATTGAAAC	BL18	BL18_018
15	Xanci0271	Xcc_23	AAATGCTTTCGACGCGCATAAAGCGCTGGCGCAGGAG	GTCGCGCCCTCACGGGCGCGTGGATTGAAAC	GTCGCGCCCTCACGGGCGCGTGGATTGAAAC	C20	C20_001
15	Xanci0272	Xcc_22	CTGTTCAAGCTCCGCCGCCTGATCCGCTTGCCGAG	GTCGCGCCCTCACGGGCGCGTGGATTGAAAC	GTCGCGCCCTCACGGGCGCGTGGATTGAAAC	C20	C20_002
15	Xanci0273	Xcc_21	CTCGGGTTTCGGGATGTGCTTCAGATCTGCGTCG	GTCGCGCCCTCACGGGCGCGTGGATTGAAAC	GTCGCGCCCTCACGGGCGCGTGGATTGAAAC	C20	C20_003
15	Xanci0274	Xcc_20	CGCTGCACGGATGCGCCAGGCGGCGAGGCGATCAT	GTCGCGCCCTCACGGGCGCGTGGATTGAAAC	GTCGCGCCCTCACGGGCGCGTGGATTGAAAC	C20	C20_004
15	Xanci0275	Xcc_19	TCGAGCGCATCGATGACGGTCACCCATCCCCCAATG	GTCGCGCCCTCACGGGCGCGTGGATTGAAAC	GTCGCGCCCTCACGGGCGCGTGGATTGAAAC	C20	C20_005
15	Xanci0276	Xcc_18	GTGCCACCGACAGCGACGCACGTGGACCTGCAGATC	GTCGCGCCCTCACGGGCGCGTGGATTGAAAC	GTCGCGCCCTCACGGGCGCGTGGATTGAAAC	C20	C20_006
15	Xanci0277	Xcc_17	CTCTCTCACGCCGCGCGTGCGAGATCCTGCGTGC	GTCGCGCCCTCACGGGCGCGTGGATTGAAAC	GTCGCGCCCTCACGGGCGCGTGGATTGAAAC	C20	C20_007
15	Xanci0278	Xcc_16	GCAGACTGCCGAGGCCGGCATGCTGGAGGGGCGCCT	GTCGCGCCCTCACGGGCGCGTGGATTGAAAC	GTCGCGCCCTCACGGGCGCGTGGATTGAAAC	C20	C20_008
15	Xanci0279	Xcc_15	GGGTTAACAACGCCTTGAAACGGCTTTGCCGCGACGC	GTCGCGCCCTCACGGGCGCGTGGATTGAAAC	GTCGCGCCCTCACGGGCGCGTGGATTGAAAC	C20	C20_009
15	Xanci0280	Xcc_13	GCCATCATGCTTTGAATGCGCTTACCCACGGCGAA	GTCGCGCCCTCACGGGCGCGTGGATTGAAAC	GTCGCGCCCTCACGGGCGCGTGGATTGAAAC	C20	C20_010
15	Xanci0281	Xcc_12	GCGGATATGTGATTAGACCCTTTTACGACTTTCAG	GTCGCGCCCTCACGGGCGCGTGGATTGAAAC	GTCGCGCCCTCACGGGCGCGTGGATTGAAAC	C20	C20_011
15	Xanci0282	Xcc_09	TCATTGAACCCAAGGACCACTTCGCAGGGCGACT	GTCGCGCCCTCACGGGCGCGTGGATTGAAAC	GTCGCGCCCTCACGGGCGCGTGGATTGAAAC	C20	C20_012
15	Xanci0283	Xcc_07	TGTCGAGCGCGCACTGCTGCCGCGATGGCCGGAA	GTCGCGCCCTCACGGGCGCGTGGATTGAAAC	GTCGCGCCCTCACGGGCGCGTGGATTGAAAC	C20	C20_013
15	Xanci0284	Xcc_06	GGCTGGGAGCGTTACAAGTTTGAGCAGCCCGTAG	GTCGCGCCCTCACGGGCGCGTGGATTGAAAC	GTCGCGCCCTCACGGGCGCGTGGATTGAAAC	C20	C20_014
15	Xanci0285	Xcc_05	TGGTTCAGGGCTGGAAAGACTTGGATGCCCGCATC	GTCGCGCCCTCACGGGCGCGTGGATTGAAAC	GTCGCGCCCTCACGGGCGCGTGGATTGAAAC	C20	C20_015
15	Xanci0286	Xcc_04	CTGACTATCCCTGCATAGGCCACGACCTGCGAGG	GTCGCGCCCTCACGGGCGCGTGGATTGAAAC	GTCGCGCCCTCACGGGCGCGTGGATTGAAAC	C20	C20_016
15	Xanci0287	Xcc_03	AAGAAGACCAGTCTGCGGCGTCGCGGCATCCTGGGG	GTCGCGCCCTCACGGGCGCGTGGATTGAAAC	GTCGCGCCCTCACGGGCGCGTGGATTGAAAC	C20	C20_017
15	Xanci0288	Xcc_02	CTGAGTTCGTCGCCGTCCCGGTCGTCTGACGCGT	GTCGCGCCCTCACGGGCGCGTGGATTGAAAC	TTCGCGCCCTCATGGGCGCGTGGATTGAAAC	C20	C20_018
15	Xanci0289	Xcc_01	CATGCCATATGCGGCGAGATCGCACAGCAGAAGGAA	TTCGCGCCCTCATGGGCGCGTGGATTGAAAC	GGCGCGCCCTCACGGGCGCGTGGATTGAAAC	C20	C20_019
16	Xanci0290	Xcc_23	AAATGCTTTCGACGCGCATAAAGCGCTGGCGCAGGAG	GTCGCGCCCTCACGGGCGCGTGGATTGAAAC	GTCGCGCCCTCACGGGCGCGTGGATTGAAAC	C40	C40_001
16	Xanci0291	Xcc_22	CTGTTCAAGCTCCGCCGCCTGATCCGCTTGCCGAG	GTCGCGCCCTCACGGGCGCGTGGATTGAAAC	GTCGCGCCCTCACGGGCGCGTGGATTGAAAC	C40	C40_002
16	Xanci0292	Xcc_21	CTCGGGTTTCGGGATGTGCTTCAGATCTGCGTCG	GTCGCGCCCTCACGGGCGCGTGGATTGAAAC	GTCGCGCCCTCACGGGCGCGTGGATTGAAAC	C40	C40_003
16	Xanci0293	Xcc_20	CGCTGCACGGATGCGCCAGGCGGCGAGGCGATCAT	GTCGCGCCCTCACGGGCGCGTGGATTGAAAC	GTCGCGCCCTCACGGGCGCGTGGATTGAAAC	C40	C40_004
16	Xanci0294	Xcc_19	TCGAGCGCATCGATGACGGTCACCCATCCCCCAATG	GTCGCGCCCTCACGGGCGCGTGGATTGAAAC	GTCGCGCCCTCACGGGCGCGTGGATTGAAAC	C40	C40_005
16	Xanci0295	Xcc_18	GTGCCACCGACAGCGACGCACGTGGACCTGCAGATC	GTCGCGCCCTCACGGGCGCGTGGATTGAAAC	GTCGCGCCCTCACGGGCGCGTGGATTGAAAC	C40	C40_006
16	Xanci0296	Xcc_17	CTCTCTCACGCCGCGCGTGCGAGATCCTGCGTGC	GTCGCGCCCTCACGGGCGCGTGGATTGAAAC	GTCGCGCCCTCACGGGCGCGTGGATTGAAAC	C40	C40_007
16	Xanci0297	Xcc_16	GCAGACTGCCGAGGCCGGCATGCTGGAGGGGCGCCT	GTCGCGCCCTCACGGGCGCGTGGATTGAAAC	GTCGCGCCCTCACGGGCGCGTGGATTGAAAC	C40	C40_008
16	Xanci0298	Xcc_15	GGGTTAACAACGCCTTGAAACGGCTTTGCCGCGACGC	GTCGCGCCCTCACGGGCGCGTGGATTGAAAC	GTCGCGCCCTCACGGGCGCGTGGATTGAAAC	C40	C40_009
16	Xanci0299	Xcc_13	GCCATCATGCTTTGAATGCGCTTACCCACGGCGAA	GTCGCGCCCTCACGGGCGCGTGGATTGAAAC	GTCGCGCCCTCACGGGCGCGTGGATTGAAAC	C40	C40_010
16	Xanci0300	Xcc_12	GCGGATATGTGATTAGACCCTTTTACGACTTTCAG	GTCGCGCCCTCACGGGCGCGTGGATTGAAAC	GTCGCGCCCTCACGGGCGCGTGGATTGAAAC	C40	C40_011
16	Xanci0301	Xcc_09	TCATTGAACCCAAGGACCACTTCGCAGGGCGACT	GTCGCGCCCTCACGGGCGCGTGGATTGAAAC	GTCGCGCCCTCACGGGCGCGTGGATTGAAAC	C40	C40_012
16	Xanci0302	Xcc_07	TGTCGAGCGCGCACTGCTGCCGCGATGGCCGGAA	GTCGCGCCCTCACGGGCGCGTGGATTGAAAC	GTCGCGCCCTCACGGGCGCGTGGATTGAAAC	C40	C40_013
16	Xanci0303	Xcc_06	GGCTGGGAGCGTTACAAGTTTGAGCAGCCCGTAG	GTCGCGCCCTCACGGGCGCGTGGATTGAAAC	GTCGCGCCCTCACGGGCGCGTGGATTGAAAC	C40	C40_014
16	Xanci0304	Xcc_05	TGGTTCAGGGCTGGAAAGACTTGGATGCCCGCATC	GTCGCGCCCTCACGGGCGCGTGGATTGAAAC	GTCGCGCCCTCACGGGCGCGTGGATTGAAAC	C40	C40_015
16	Xanci0305	Xcc_04	CTGACTATCCCTGCATAGGCCACGACCTGCGAGG	GTCGCGCCCTCACGGGCGCGTGGATTGAAAC	GTCGCGCCCTCACGGGCGCGTGGATTGAAAC	C40	C40_016
16	Xanci0306	Xcc_03	AAGAAGACCAGTCTGCGGCGTCGCGGCATCCTGGGG	GTCGCGCCCTCACGGGCGCGTGGATTGAAAC	GTCGCGCCCTCACGGGCGCGTGGATTGAAAC	C40	C40_017
16	Xanci0307	Xcc_02	CTGAGTTCGTCGCCGTCCCGGTCGTCTGACGCGT	GTCGCGCCCTCACGGGCGCGTGGATTGAAAC	TTCGCGCCCTCATGGGCGCGTGGATTGAAAC	C40	C40_018
16	Xanci0308	Xcc_01	CATGCCATATGCGGCGAGATCGCACAGCAGAAGGAA	TTCGCGCCCTCATGGGCGCGTGGATTGAAAC	GGCGCGCCCTCACGGGCGCGTGGATTGAAAC	C40	C40_019
17	Xanci0309	Xcc_01	TTCCTTCTGCTGTGCGATCTCGCCGCATATGGCATG	GTTTCAATCCACGCGCCCGTGAGGGCGCGCC	GTTTCAATCCACGCGCCCATGAGGGCGCGAA	CFBP_1209	CFBP_1209_001
17	Xanci0310	Xcc_02	ACGCGTCAGACGACCGGGACGGCGACGAACTCAG	GTTTCAATCCACGCGCCCATGAGGGCGCGAA	GTTTCAATCCACGCGCCCGTGAGGGCGCGAC	CFBP_1209	CFBP_1209_002
17	Xanci0311	Xcc_03	CCCCAGGATGCCGCGACGCCGCAGACTGGTCTTCTT	GTTTCAATCCACGCGCCCGTGAGGGCGCGAC	GTTTCAATCCACGCGCCCGTGAGGGCGCGAC	CFBP_1209	CFBP_1209_003
17	Xanci0312	Xcc_04	CCTCGCAGGTCGTGGCCTATGCAGGGATAGTCAG	GTTTCAATCCACGCGCCCGTGAGGGCGCGAC	GTTTCAATCCACGCGCCCGTGAGGGCGCGAC	CFBP_1209	CFBP_1209_004
17	Xanci0313	Xcc_05	GATGCGGGCATCCAAGTCTTTCCAGCCCTGAACCA	GTTTCAATCCACGCGCCCGTGAGGGCGCGAC	GTTTCAATCCACGCGCCCGTGAGGGCGCGAC	CFBP_1209	CFBP_1209_005
17	Xanci0314	Xcc_06	CTACGGGCTGCTCAAACTTGTAACGCTCCCAGCC	GTTTCAATCCACGCGCCCGTGAGGGCGCGAC	GTTTCAATCCACGCGCCCGTGAGGGCGCGAC	CFBP_1209	CFBP_1209_006
17	Xanci0315	Xcc_07	TTCCGGCCATCGCGGCAGCAGTGCGCGCTCGACA	GTTTCAATCCACGCGCCCGTGAGGGCGCGAC	GTTTCAATCCACGCGCCCGTGAGGGCGCGAC	CFBP_1209	CFBP_1209_007
17	Xanci0316	Xcc_09	AGTCGCCCTGCGAAGTGGTCCTTGGGTTCAATGA	GTTTCAATCCACGCGCCCGTGAGGGCGCGAC	GTTTCAATCCACGCGCCCGTGAGGGCGCGAC	CFBP_1209	CFBP_1209_008
17	Xanci0317	Xcc_12	CTGAAAGTCGTAAAAGGGTCTAATCACATATCCGC	GTTTCAATCCACGCGCCCGTGAGGGCGCGAC	GTTTCAATCCACGCGCCCGTGAGGGCGCGAC	CFBP_1209	CFBP_1209_009
17	Xanci0318	Xcc_13	TTCGCCGTGGGTAAGCGCATTCAAAGCATGATGGC	GTTTCAATCCACGCGCCCGTGAGGGCGCGAC	GTTTCAATCCACGCGCCCGTGAGGGCGCGAC	CFBP_1209	CFBP_1209_010
17	Xanci0319	Xcc_15	GCGTCGCGGCAAAGCCGTTTCAAGGCGTTGTTAACCC	GTTTCAATCCACGCGCCCGTGAGGGCGCGAC	GTTTCAATCCACGCGCCCGTGAGGGCGCGAC	CFBP_1209	CFBP_1209_011
17	Xanci0320	Xcc_16	AGGCGCCCCTCCAGCATGCCGGCCTCGGCAGTCTGC	GTTTCAATCCACGCGCCCGTGAGGGCGCGAC	GTTTCAATCCACGCGCCCGTGAGGGCGCGAC	CFBP_1209	CFBP_1209_012
17	Xanci0321	Xcc_17	GCACGCAGGATCTCGCACGCGCGGCGTGAGAGAG	GTTTCAATCCACGCGCCCGTGAGGGCGCGAC	GTTTCAATCCACGCGCCCGTGAGGGCGCGAC	CFBP_1209	CFBP_1209_013
17	Xanci0322	Xcc_18	GATCTGCAGGTCCACGTGCGTCGCTGTCGGTGGCAC	GTTTCAATCCACGCGCCCGTGAGGGCGCGAC	GTTTCAATCCACGCGCCCGTGAGGGCGCGAC	CFBP_1209	CFBP_1209_014
17	Xanci0323	Xcc_19	CATTGGGGGATGGGTGACCGTCATCGATGCGCTCGA	GTTTCAATCCACGCGCCCGTGAGGGCGCGAC	GTTTCAATCCACGCGCCCGTGAGGGCGCGAC	CFBP_1209	CFBP_1209_015
17	Xanci0324	Xcc_20	ATGATCGCCTCGCCGCCTGGCGCATCCGTGCAGCG	GTTTCAATCCACGCGCCCGTGAGGGCGCGAC	GTTTCAATCCACGCGCCCGTGAGGGCGCGAC	CFBP_1209	CFBP_1209_016
17	Xanci0325	Xcc_21	CGACGCAGATCTGAAGCACATCCCGAAACCCGAG	GTTTCAATCCACGCGCCCGTGAGGGCGCGAC	GTTTCAATCCACGCGCCCGTGAGGGCGCGAC	CFBP_1209	CFBP_1209_017
17	Xanci0326	Xcc_22	CTCGGCAAGCGGATCAGGCGGCGGAGCTTGAACAG	GTTTCAATCCACGCGCCCGTGAGGGCGCGAC	GTTTCAATCCACGCGCCCGTGAGGGCGCGAC	CFBP_1209	CFBP_1209_018
17	Xanci0327	Xcc_23	CTCCTGCGCCAGCGCTTTATGCGCGTCGAAAGCATTT	GTTTCAATCCACGCGCCCGTGAGGGCGCGAC	GTTTCAATCCACGCGCCCGTGAGGGCGCGAC	CFBP_1209	CFBP_1209_019
18	Xanci0328	Xcc_01	TTCCTTCTGCTGTGCGATCTCGCCGCATATGGCATG	GTTTCAATCCACGCGCCCGTGAGGGCGCGCC	GTTTCAATCCACGCGCCCATGAGGGCGCGAA	CFBP_1814	CFBP_1814_001
18	Xanci0329	Xcc_02	ACGCGTCAGACGACCGGGACGGCGACGAACTCAG	GTTTCAATCCACGCGCCCATGAGGGCGCGAA	GTTTCAATCCACGCGCCCGTGAGGGCGCGAC	CFBP_1814	CFBP_1814_002
18	Xanci0330	Xcc_03	CCCCAGGATGCCGCGACGCCGCAGACTGGTCTTCTT	GTTTCAATCCACGCGCCCGTGAGGGCGCGAC	GTTTCAATCCACGCGCCCGTGAGGGCGCGAC	CFBP_1814	CFBP_1814_003
18	Xanci0331	Xcc_04	CCTCGCAGGTCGTGGCCTATGCAGGGATAGTCAG	GTTTCAATCCACGCGCCCGTGAGGGCGCGAC	GTTTCAATCCACGCGCCCGTGAGGGCGCGAC	CFBP_1814	CFBP_1814_004
18	Xanci0332	Xcc_05	GATGCGGGCATCCAAGTCTTTCCAGCCCTGAACCA	GTTTCAATCCACGCGCCCGTGAGGGCGCGAC	GTTTCAATCCACGCGCCCGTGAGGGCGCGAC	CFBP_1814	CFBP_1814_005
18	Xanci0333	Xcc_09	AGTCGCCCTGCGAAGTGGTCCTTGGGTTCAATGA	GTTTCAATCCACGCGCCCGTGAGGGCGCGAC	GTTTCAATCCACGCGCCCGTGAGGGCGCGAC	CFBP_1814	CFBP_1814_006
18	Xanci0334	Xcc_12	CTGAAAGTCGTAAAAGGGTCTAATCACATATCCGC	GTTTCAATCCACGCGCCCGTGAGGGCGCGAC	GTTTCAATCCACGCGCCCGTGAGGGCGCGAC	CFBP_1814	CFBP_1814_007
18	Xanci0335	Xcc_13	TTCGCCGTGGGTAAGCGCATTCAAAGCATGATGGC	GTTTCAATCCACGCGCCCGTGAGGGCGCGAC	GTTTCAATCCACGCGCCCGTGAGGGCGCGAC	CFBP_1814	CFBP_1814_008
18	Xanci0336	Xcc_15	GCGTCGCGGCAAAGCCGTTTCAAGGCGTTGTTAACCC	GTTTCAATCCACGCGCCCGTGAGGGCGCGAC	GTTTCAATCCACGCGCCCGTGAGGGCGCGAC	CFBP_1814	CFBP_1814_009
18	Xanci0337	Xcc_16	AGGCGCCCCTCCAGCATGCCGGCCTCGGCAGTCTGC	GTTTCAATCCACGCGCCCGTGAGGGCGCGAC	GTTTCAATCCACGCGCCCGTGAGGGCGCGAC	CFBP_1814	CFBP_1814_010
18	Xanci0338	Xcc_17	GCACGCAGGATCTCGCACGCGCGGCGTGAGAGAG	GTTTCAATCCACGCGCCCGTGAGGGCGCGAC	GTTTCAATCCACGCGCCCGTGAGGGCGCGAC	CFBP_1814	CFBP_1814_011
18	Xanci0339	Xcc_18	GATCTGCAGGTCCACGTGCGTCGCTGTCGGTGGCAC	GTTTCAATCCACGCGCCCGTGAGGGCGCGAC	GTTTCAATCCACGCGCCCGTGAGGGCGCGAC	CFBP_1814	CFBP_1814_012
18	Xanci0340	Xcc_19	CATTGGGGGATGGGTGACCGTCATCGATGCGCTCGA	GTTTCAATCCACGCGCCCGTGAGGGCGCGAC	GTTTCAATCCACGCGCCCGTGAGGGCGCGAC	CFBP_1814	CFBP_1814_013
18	Xanci0341	Xcc_20	ATGATCGCCTCGCCGCCTGGCGCATCCGTGCAGCG	GTTTCAATCCACGCGCCCGTGAGGGCGCGAC	GTTTCAATCCACGCGCCCGTGAGGGCGCGAC	CFBP_1814	CFBP_1814_014
18	Xanci0342	Xcc_21	CGACGCAGATCTGAAGCACATCCCGAAACCCGAG	GTTTCAATCCACGCGCCCGTGAGGGCGCGAC	GTTTCAATCCACGCGCCCGTGAGGGCGCGAC	CFBP_1814	CFBP_1814_015
18	Xanci0343	Xcc_22	CTCGGCAAGCGGATCAGGCGGCGGAGCTTGAACAG	GTTTCAATCCACGCGCCCGTGAGGGCGCGAC	GTTTCAATCCACGCGCCCGTGAGGGCGCGAC	CFBP_1814	CFBP_1814_016
18	Xanci0344	Xcc_23	CTCCTGCGCCAGCGCTTTATGCGCGTCGAAAGCATTT	GTTTCAATCCACGCGCCCGTGAGGGCGCGAC	GTTTCAATCCACGCGCCCGTGAGGGCGCGAC	CFBP_1814	CFBP_1814_017
19	Xanci0345	Xcc_01	TTCCTTCTGCTGTGCGATCTCGCCGCATATGGCATG	GTTTCAATCCACGCGCCCGTGAGGGCGCGCC	GTTTCAATCCACGCGCCCATGAGGGCGCGAA	CFBP_2525	CFBP_2525_001
19	Xanci0346	Xcc_02	ACGCGTCAGACGACCGGGACGGCGACGAACTCAG	GTTTCAATCCACGCGCCCATGAGGGCGCGAA	GTTTCAATCCACGCGCCCGTGAGGGCGCGAC	CFBP_2525	CFBP_2525_002
19	Xanci0347	Xcc_03	CCCCAGGATGCCGCGACGCCGCAGACTGGTCTTCTT	GTTTCAATCCACGCGCCCGTGAGGGCGCGAC	GTTTCAATCCACGCGCCCGTGAGGGCGCGAC	CFBP_2525	CFBP_2525_003
19	Xanci0348	Xcc_04	CCTCGCAGGTCGTGGCCTATGCAGGGATAGTCAG	GTTTCAATCCACGCGCCCGTGAGGGCGCGAC	GTTTCAATCCACGCGCCCGTGAGGGCGCGAC	CFBP_2525	CFBP_2525_004
19	Xanci0349	Xcc_05	GATGCGGGCATCCAAGTCTTTCCAGCCCTGAACCA	GTTTCAATCCACGCGCCCGTGAGGGCGCGAC	GTTTCAATCCACGCGCCCGTGAGGGCGCGAC	CFBP_2525	CFBP_2525_005
19	Xanci0350	Xcc_06	CTACGGGCTGCTCAAACTTGTAACGCTCCCAGCC	GTTTCAATCCACGCGCCCGTGAGGGCGCGAC	GTTTCAATCCACGCGCCCGTGAGGGCGCGAC	CFBP_2525	CFBP_2525_006
19	Xanci0351	Xcc_07	TTCCGGCCATCGCGGCAGCAGTGCGCGCTCGACA	GTTTCAATCCACGCGCCCGTGAGGGCGCGAC	GTTTCAATCCACGCGCCCGTGAGGGCGCGAC	CFBP_2525	CFBP_2525_007
19	Xanci0352	Xcc_09	AGTCGCCCTGCGAAGTGGTCCTTGGGTTCAATGA	GTTTCAATCCACGCGCCCGTGAGGGCGCGAC	GTTTCAATCCACGCGCCCGTGAGGGCGCGAC	CFBP_2525	CFBP_2525_008
19	Xanci0353	Xcc_12	CTGAAAGTCGTAAAAGGGTCTAATCACATATCCGC	GTTTCAATCCACGCGCCCGTGAGGGCGCGAC	GTTTCAATCCACGCGCCCGTGAGGGCGCGAC	CFBP_2525	CFBP_2525_009
19	Xanci0354	Xcc_13	TTCGCCGTGGGTAAGCGCATTCAAAGCATGATGGC	GTTTCAATCCACGCGCCCGTGAGGGCGCGAC	GTTTCAATCCACGCGCCCGTGAGGGCGCGAC	CFBP_2525	CFBP_2525_010
19	Xanci0355	Xcc_15	GCGTCGCGGCAAAGCCGTTTCAAGGCGTTGTTAACCC	GTTTCAATCCACGCGCCCGTGAGGGCGCGAC	GTTTCAATCCACGCGCCCGTGAGGGCGCGAC	CFBP_2525	CFBP_2525_011
19	Xanci0356	Xcc_16	AGGCGCCCCTCCAGCATGCCGGCCTCGGCAGTCTGC	GTTTCAATCCACGCGCCCGTGAGGGCGCGAC	GTTTCAATCCACGCGCCCGTGAGGGCGCGAC	CFBP_2525	CFBP_2525_012
19	Xanci0357	Xcc_17	GCACGCAGGATCTCGCACGCGCGGCGTGAGAGAG	GTTTCAATCCACGCGCCCGTGAGGGCGCGAC	GTTTCAATCCACGCGCCCGTGAGGGCGCGAC	CFBP_2525	CFBP_2525_013
19	Xanci0358	Xcc_18	GATCTGCAGGTCCACGTGCGTCGCTGTCGGTGGCAC	GTTTCAATCCACGCGCCCGTGAGGGCGCGAC	GTTTCAATCCACGCGCCCGTGAGGGCGCGAC	CFBP_2525	CFBP_2525_014
19	Xanci0359	Xcc_19	CATTGGGGGATGGGTGACCGTCATCGATGCGCTCGA	GTTTCAATCCACGCGCCCGTGAGGGCGCGAC	GTTTCAATCCACGCGCCCGTGAGGGCGCGAC	CFBP_2525	CFBP_2525_015
19	Xanci0360	Xcc_20	ATGATCGCCTCGCCGCCTGGCGCATCCGTGCAGCG	GTTTCAATCCACGCGCCCGTGAGGGCGCGAC	GTTTCAATCCACGCGCCCGTGAGGGCGCGAC	CFBP_2525	CFBP_2525_016
19	Xanci0361	Xcc_21	CGACGCAGATCTGAAGCACATCCCGAAACCCGAG	GTTTCAATCCACGCGCCCGTGAGGGCGCGAC	GTTTCAATCCACGCGCCCGTGAGGGCGCGAC	CFBP_2525	CFBP_2525_017
19	Xanci0362	Xcc_22	CTCGGCAAGCGGATCAGGCGGCGGAGCTTGAACAG	GTTTCAATCCACGCGCCCGTGAGGGCGCGAC	GTTTCAATCCACGCGCCCGTGAGGGCGCGAC	CFBP_2525	CFBP_2525_018
19	Xanci0363	Xcc_23	CTCCTGCGCCAGCGCTTTATGCGCGTCGAAAGCATTT	GTTTCAATCCACGCGCCCGTGAGGGCGCGAC	GTTTCAATCCACGCGCCCGTGAGGGCGCGAC	CFBP_2525	CFBP_2525_019
20	Xanci0364	Xcc_23	AAATGCTTTCGACGCGCATAAAGCGCTGGCGCAGGAG	GTCGCGCCCTCACGGGCGCGTGGATTGAAAC	GTCGCGCCCTCACGGGCGCGTGGATTGAAAC	CFBP_2852	CFBP_2852_001
20	Xanci0365	Xcc_22	CTGTTCAAGCTCCGCCGCCTGATCCGCTTGCCGAG	GTCGCGCCCTCACGGGCGCGTGGATTGAAAC	GTCGCGCCCTCACGGGCGCGTGGATTGAAAC	CFBP_2852	CFBP_2852_002
20	Xanci0366	Xcc_21	CTCGGGTTTCGGGATGTGCTTCAGATCTGCGTCG	GTCGCGCCCTCACGGGCGCGTGGATTGAAAC	GTCGCGCCCTCACGGGCGCGTGGATTGAAAC	CFBP_2852	CFBP_2852_003
20	Xanci0367	Xcc_20	CGCTGCACGGATGCGCCAGGCGGCGAGGCGATCAT	GTCGCGCCCTCACGGGCGCGTGGATTGAAAC	GTCGCGCCCTCACGGGCGCGTGGATTGAAAC	CFBP_2852	CFBP_2852_004
20	Xanci0368	Xcc_19	TCGAGCGCATCGATGACGGTCACCCATCCCCCAATG	GTCGCGCCCTCACGGGCGCGTGGATTGAAAC	GTCGCGCCCTCACGGGCGCGTGGATTGAAAC	CFBP_2852	CFBP_2852_005
20	Xanci0369	Xcc_18	GTGCCACCGACAGCGACGCACGTGGACCTGCAGATC	GTCGCGCCCTCACGGGCGCGTGGATTGAAAC	GTCGCGCCCTCACGGGCGCGTGGATTGAAAC	CFBP_2852	CFBP_2852_006
20	Xanci0370	Xcc_17	CTCTCTCACGCCGCGCGTGCGAGATCCTGCGTGC	GTCGCGCCCTCACGGGCGCGTGGATTGAAAC	GTCGCGCCCTCACGGGCGCGTGGATTGAAAC	CFBP_2852	CFBP_2852_007
20	Xanci0371	Xcc_16	GCAGACTGCCGAGGCCGGCATGCTGGAGGGGCGCCT	GTCGCGCCCTCACGGGCGCGTGGATTGAAAC	GTCGCGCCCTCACGGGCGCGTGGATTGAAAC	CFBP_2852	CFBP_2852_008
20	Xanci0372	Xcc_15	GGGTTAACAACGCCTTGAAACGGCTTTGCCGCGACGC	GTCGCGCCCTCACGGGCGCGTGGATTGAAAC	GTCGCGCCCTCACGGGCGCGTGGATTGAAAC	CFBP_2852	CFBP_2852_009
20	Xanci0373	Xcc_13	GCCATCATGCTTTGAATGCGCTTACCCACGGCGAA	GTCGCGCCCTCACGGGCGCGTGGATTGAAAC	GTCGCGCCCTCACGGGCGCGTGGATTGAAAC	CFBP_2852	CFBP_2852_010
20	Xanci0374	Xcc_12	GCGGATATGTGATTAGACCCTTTTACGACTTTCAG	GTCGCGCCCTCACGGGCGCGTGGATTGAAAC	GTCGCGCCCTCACGGGCGCGTGGATTGAAAC	CFBP_2852	CFBP_2852_011
20	Xanci0375	Xcc_11	ATGTCGAAAACGATGGCCTTGACGTCATCGTCTGC	GTCGCGCCCTCACGGGCGCGTGGATTGAAAC	GTCGCGCCCTCACGGGCGCGTGGATTGAAAC	CFBP_2852	CFBP_2852_012
20	Xanci0376	Xcc_10	TTCGCTGGCATCGGTGGATGGAGCCTTGCGCTTC	GTCGCGCCCTCACGGGCGCGTGGATTGAAAC	GTCGCGCCCTCACGGGCGCGTGGATTGAAAC	CFBP_2852	CFBP_2852_013
20	Xanci0377	Xcc_09	TCATTGAACCCAAGGACCACTTCGCAGGGCGACT	GTCGCGCCCTCACGGGCGCGTGGATTGAAAC	GTCGCGCCCTCACGGGCGCGTGGATTGAAAC	CFBP_2852	CFBP_2852_014
20	Xanci0378	Xcc_08	TTGACCACATGTTCTCTCTGTGGGAGGAAGGCAC	GTCGCGCCCTCACGGGCGCGTGGATTGAAAC	GTCGCGCCCTCACGGGCGCGTGGATTGAAAC	CFBP_2852	CFBP_2852_015
20	Xanci0379	Xcc_07	TGTCGAGCGCGCACTGCTGCCGCGATGGCCGGAA	GTCGCGCCCTCACGGGCGCGTGGATTGAAAC	GTCGCGCCCTCACGGGCGCGTGGATTGAAAC	CFBP_2852	CFBP_2852_016
20	Xanci0380	Xcc_06	GGCTGGGAGCGTTACAAGTTTGAGCAGCCCGTAG	GTCGCGCCCTCACGGGCGCGTGGATTGAAAC	GTCGCGCCCTCACGGGCGCGTGGATTGAAAC	CFBP_2852	CFBP_2852_017
20	Xanci0381	Xcc_05	TGGTTCAGGGCTGGAAAGACTTGGATGCCCGCATC	GTCGCGCCCTCACGGGCGCGTGGATTGAAAC	GTCGCGCCCTCACGGGCGCGTGGATTGAAAC	CFBP_2852	CFBP_2852_018
20	Xanci0382	Xcc_04	CTGACTATCCCTGCATAGGCCACGACCTGCGAGG	GTCGCGCCCTCACGGGCGCGTGGATTGAAAC	GTCGCGCCCTCACGGGCGCGTGGATTGAAAC	CFBP_2852	CFBP_2852_019
20	Xanci0383	Xcc_03	AAGAAGACCAGTCTGCGGCGTCGCGGCATCCTGGGG	GTCGCGCCCTCACGGGCGCGTGGATTGAAAC	GTCGCGCCCTCACGGGCGCGTGGATTGAAAC	CFBP_2852	CFBP_2852_020
20	Xanci0384	Xcc_02	CTGAGTTCGTCGCCGTCCCGGTCGTCTGACGCGT	GTCGCGCCCTCACGGGCGCGTGGATTGAAAC	TTCGCGCCCTCATGGGCGCGTGGATTGAAAC	CFBP_2852	CFBP_2852_021
20	Xanci0385	Xcc_01	CATGCCATATGCGGCGAGATCGCACAGCAGAAGGAA	TTCGCGCCCTCATGGGCGCGTGGATTGAAAC	GGCGCGCCCTCACGGGCGCGTGGATTGAAAC	CFBP_2852	CFBP_2852_022
21	Xanci0386	Xcc_01	TTCCTTCTGCTGTGCGATCTCGCCGCATATGGCATG	GTTTCAATCCACGCGCCCGTGAGGGCGCGCC	GTTTCAATCCACGCGCCCATGAGGGCGCGAA	CFBP_2853	CFBP_2853_001
21	Xanci0387	Xcc_02	ACGCGTCAGACGACCGGGACGGCGACGAACTCAG	GTTTCAATCCACGCGCCCATGAGGGCGCGAA	GTTTCAATCCACGCGCCCGTGAGGGCGCGAC	CFBP_2853	CFBP_2853_002
21	Xanci0388	Xcc_03	CCCCAGGATGCCGCGACGCCGCAGACTGGTCTTCTT	GTTTCAATCCACGCGCCCGTGAGGGCGCGAC	GTTTCAATCCACGCGCCCGTGAGGGCGCGAC	CFBP_2853	CFBP_2853_003
21	Xanci0389	Xcc_04	CCTCGCAGGTCGTGGCCTATGCAGGGATAGTCAG	GTTTCAATCCACGCGCCCGTGAGGGCGCGAC	GTTTCAATCCACGCGCCCGTGAGGGCGCGAC	CFBP_2853	CFBP_2853_004
21	Xanci0390	Xcc_05	GATGCGGGCATCCAAGTCTTTCCAGCCCTGAACCA	GTTTCAATCCACGCGCCCGTGAGGGCGCGAC	GTTTCAATCCACGCGCCCGTGAGGGCGCGAC	CFBP_2853	CFBP_2853_005
21	Xanci0391	Xcc_06	CTACGGGCTGCTCAAACTTGTAACGCTCCCAGCC	GTTTCAATCCACGCGCCCGTGAGGGCGCGAC	GTTTCAATCCACGCGCCCGTGAGGGCGCGAC	CFBP_2853	CFBP_2853_006
21	Xanci0392	Xcc_07	TTCCGGCCATCGCGGCAGCAGTGCGCGCTCGACA	GTTTCAATCCACGCGCCCGTGAGGGCGCGAC	GTTTCAATCCACGCGCCCGTGAGGGCGCGAC	CFBP_2853	CFBP_2853_007
21	Xanci0393	Xcc_09	AGTCGCCCTGCGAAGTGGTCCTTGGGTTCAATGA	GTTTCAATCCACGCGCCCGTGAGGGCGCGAC	GTTTCAATCCACGCGCCCGTGAGGGCGCGAC	CFBP_2853	CFBP_2853_008
21	Xanci0394	Xcc_12	CTGAAAGTCGTAAAAGGGTCTAATCACATATCCGC	GTTTCAATCCACGCGCCCGTGAGGGCGCGAC	GTTTCAATCCACGCGCCCGTGAGGGCGCGAC	CFBP_2853	CFBP_2853_009
21	Xanci0395	Xcc_13	TTCGCCGTGGGTAAGCGCATTCAAAGCATGATGGC	GTTTCAATCCACGCGCCCGTGAGGGCGCGAC	GTTTCAATCCACGCGCCCGTGAGGGCGCGAC	CFBP_2853	CFBP_2853_010
21	Xanci0396	Xcc_15	GCGTCGCGGCAAAGCCGTTTCAAGGCGTTGTTAACCC	GTTTCAATCCACGCGCCCGTGAGGGCGCGAC	GTTTCAATCCACGCGCCCGTGAGGGCGCGAC	CFBP_2853	CFBP_2853_011
21	Xanci0397	Xcc_16	AGGCGCCCCTCCAGCATGCCGGCCTCGGCAGTCTGC	GTTTCAATCCACGCGCCCGTGAGGGCGCGAC	GTTTCAATCCACGCGCCCGTGAGGGCGCGAC	CFBP_2853	CFBP_2853_012
21	Xanci0398	Xcc_17	GCACGCAGGATCTCGCACGCGCGGCGTGAGAGAG	GTTTCAATCCACGCGCCCGTGAGGGCGCGAC	GTTTCAATCCACGCGCCCGTGAGGGCGCGAC	CFBP_2853	CFBP_2853_013
21	Xanci0399	Xcc_18	GATCTGCAGGTCCACGTGCGTCGCTGTCGGTGGCAC	GTTTCAATCCACGCGCCCGTGAGGGCGCGAC	GTTTCAATCCACGCGCCCGTGAGGGCGCGAC	CFBP_2853	CFBP_2853_014
21	Xanci0400	Xcc_19	CATTGGGGGATGGGTGACCGTCATCGATGCGCTCGA	GTTTCAATCCACGCGCCCGTGAGGGCGCGAC	GTTTCAATCCACGCGCCCGTGAGGGCGCGAC	CFBP_2853	CFBP_2853_015
21	Xanci0401	Xcc_20	ATGATCGCCTCGCCGCCTGGCGCATCCGTGCAGCG	GTTTCAATCCACGCGCCCGTGAGGGCGCGAC	GTTTCAATCCACGCGCCCGTGAGGGCGCGAC	CFBP_2853	CFBP_2853_016
21	Xanci0402	Xcc_21	CGACGCAGATCTGAAGCACATCCCGAAACCCGAG	GTTTCAATCCACGCGCCCGTGAGGGCGCGAC	GTTTCAATCCACGCGCCCGTGAGGGCGCGAC	CFBP_2853	CFBP_2853_017
21	Xanci0403	Xcc_22	CTCGGCAAGCGGATCAGGCGGCGGAGCTTGAACAG	GTTTCAATCCACGCGCCCGTGAGGGCGCGAC	GTTTCAATCCACGCGCCCGTGAGGGCGCGAC	CFBP_2853	CFBP_2853_018
21	Xanci0404	Xcc_23	CTCCTGCGCCAGCGCTTTATGCGCGTCGAAAGCATTT	GTTTCAATCCACGCGCCCGTGAGGGCGCGAC	GTTTCAATCCACGCGCCCGTGAGGGCGCGAC	CFBP_2853	CFBP_2853_019
22	Xanci0405	Xcc_01	TTCCTTCTGCTGTGCGATCTCGCCGCATATGGCATG	GTTTCAATCCACGCGCCCGTGAGGGCGCGCC	GTTTCAATCCACGCGCCCATGAGGGCGCGAA	CFBP_2855	CFBP_2855_001
22	Xanci0406	Xcc_02	ACGCGTCAGACGACCGGGACGGCGACGAACTCAG	GTTTCAATCCACGCGCCCATGAGGGCGCGAA	GTTTCAATCCACGCGCCCGTGAGGGCGCGAC	CFBP_2855	CFBP_2855_002
22	Xanci0407	Xcc_03	CCCCAGGATGCCGCGACGCCGCAGACTGGTCTTCTT	GTTTCAATCCACGCGCCCGTGAGGGCGCGAC	GTTTCAATCCACGCGCCCGTGAGGGCGCGAC	CFBP_2855	CFBP_2855_003
22	Xanci0408	Xcc_04	CCTCGCAGGTCGTGGCCTATGCAGGGATAGTCAG	GTTTCAATCCACGCGCCCGTGAGGGCGCGAC	GTTTCAATCCACGCGCCCGTGAGGGCGCGAC	CFBP_2855	CFBP_2855_004
22	Xanci0409	Xcc_05	GATGCGGGCATCCAAGTCTTTCCAGCCCTGAACCA	GTTTCAATCCACGCGCCCGTGAGGGCGCGAC	GTTTCAATCCACGCGCCCGTGAGGGCGCGAC	CFBP_2855	CFBP_2855_005
22	Xanci0410	Xcc_06	CTACGGGCTGCTCAAACTTGTAACGCTCCCAGCC	GTTTCAATCCACGCGCCCGTGAGGGCGCGAC	GTTTCAATCCACGCGCCCGTGAGGGCGCGAC	CFBP_2855	CFBP_2855_006
22	Xanci0411	Xcc_07	TTCCGGCCATCGCGGCAGCAGTGCGCGCTCGACA	GTTTCAATCCACGCGCCCGTGAGGGCGCGAC	GTTTCAATCCACGCGCCCGTGAGGGCGCGAC	CFBP_2855	CFBP_2855_007
22	Xanci0412	Xcc_13	TTCGCCGTGGGTAAGCGCATTCAAAGCATGATGGC	GTTTCAATCCACGCGCCCGTGAGGGCGCGAC	GTTTCAATCCACGCGCCCGTGAGGGCGCGAC	CFBP_2855	CFBP_2855_008
22	Xanci0413	Xcc_15	GCGTCGCGGCAAAGCCGTTTCAAGGCGTTGTTAACCC	GTTTCAATCCACGCGCCCGTGAGGGCGCGAC	GTTTCAATCCACGCGCCCGTGAGGGCGCGAC	CFBP_2855	CFBP_2855_009
22	Xanci0414	Xcc_16	AGGCGCCCCTCCAGCATGCCGGCCTCGGCAGTCTGC	GTTTCAATCCACGCGCCCGTGAGGGCGCGAC	GTTTCAATCCACGCGCCCGTGAGGGCGCGAC	CFBP_2855	CFBP_2855_010
22	Xanci0415	Xcc_17	GCACGCAGGATCTCGCACGCGCGGCGTGAGAGAG	GTTTCAATCCACGCGCCCGTGAGGGCGCGAC	GTTTCAATCCACGCGCCCGTGAGGGCGCGAC	CFBP_2855	CFBP_2855_011
22	Xanci0416	Xcc_18	GATCTGCAGGTCCACGTGCGTCGCTGTCGGTGGCAC	GTTTCAATCCACGCGCCCGTGAGGGCGCGAC	GTTTCAATCCACGCGCCCGTGAGGGCGCGAC	CFBP_2855	CFBP_2855_012
22	Xanci0417	Xcc_19	CATTGGGGGATGGGTGACCGTCATCGATGCGCTCGA	GTTTCAATCCACGCGCCCGTGAGGGCGCGAC	GTTTCAATCCACGCGCCCGTGAGGGCGCGAC	CFBP_2855	CFBP_2855_013
22	Xanci0418	Xcc_20	ATGATCGCCTCGCCGCCTGGCGCATCCGTGCAGCG	GTTTCAATCCACGCGCCCGTGAGGGCGCGAC	GTTTCAATCCACGCGCCCGTGAGGGCGCGAC	CFBP_2855	CFBP_2855_014
22	Xanci0419	Xcc_21	CGACGCAGATCTGAAGCACATCCCGAAACCCGAG	GTTTCAATCCACGCGCCCGTGAGGGCGCGAC	GTTTCAATCCACGCGCCCGTGAGGGCGCGAC	CFBP_2855	CFBP_2855_015
22	Xanci0420	Xcc_22	CTCGGCAAGCGGATCAGGCGGCGGAGCTTGAACAG	GTTTCAATCCACGCGCCCGTGAGGGCGCGAC	GTTTCAATCCACGCGCCCGTGAGGGCGCGAC	CFBP_2855	CFBP_2855_016
22	Xanci0421	Xcc_23	CTCCTGCGCCAGCGCTTTATGCGCGTCGAAAGCATTT	GTTTCAATCCACGCGCCCGTGAGGGCGCGAC	GTTTCAATCCACGCGCCCGTGAGGGCGCGAC	CFBP_2855	CFBP_2855_017
23	Xanci0422	Xcc_23	AAATGCTTTCGACGCGCATAAAGCGCTGGCGCAGGAG	GTCGCGCCCTCACGGGCGCGTGGATTGAAAC	GTCGCGCCCTCACGGGCGCGTGGATTGAAAC	CFBP_2857	CFBP_2857_001
23	Xanci0423	Xcc_22	CTGTTCAAGCTCCGCCGCCTGATCCGCTTGCCGAG	GTCGCGCCCTCACGGGCGCGTGGATTGAAAC	GTCGCGCCCTCACGGGCGCGTGGATTGAAAC	CFBP_2857	CFBP_2857_002
23	Xanci0424	Xcc_21	CTCGGGTTTCGGGATGTGCTTCAGATCTGCGTCG	GTCGCGCCCTCACGGGCGCGTGGATTGAAAC	GTCGCGCCCTCACGGGCGCGTGGATTGAAAC	CFBP_2857	CFBP_2857_003
23	Xanci0425	Xcc_20	CGCTGCACGGATGCGCCAGGCGGCGAGGCGATCAT	GTCGCGCCCTCACGGGCGCGTGGATTGAAAC	GTCGCGCCCTCACGGGCGCGTGGATTGAAAC	CFBP_2857	CFBP_2857_004
23	Xanci0426	Xcc_19	TCGAGCGCATCGATGACGGTCACCCATCCCCCAATG	GTCGCGCCCTCACGGGCGCGTGGATTGAAAC	GTCGCGCCCTCACGGGCGCGTGGATTGAAAC	CFBP_2857	CFBP_2857_005
23	Xanci0427	Xcc_18	GTGCCACCGACAGCGACGCACGTGGACCTGCAGATC	GTCGCGCCCTCACGGGCGCGTGGATTGAAAC	GTCGCGCCCTCACGGGCGCGTGGATTGAAAC	CFBP_2857	CFBP_2857_006
23	Xanci0428	Xcc_17	CTCTCTCACGCCGCGCGTGCGAGATCCTGCGTGC	GTCGCGCCCTCACGGGCGCGTGGATTGAAAC	GTCGCGCCCTCACGGGCGCGTGGATTGAAAC	CFBP_2857	CFBP_2857_007
23	Xanci0429	Xcc_16	GCAGACTGCCGAGGCCGGCATGCTGGAGGGGCGCCT	GTCGCGCCCTCACGGGCGCGTGGATTGAAAC	GTCGCGCCCTCACGGGCGCGTGGATTGAAAC	CFBP_2857	CFBP_2857_008
23	Xanci0430	Xcc_15	GGGTTAACAACGCCTTGAAACGGCTTTGCCGCGACGC	GTCGCGCCCTCACGGGCGCGTGGATTGAAAC	GTCGCGCCCTCACGGGCGCGTGGATTGAAAC	CFBP_2857	CFBP_2857_009
23	Xanci0431	Xcc_13	GCCATCATGCTTTGAATGCGCTTACCCACGGCGAA	GTCGCGCCCTCACGGGCGCGTGGATTGAAAC	GTCGCGCCCTCACGGGCGCGTGGATTGAAAC	CFBP_2857	CFBP_2857_010
23	Xanci0432	Xcc_12	GCGGATATGTGATTAGACCCTTTTACGACTTTCAG	GTCGCGCCCTCACGGGCGCGTGGATTGAAAC	GTCGCGCCCTCACGGGCGCGTGGATTGAAAC	CFBP_2857	CFBP_2857_011
23	Xanci0433	Xcc_09	TCATTGAACCCAAGGACCACTTCGCAGGGCGACT	GTCGCGCCCTCACGGGCGCGTGGATTGAAAC	GTCGCGCCCTCACGGGCGCGTGGATTGAAAC	CFBP_2857	CFBP_2857_012
23	Xanci0434	Xcc_07	TGTCGAGCGCGCACTGCTGCCGCGATGGCCGGAA	GTCGCGCCCTCACGGGCGCGTGGATTGAAAC	GTCGCGCCCTCACGGGCGCGTGGATTGAAAC	CFBP_2857	CFBP_2857_013
23	Xanci0435	Xcc_06	GGCTGGGAGCGTTACAAGTTTGAGCAGCCCGTAG	GTCGCGCCCTCACGGGCGCGTGGATTGAAAC	GTCGCGCCCTCACGGGCGCGTGGATTGAAAC	CFBP_2857	CFBP_2857_014
23	Xanci0436	Xcc_05	TGGTTCAGGGCTGGAAAGACTTGGATGCCCGCATC	GTCGCGCCCTCACGGGCGCGTGGATTGAAAC	GTCGCGCCCTCACGGGCGCGTGGATTGAAAC	CFBP_2857	CFBP_2857_015
23	Xanci0437	Xcc_04	CTGACTATCCCTGCATAGGCCACGACCTGCGAGG	GTCGCGCCCTCACGGGCGCGTGGATTGAAAC	GTCGCGCCCTCACGGGCGCGTGGATTGAAAC	CFBP_2857	CFBP_2857_016
23	Xanci0438	Xcc_02	CTGAGTTCGTCGCCGTCCCGGTCGTCTGACGCGT	GTCGCGCCCTCACGGGCGCGTGGATTGAAAC	TTCGCGCCCTCATGGGCGCGTGGATTGAAAC	CFBP_2857	CFBP_2857_017
23	Xanci0439	Xcc_01	CATGCCATATGCGGCGAGATCGCACAGCAGAAGGAA	TTCGCGCCCTCATGGGCGCGTGGATTGAAAC	GGCGCGCCCTCACGGGCGCGTGGATTGAAAC	CFBP_2857	CFBP_2857_018
24	Xanci0440	Xcc_23	AAATGCTTTCGACGCGCATAAAGCGCTGGCGCAGGAG	GTCGCGCCCTCACGGGCGCGTGGATTGAAAC	GTCGCGCCCTCACGGGCGCGTGGATTGAAAC	CFBP_2865	CFBP_2865_001
24	Xanci0441	Xcc_22	CTGTTCAAGCTCCGCCGCCTGATCCGCTTGCCGAG	GTCGCGCCCTCACGGGCGCGTGGATTGAAAC	GTCGCGCCCTCACGGGCGCGTGGATTGAAAC	CFBP_2865	CFBP_2865_002
24	Xanci0442	Xcc_21	CTCGGGTTTCGGGATGTGCTTCAGATCTGCGTCG	GTCGCGCCCTCACGGGCGCGTGGATTGAAAC	GTCGCGCCCTCACGGGCGCGTGGATTGAAAC	CFBP_2865	CFBP_2865_003
24	Xanci0443	Xcc_20	CGCTGCACGGATGCGCCAGGCGGCGAGGCGATCAT	GTCGCGCCCTCACGGGCGCGTGGATTGAAAC	GTCGCGCCCTCACGGGCGCGTGGATTGAAAC	CFBP_2865	CFBP_2865_004
24	Xanci0444	Xcc_19	TCGAGCGCATCGATGACGGTCACCCATCCCCCAATG	GTCGCGCCCTCACGGGCGCGTGGATTGAAAC	GTCGCGCCCTCACGGGCGCGTGGATTGAAAC	CFBP_2865	CFBP_2865_005
24	Xanci0445	Xcc_18	GTGCCACCGACAGCGACGCACGTGGACCTGCAGATC	GTCGCGCCCTCACGGGCGCGTGGATTGAAAC	GTCGCGCCCTCACGGGCGCGTGGATTGAAAC	CFBP_2865	CFBP_2865_006
24	Xanci0446	Xcc_17	CTCTCTCACGCCGCGCGTGCGAGATCCTGCGTGC	GTCGCGCCCTCACGGGCGCGTGGATTGAAAC	GTCGCGCCCTCACGGGCGCGTGGATTGAAAC	CFBP_2865	CFBP_2865_007
24	Xanci0447	Xcc_16	GCAGACTGCCGAGGCCGGCATGCTGGAGGGGCGCCT	GTCGCGCCCTCACGGGCGCGTGGATTGAAAC	GTCGCGCCCTCACGGGCGCGTGGATTGAAAC	CFBP_2865	CFBP_2865_008
24	Xanci0448	Xcc_15	GGGTTAACAACGCCTTGAAACGGCTTTGCCGCGACGC	GTCGCGCCCTCACGGGCGCGTGGATTGAAAC	GTCGCGCCCTCACGGGCGCGTGGATTGAAAC	CFBP_2865	CFBP_2865_009
24	Xanci0449	Xcc_13	GCCATCATGCTTTGAATGCGCTTACCCACGGCGAA	GTCGCGCCCTCACGGGCGCGTGGATTGAAAC	GTCGCGCCCTCACGGGCGCGTGGATTGAAAC	CFBP_2865	CFBP_2865_010
24	Xanci0450	Xcc_12	GCGGATATGTGATTAGACCCTTTTACGACTTTCAG	GTCGCGCCCTCACGGGCGCGTGGATTGAAAC	GTCGCGCCCTCACGGGCGCGTGGATTGAAAC	CFBP_2865	CFBP_2865_011
24	Xanci0451	Xcc_09	TCATTGAACCCAAGGACCACTTCGCAGGGCGACT	GTCGCGCCCTCACGGGCGCGTGGATTGAAAC	GTCGCGCCCTCACGGGCGCGTGGATTGAAAC	CFBP_2865	CFBP_2865_012
24	Xanci0452	Xcc_07	TGTCGAGCGCGCACTGCTGCCGCGATGGCCGGAA	GTCGCGCCCTCACGGGCGCGTGGATTGAAAC	GTCGCGCCCTCACGGGCGCGTGGATTGAAAC	CFBP_2865	CFBP_2865_013
24	Xanci0453	Xcc_06	GGCTGGGAGCGTTACAAGTTTGAGCAGCCCGTAG	GTCGCGCCCTCACGGGCGCGTGGATTGAAAC	GTCGCGCCCTCACGGGCGCGTGGATTGAAAC	CFBP_2865	CFBP_2865_014
24	Xanci0454	Xcc_05	TGGTTCAGGGCTGGAAAGACTTGGATGCCCGCATC	GTCGCGCCCTCACGGGCGCGTGGATTGAAAC	GTCGCGCCCTCACGGGCGCGTGGATTGAAAC	CFBP_2865	CFBP_2865_015
24	Xanci0455	Xcc_04	CTGACTATCCCTGCATAGGCCACGACCTGCGAGG	GTCGCGCCCTCACGGGCGCGTGGATTGAAAC	GTCGCGCCCTCACGGGCGCGTGGATTGAAAC	CFBP_2865	CFBP_2865_016
24	Xanci0456	Xcc_02	CTGAGTTCGTCGCCGTCCCGGTCGTCTGACGCGT	GTCGCGCCCTCACGGGCGCGTGGATTGAAAC	TTCGCGCCCTCATGGGCGCGTGGATTGAAAC	CFBP_2865	CFBP_2865_017
24	Xanci0457	Xcc_01	CATGCCATATGCGGCGAGATCGCACAGCAGAAGGAA	TTCGCGCCCTCATGGGCGCGTGGATTGAAAC	GGCGCGCCCTCACGGGCGCGTGGATTGAAAC	CFBP_2865	CFBP_2865_018
25	Xanci0458	Xcc_23	AAATGCTTTCGACGCGCATAAAGCGCTGGCGCAGGAG	GTCGCGCCCTCACGGGCGCGTGGATTGAAAC	GTCGCGCCCTCACGGGCGCGTGGATTGAAAC	CFBP_2908	CFBP_2908_001
25	Xanci0459	Xcc_22	CTGTTCAAGCTCCGCCGCCTGATCCGCTTGCCGAG	GTCGCGCCCTCACGGGCGCGTGGATTGAAAC	GTCGCGCCCTCACGGGCGCGTGGATTGAAAC	CFBP_2908	CFBP_2908_002
25	Xanci0460	Xcc_21	CTCGGGTTTCGGGATGTGCTTCAGATCTGCGTCG	GTCGCGCCCTCACGGGCGCGTGGATTGAAAC	GTCGCGCCCTCACGGGCGCGTGGATTGAAAC	CFBP_2908	CFBP_2908_003
25	Xanci0461	Xcc_20	CGCTGCACGGATGCGCCAGGCGGCGAGGCGATCAT	GTCGCGCCCTCACGGGCGCGTGGATTGAAAC	GTCGCGCCCTCACGGGCGCGTGGATTGAAAC	CFBP_2908	CFBP_2908_004
25	Xanci0462	Xcc_19	TCGAGCGCATCGATGACGGTCACCCATCCCCCAATG	GTCGCGCCCTCACGGGCGCGTGGATTGAAAC	GTCGCGCCCTCACGGGCGCGTGGATTGAAAC	CFBP_2908	CFBP_2908_005
25	Xanci0463	Xcc_18	GTGCCACCGACAGCGACGCACGTGGACCTGCAGATC	GTCGCGCCCTCACGGGCGCGTGGATTGAAAC	GTCGCGCCCTCACGGGCGCGTGGATTGAAAC	CFBP_2908	CFBP_2908_006
25	Xanci0464	Xcc_17	CTCTCTCACGCCGCGCGTGCGAGATCCTGCGTGC	GTCGCGCCCTCACGGGCGCGTGGATTGAAAC	GTCGCGCCCTCACGGGCGCGTGGATTGAAAC	CFBP_2908	CFBP_2908_007
25	Xanci0465	Xcc_16	GCAGACTGCCGAGGCCGGCATGCTGGAGGGGCGCCT	GTCGCGCCCTCACGGGCGCGTGGATTGAAAC	GTCGCGCCCTCACGGGCGCGTGGATTGAAAC	CFBP_2908	CFBP_2908_008
25	Xanci0466	Xcc_15	GGGTTAACAACGCCTTGAAACGGCTTTGCCGCGACGC	GTCGCGCCCTCACGGGCGCGTGGATTGAAAC	GTCGCGCCCTCACGGGCGCGTGGATTGAAAC	CFBP_2908	CFBP_2908_009
25	Xanci0467	Xcc_13	GCCATCATGCTTTGAATGCGCTTACCCACGGCGAA	GTCGCGCCCTCACGGGCGCGTGGATTGAAAC	GTCGCGCCCTCACGGGCGCGTGGATTGAAAC	CFBP_2908	CFBP_2908_010
25	Xanci0468	Xcc_12	GCGGATATGTGATTAGACCCTTTTACGACTTTCAG	GTCGCGCCCTCACGGGCGCGTGGATTGAAAC	GTCGCGCCCTCACGGGCGCGTGGATTGAAAC	CFBP_2908	CFBP_2908_011
25	Xanci0469	Xcc_09	TCATTGAACCCAAGGACCACTTCGCAGGGCGACT	GTCGCGCCCTCACGGGCGCGTGGATTGAAAC	GTCGCGCCCTCACGGGCGCGTGGATTGAAAC	CFBP_2908	CFBP_2908_012
25	Xanci0470	Xcc_07	TGTCGAGCGCGCACTGCTGCCGCGATGGCCGGAA	GTCGCGCCCTCACGGGCGCGTGGATTGAAAC	GTCGCGCCCTCACGGGCGCGTGGATTGAAAC	CFBP_2908	CFBP_2908_013
25	Xanci0471	Xcc_06	GGCTGGGAGCGTTACAAGTTTGAGCAGCCCGTAG	GTCGCGCCCTCACGGGCGCGTGGATTGAAAC	GTCGCGCCCTCACGGGCGCGTGGATTGAAAC	CFBP_2908	CFBP_2908_014
25	Xanci0472	Xcc_05	TGGTTCAGGGCTGGAAAGACTTGGATGCCCGCATC	GTCGCGCCCTCACGGGCGCGTGGATTGAAAC	GTCGCGCCCTCACGGGCGCGTGGATTGAAAC	CFBP_2908	CFBP_2908_015
25	Xanci0473	Xcc_04	CTGACTATCCCTGCATAGGCCACGACCTGCGAGG	GTCGCGCCCTCACGGGCGCGTGGATTGAAAC	GTCGCGCCCTCACGGGCGCGTGGATTGAAAC	CFBP_2908	CFBP_2908_016
25	Xanci0474	Xcc_02	CTGAGTTCGTCGCCGTCCCGGTCGTCTGACGCGT	GTCGCGCCCTCACGGGCGCGTGGATTGAAAC	TTCGCGCCCTCATGGGCGCGTGGATTGAAAC	CFBP_2908	CFBP_2908_017
25	Xanci0475	Xcc_01	CATGCCATATGCGGCGAGATCGCACAGCAGAAGGAA	TTCGCGCCCTCATGGGCGCGTGGATTGAAAC	GGCGCGCCCTCACGGGCGCGTGGATTGAAAC	CFBP_2908	CFBP_2908_018
26	Xanci0476	Xcc_37	TCTTAAGAGAAGCTCGGATCGTGGTTTCAAGGTC	GGTCGCGCCCTCACGGGCGCGTGGATTGAAAC	GGTCGCGCCCTCACGGGCGCGTGGATTGAAAC	CFBP_2911	CFBP_2911_001
26	Xanci0477	Xcc_36	TGTAGATTCGGCGAATTGGATGACAGGCGACCG	GGTCGCGCCCTCACGGGCGCGTGGATTGAAAC	GGTCGCGCCCTCACGGGCGCGTGGATTGAAAC	CFBP_2911	CFBP_2911_002
26	Xanci0478	Xcc_35	TATTAGGAGACAATATGAATACTGCACCTAACAT	GGTCGCGCCCTCACGGGCGCGTGGATTGAAAC	GGTCGCGCCCTCACGGGCGCGTGGATTGAAAC	CFBP_2911	CFBP_2911_003
26	Xanci0479	Xcc_34	TTGCGTATACCATCCGGCCCGAACTTCTCCGAG	GGTCGCGCCCTCACGGGCGCGTGGATTGAAAC	GGTCGCGCCCTCACGGGCGCGTGGATTGAAAC	CFBP_2911	CFBP_2911_004
26	Xanci0480	Xcc_33	GAGTTCGAGGGCAAGAAGAAGACGCAGGATGAAGG	GGTCGCGCCCTCACGGGCGCGTGGATTGAAAC	GGTCGCGCCCTCACGGGCGCGTGGATTGAAAC	CFBP_2911	CFBP_2911_005
26	Xanci0481	Xcc_32	CTCATCACCACCCTGGAGAACGCAGCGGAAAGATG	GGTCGCGCCCTCACGGGCGCGTGGATTGAAAC	GGTCGCGCCCTCACGGGCGCGTGGATTGAAAC	CFBP_2911	CFBP_2911_006
26	Xanci0482	Xcc_31	ATCGCCAGCAAGCCCATGAGCAAGGGCGGCTGCG	GGTCGCGCCCTCACGGGCGCGTGGATTGAAAC	GGTCGCGCCCTCACGGGCGCGTGGATTGAAAC	CFBP_2911	CFBP_2911_007
26	Xanci0483	Xcc_30	ATCGACGGCGGCGGCATGGTGTGGGACTGCCAGCT	GGTCGCGCCCTCACGGGCGCGTGGATTGAAAC	GGTCGCGCCCTCACGGGCGCGTGGATTGAAAC	CFBP_2911	CFBP_2911_008
26	Xanci0484	Xcc_29	ATCTGCTTGTCTAGTTCCAAAATCGCCTTAACCG	GGTCGCGCCCTCACGGGCGCGTGGATTGAAAC	GGTCGCGCCCTCACGGGCGCGTGGATTGAAAC	CFBP_2911	CFBP_2911_009
26	Xanci0485	Xcc_28	ACCAACGCACTGGCCCGCCGAGCTGACATCCACA	GGTCGCGCCCTCACGGGCGCGTGGATTGAAAC	GGTCGCGCCCTCACGGGCGCGTGGATTGAAAC	CFBP_2911	CFBP_2911_010
26	Xanci0486	Xcc_27	CTCATGTACTCAACCGTAAACTCACGCACGACAC	GGTCGCGCCCTCACGGGCGCGTGGATTGAAAC	GGTCGCGCCCTCACGGGCGCGTGGATTGAAAC	CFBP_2911	CFBP_2911_011
26	Xanci0487	Xcc_26	ACCATCGAAGCCGAGTACAATGGCATGTACGTGGA	GGTCGCGCCCTCACGGGCGCGTGGATTGAAAC	GGTCGCGCCCTCACGGGCGCGTGGATTGAAAC	CFBP_2911	CFBP_2911_012
26	Xanci0488	Xcc_25	TCGCTAATCGCCAAATTGCTGGAGATTGGCCGCG	GGTCGCGCCCTCACGGGCGCGTGGATTGAAAC	GGTCGCGCCCTCACGGGCGCGTGGATTGAAAC	CFBP_2911	CFBP_2911_013
26	Xanci0489	Xcc_24	AGGTATGGATTGCCCGCCATAGGGCGGATGTTGTC	GGTCGCGCCCTCACGGGCGCGTGGATTGAAAC	GGTCGCGCCCTCACGGGCGCGTGGATTGAAAC	CFBP_2911	CFBP_2911_014
26	Xanci0490	Xcc_23	AAATGCTTTCGACGCGCATAAAGCGCTGGCGCAGGA	GGTCGCGCCCTCACGGGCGCGTGGATTGAAAC	GGTCGCGCCCTCACGGGCGCGTGGATTGAAAC	CFBP_2911	CFBP_2911_015
26	Xanci0491	Xcc_22	CTGTTCAAGCTCCGCCGCCTGATCCGCTTGCCGA	GGTCGCGCCCTCACGGGCGCGTGGATTGAAAC	GGTCGCGCCCTCACGGGCGCGTGGATTGAAAC	CFBP_2911	CFBP_2911_016
26	Xanci0492	Xcc_21	CTCGGGTTTCGGGATGTGCTTCAGATCTGCGTC	GGTCGCGCCCTCACGGGCGCGTGGATTGAAAC	GGTCGCGCCCTCACGGGCGCGTGGATTGAAAC	CFBP_2911	CFBP_2911_017
26	Xanci0493	Xcc_20	CGCTGCACGGATGCGCCAGGCGGCGAGGCGATCA	GGTCGCGCCCTCACGGGCGCGTGGATTGAAAC	TGTCGCGCCCTCACGGGCGCGTGGATTGAAAC	CFBP_2911	CFBP_2911_018
26	Xanci0494	Xcc_17	CTCTCTCACGCCGCGCGTGCGAGATCCTGCGTG	TGTCGCGCCCTCACGGGCGCGTGGATTGAAAC	CGTCGCGCCCTCACGGGCGCGTGGATTGAAAC	CFBP_2911	CFBP_2911_019
26	Xanci0495	Xcc_16	GCAGACTGCCGAGGCCGGCATGCTGGAGGGGCGCC	CGTCGCGCCCTCACGGGCGCGTGGATTGAAAC	TGTCGCGCCCTCACGGGCGCGTGGATTGAAAC	CFBP_2911	CFBP_2911_020
26	Xanci0496	Xcc_15	GGGTTAACAACGCCTTGAAACGGCTTTGCCGCGACG	TGTCGCGCCCTCACGGGCGCGTGGATTGAAAC	CGTCGCGCCCTCACGGGCGCGTGGATTGAAAC	CFBP_2911	CFBP_2911_021
26	Xanci0497	Xcc_14	ACGTCTTGGACCTGGGTGTGGTTGCTGAGATAGTC	CGTCGCGCCCTCACGGGCGCGTGGATTGAAAC	AGTCGCGCCCTCACGGGCGCGTGGATTGAAAC	CFBP_2911	CFBP_2911_022
26	Xanci0498	Xcc_13	GCCATCATGCTTTGAATGCGCTTACCCACGGCGA	AGTCGCGCCCTCACGGGCGCGTGGATTGAAAC	AGTCGCGCCCTCACGGGCGCGTGGATTGAAAC	CFBP_2911	CFBP_2911_023
26	Xanci0499	Xcc_12	GCGGATATGTGATTAGACCCTTTTACGACTTTCA	AGTCGCGCCCTCACGGGCGCGTGGATTGAAAC	GGTCGCGCCCTCACGGGCGCGTGGATTGAAAC	CFBP_2911	CFBP_2911_024
26	Xanci0500	Xcc_11	ATGTCGAAAACGATGGCCTTGACGTCATCGTCTG	GGTCGCGCCCTCACGGGCGCGTGGATTGAAAC	CGTCGCGCCCTCACGGGCGCGTGGATTGAAAC	CFBP_2911	CFBP_2911_025
26	Xanci0501	Xcc_08	TTGACCACATGTTCTCTCTGTGGGAGGAAGGCA	CGTCGCGCCCTCACGGGCGCGTGGATTGAAAC	CGTCGCGCCCTCACGGGCGCGTGGATTGAAAC	CFBP_2911	CFBP_2911_026
26	Xanci0502	Xcc_07	TGTCGAGCGCGCACTGCTGCCGCGATGGCCGGA	CGTCGCGCCCTCACGGGCGCGTGGATTGAAAC	AGTCGCGCCCTCACGGGCGCGTGGATTGAAAC	CFBP_2911	CFBP_2911_027
26	Xanci0503	Xcc_05	TGGTTCAGGGCTGGAAAGACTTGGATGCCCGCAT	AGTCGCGCCCTCACGGGCGCGTGGATTGAAAC	CGTCGCGCCCTCACGGGCGCGTGGATTGAAAC	CFBP_2911	CFBP_2911_028
26	Xanci0504	Xcc_04	CTGACTATCCCTGCATAGGCCACGACCTGCGAG	CGTCGCGCCCTCACGGGCGCGTGGATTGAAAC	GGTCGCGCCCTCACGGGCGCGTGGATTGAAAC	CFBP_2911	CFBP_2911_029
26	Xanci0505	Xcc_02	CTGAGTTCGTCGCCGTCCCGGTCGTCTGACGCG	GGTCGCGCCCTCACGGGCGCGTGGATTGAAAC	TTTCGCGCCCTCATGGGCGCGTGGATTGAAAC	CFBP_2911	CFBP_2911_030
26	Xanci0506	Xcc_01	CATGCCATATGCGGCGAGATCGCACAGCAGAAGGA	TTTCGCGCCCTCATGGGCGCGTGGATTGAAAC	AGGCGCGCCCTCACGGGCGCGTGGATTGAAAC	CFBP_2911	CFBP_2911_031
27	Xanci0507	Xcc_01	TTCCTTCTGCTGTGCGATCTCGCCGCATATGGCATG	GTTTCAATCCACGCGCCCGTGAGGGCGCGCC	GTTTCAATCCACGCGCCCATGAGGGCGCGAA	D02	D02_001
27	Xanci0508	Xcc_02	ACGCGTCAGACGACCGGGACGGCGACGAACTCAG	GTTTCAATCCACGCGCCCATGAGGGCGCGAA	GTTTCAATCCACGCGCCCATGAGGGCGCGAA	D02	D02_002
27	Xanci0509	Xcc_02	ACGCGTCAGACGACCGGGACGGCGACGAACTCAG	GTTTCAATCCACGCGCCCATGAGGGCGCGAA	GTTTCAATCCACGCGCCCATGAGGGCGCGAA	D02	D02_003
27	Xanci0510	Xcc_02	ACGCGTCAGACGACCGGGACGGCGACGAACTCAG	GTTTCAATCCACGCGCCCATGAGGGCGCGAA	GTTTCAATCCACGCGCCCGTGAGGGCGCGAC	D02	D02_004
27	Xanci0511	Xcc_03	CCCCAGGATGCCGCGACGCCGCAGACTGGTCTTCTT	GTTTCAATCCACGCGCCCGTGAGGGCGCGAC	GTTTCAATCCACGCGCCCGTGAGGGCGCGAC	D02	D02_005
27	Xanci0512	Xcc_04	CCTCGCAGGTCGTGGCCTATGCAGGGATAGTCAG	GTTTCAATCCACGCGCCCGTGAGGGCGCGAC	GTTTCAATCCACGCGCCCGTGAGGGCGCGAC	D02	D02_006
27	Xanci0513	Xcc_05	GATGCGGGCATCCAAGTCTTTCCAGCCCTGAACCA	GTTTCAATCCACGCGCCCGTGAGGGCGCGAC	GTTTCAATCCACGCGCCCGTGAGGGCGCGAC	D02	D02_007
27	Xanci0514	Xcc_06	CTACGGGCTGCTCAAACTTGTAACGCTCCCAGCC	GTTTCAATCCACGCGCCCGTGAGGGCGCGAC	GTTTCAATCCACGCGCCCGTGAGGGCGCGAC	D02	D02_008
27	Xanci0515	Xcc_07	TTCCGGCCATCGCGGCAGCAGTGCGCGCTCGACA	GTTTCAATCCACGCGCCCGTGAGGGCGCGAC	GTTTCAATCCACGCGCCCGTGAGGGCGCGAC	D02	D02_009
27	Xanci0516	Xcc_09	AGTCGCCCTGCGAAGTGGTCCTTGGGTTCAATGA	GTTTCAATCCACGCGCCCGTGAGGGCGCGAC	GTTTCAATCCACGCGCCCGTGAGGGCGCGAC	D02	D02_010
27	Xanci0517	Xcc_12	CTGAAAGTCGTAAAAGGGTCTAATCACATATCCGC	GTTTCAATCCACGCGCCCGTGAGGGCGCGAC	GTTTCAATCCACGCGCCCGTGAGGGCGCGAC	D02	D02_011
27	Xanci0518	Xcc_13	TTCGCCGTGGGTAAGCGCATTCAAAGCATGATGGC	GTTTCAATCCACGCGCCCGTGAGGGCGCGAC	GTTTCAATCCACGCGCCCGTGAGGGCGCGAC	D02	D02_012
27	Xanci0519	Xcc_15	GCGTCGCGGCAAAGCCGTTTCAAGGCGTTGTTAACCC	GTTTCAATCCACGCGCCCGTGAGGGCGCGAC	GTTTCAATCCACGCGCCCGTGAGGGCGCGAC	D02	D02_013
27	Xanci0520	Xcc_16	AGGCGCCCCTCCAGCATGCCGGCCTCGGCAGTCTGC	GTTTCAATCCACGCGCCCGTGAGGGCGCGAC	GTTTCAATCCACGCGCCCGTGAGGGCGCGAC	D02	D02_014
27	Xanci0521	Xcc_17	GCACGCAGGATCTCGCACGCGCGGCGTGAGAGAG	GTTTCAATCCACGCGCCCGTGAGGGCGCGAC	GTTTCAATCCACGCGCCCGTGAGGGCGCGAC	D02	D02_015
27	Xanci0522	Xcc_18	GATCTGCAGGTCCACGTGCGTCGCTGTCGGTGGCAC	GTTTCAATCCACGCGCCCGTGAGGGCGCGAC	GTTTCAATCCACGCGCCCGTGAGGGCGCGAC	D02	D02_016
27	Xanci0523	Xcc_19	CATTGGGGGATGGGTGACCGTCATCGATGCGCTCGA	GTTTCAATCCACGCGCCCGTGAGGGCGCGAC	GTTTCAATCCACGCGCCCGTGAGGGCGCGAC	D02	D02_017
27	Xanci0524	Xcc_20	ATGATCGCCTCGCCGCCTGGCGCATCCGTGCAGCG	GTTTCAATCCACGCGCCCGTGAGGGCGCGAC	GTTTCAATCCACGCGCCCGTGAGGGCGCGAC	D02	D02_018
27	Xanci0525	Xcc_21	CGACGCAGATCTGAAGCACATCCCGAAACCCGAG	GTTTCAATCCACGCGCCCGTGAGGGCGCGAC	GTTTCAATCCACGCGCCCGTGAGGGCGCGAC	D02	D02_019
27	Xanci0526	Xcc_22	CTCGGCAAGCGGATCAGGCGGCGGAGCTTGAACAG	GTTTCAATCCACGCGCCCGTGAGGGCGCGAC	GTTTCAATCCACGCGCCCGTGAGGGCGCGAC	D02	D02_020
27	Xanci0527	Xcc_23	CTCCTGCGCCAGCGCTTTATGCGCGTCGAAAGCATTT	GTTTCAATCCACGCGCCCGTGAGGGCGCGAC	GTTTCAATCCACGCGCCCGTGAGGGCGCGAC	D02	D02_021
28	Xanci0528	Xcc_23	AAATGCTTTCGACGCGCATAAAGCGCTGGCGCAGGAG	GTCGCGCCCTCACGGGCGCGTGGATTGAAAC	GTCGCGCCCTCACGGGCGCGTGGATTGAAAC	D07	D07_001
28	Xanci0529	Xcc_22	CTGTTCAAGCTCCGCCGCCTGATCCGCTTGCCGAG	GTCGCGCCCTCACGGGCGCGTGGATTGAAAC	GTCGCGCCCTCACGGGCGCGTGGATTGAAAC	D07	D07_002
28	Xanci0530	Xcc_20	CGCTGCACGGATGCGCCAGGCGGCGAGGCGATCAT	GTCGCGCCCTCACGGGCGCGTGGATTGAAAC	GTCGCGCCCTCACGGGCGCGTGGATTGAAAC	D07	D07_003
28	Xanci0531	Xcc_19	TCGAGCGCATCGATGACGGTCACCCATCCCCCAATG	GTCGCGCCCTCACGGGCGCGTGGATTGAAAC	GTCGCGCCCTCACGGGCGCGTGGATTGAAAC	D07	D07_004
28	Xanci0532	Xcc_18	GTGCCACCGACAGCGACGCACGTGGACCTGCAGATC	GTCGCGCCCTCACGGGCGCGTGGATTGAAAC	GTCGCGCCCTCACGGGCGCGTGGATTGAAAC	D07	D07_005
28	Xanci0533	Xcc_17	CTCTCTCACGCCGCGCGTGCGAGATCCTGCGTGC	GTCGCGCCCTCACGGGCGCGTGGATTGAAAC	GTCGCGCCCTCACGGGCGCGTGGATTGAAAC	D07	D07_006
28	Xanci0534	Xcc_16	GCAGACTGCCGAGGCCGGCATGCTGGAGGGGCGCCT	GTCGCGCCCTCACGGGCGCGTGGATTGAAAC	GTCGCGCCCTCACGGGCGCGTGGATTGAAAC	D07	D07_007
28	Xanci0535	Xcc_15	GGGTTAACAACGCCTTGAAACGGCTTTGCCGCGACGC	GTCGCGCCCTCACGGGCGCGTGGATTGAAAC	GTCGCGCCCTCACGGGCGCGTGGATTGAAAC	D07	D07_008
28	Xanci0536	Xcc_13	GCCATCATGCTTTGAATGCGCTTACCCACGGCGAA	GTCGCGCCCTCACGGGCGCGTGGATTGAAAC	GTCGCGCCCTCACGGGCGCGTGGATTGAAAC	D07	D07_009
28	Xanci0537	Xcc_12	GCGGATATGTGATTAGACCCTTTTACGACTTTCAG	GTCGCGCCCTCACGGGCGCGTGGATTGAAAC	GTCGCGCCCTCACGGGCGCGTGGATTGAAAC	D07	D07_010
28	Xanci0538	Xcc_09	TCATTGAACCCAAGGACCACTTCGCAGGGCGACT	GTCGCGCCCTCACGGGCGCGTGGATTGAAAC	GTCGCGCCCTCACGGGCGCGTGGATTGAAAC	D07	D07_011
28	Xanci0539	Xcc_07	TGTCGAGCGCGCACTGCTGCCGCGATGGCCGGAA	GTCGCGCCCTCACGGGCGCGTGGATTGAAAC	GTCGCGCCCTCACGGGCGCGTGGATTGAAAC	D07	D07_012
28	Xanci0540	Xcc_06	GGCTGGGAGCGTTACAAGTTTGAGCAGCCCGTAG	GTCGCGCCCTCACGGGCGCGTGGATTGAAAC	GTCGCGCCCTCACGGGCGCGTGGATTGAAAC	D07	D07_013
28	Xanci0541	Xcc_05	TGGTTCAGGGCTGGAAAGACTTGGATGCCCGCATC	GTCGCGCCCTCACGGGCGCGTGGATTGAAAC	GTCGCGCCCTCACGGGCGCGTGGATTGAAAC	D07	D07_014
28	Xanci0542	Xcc_04	CTGACTATCCCTGCATAGGCCACGACCTGCGAGG	GTCGCGCCCTCACGGGCGCGTGGATTGAAAC	GTCGCGCCCTCACGGGCGCGTGGATTGAAAC	D07	D07_015
28	Xanci0543	Xcc_03	AAGAAGACCAGTCTGCGGCGTCGCGGCATCCTGGGG	GTCGCGCCCTCACGGGCGCGTGGATTGAAAC	GTCGCGCCCTCACGGGCGCGTGGATTGAAAC	D07	D07_016
28	Xanci0544	Xcc_02	CTGAGTTCGTCGCCGTCCCGGTCGTCTGACGCGT	GTCGCGCCCTCACGGGCGCGTGGATTGAAAC	TTCGCGCCCTCATGGGCGCGTGGATTGAAAC	D07	D07_017
28	Xanci0545	Xcc_02	CTGAGTTCGTCGCCGTCCCGGTCGTCTGACGCGT	TTCGCGCCCTCATGGGCGCGTGGATTGAAAC	TTCGCGCCCTCATGGGCGCGTGGATTGAAAC	D07	D07_018
28	Xanci0546	Xcc_01	CATGCCATATGCGGCGAGATCGCACAGCAGAAGGAA	TTCGCGCCCTCATGGGCGCGTGGATTGAAAC	GGCGCGCCCTCACGGGCGCGTGGATTGAAAC	D07	D07_019
29	Xanci0547	Xcc_23	AAATGCTTTCGACGCGCATAAAGCGCTGGCGCAGGAG	GTCGCGCCCTCACGGGCGCGTGGATTGAAAC	GTCGCGCCCTCACGGGCGCGTGGATTGAAAC	DAR72029	DAR72029_001
29	Xanci0548	Xcc_22	CTGTTCAAGCTCCGCCGCCTGATCCGCTTGCCGAG	GTCGCGCCCTCACGGGCGCGTGGATTGAAAC	GTCGCGCCCTCACGGGCGCGTGGATTGAAAC	DAR72029	DAR72029_002
29	Xanci0549	Xcc_21	CTCGGGTTTCGGGATGTGCTTCAGATCTGCGTCG	GTCGCGCCCTCACGGGCGCGTGGATTGAAAC	GTCGCGCCCTCACGGGCGCGTGGATTGAAAC	DAR72029	DAR72029_003
29	Xanci0550	Xcc_20	CGCTGCACGGATGCGCCAGGCGGCGAGGCGATCAT	GTCGCGCCCTCACGGGCGCGTGGATTGAAAC	GTCGCGCCCTCACGGGCGCGTGGATTGAAAC	DAR72029	DAR72029_004
29	Xanci0551	Xcc_18	GTGCCACCGACAGCGACGCACGTGGACCTGCAGATC	GTCGCGCCCTCACGGGCGCGTGGATTGAAAC	GTCGCGCCCTCACGGGCGCGTGGATTGAAAC	DAR72029	DAR72029_005
29	Xanci0552	Xcc_17	CTCTCTCACGCCGCGCGTGCGAGATCCTGCGTGC	GTCGCGCCCTCACGGGCGCGTGGATTGAAAC	GTCGCGCCCTCACGGGCGCGTGGATTGAAAC	DAR72029	DAR72029_006
29	Xanci0553	Xcc_16	GCAGACTGCCGAGGCCGGCATGCTGGAGGGGCGCCT	GTCGCGCCCTCACGGGCGCGTGGATTGAAAC	GTCGCGCCCTCACGGGCGCGTGGATTGAAAC	DAR72029	DAR72029_007
29	Xanci0554	Xcc_13	GCCATCATGCTTTGAATGCGCTTACCCACGGCGAA	GTCGCGCCCTCACGGGCGCGTGGATTGAAAC	GTCGCGCCCTCACGGGCGCGTGGATTGAAAC	DAR72029	DAR72029_008
29	Xanci0555	Xcc_12	GCGGATATGTGATTAGACCCTTTTACGACTTTCAG	GTCGCGCCCTCACGGGCGCGTGGATTGAAAC	GTCGCGCCCTCACGGGCGCGTGGATTGAAAC	DAR72029	DAR72029_009
29	Xanci0556	Xcc_11	ATGTCGAAAACGATGGCCTTGACGTCATCGTCTGC	GTCGCGCCCTCACGGGCGCGTGGATTGAAAC	GTCGCGCCCTCACGGGCGCGTGGATTGAAAC	DAR72029	DAR72029_010
29	Xanci0557	Xcc_10	TTCGCTGGCATCGGTGGATGGAGCCTTGCGCTTC	GTCGCGCCCTCACGGGCGCGTGGATTGAAAC	GTCGCGCCCTCACGGGCGCGTGGATTGAAAC	DAR72029	DAR72029_011
29	Xanci0558	Xcc_09	TCATTGAACCCAAGGACCACTTCGCAGGGCGACT	GTCGCGCCCTCACGGGCGCGTGGATTGAAAC	GTCGCGCCCTCACGGGCGCGTGGATTGAAAC	DAR72029	DAR72029_012
29	Xanci0559	Xcc_07	TGTCGAGCGCGCACTGCTGCCGCGATGGCCGGAA	GTCGCGCCCTCACGGGCGCGTGGATTGAAAC	GTCGCGCCCTCACGGGCGCGTGGATTGAAAC	DAR72029	DAR72029_013
29	Xanci0560	Xcc_05	TGGTTCAGGGCTGGAAAGACTTGGATGCCCGCATC	GTCGCGCCCTCACGGGCGCGTGGATTGAAAC	GTCGCGCCCTCACGGGCGCGTGGATTGAAAC	DAR72029	DAR72029_014
29	Xanci0561	Xcc_04	CTGACTATCCCTGCATAGGCCACGACCTGCGAGG	GTCGCGCCCTCACGGGCGCGTGGATTGAAAC	GTCGCGCCCTCACGGGCGCGTGGATTGAAAC	DAR72029	DAR72029_015
29	Xanci0562	Xcc_02	CTGAGTTCGTCGCCGTCCCGGTCGTCTGACGCGT	GTCGCGCCCTCACGGGCGCGTGGATTGAAAC	TTCGCGCCCTCATGGGCGCGTGGATTGAAAC	DAR72029	DAR72029_016
29	Xanci0563	Xcc_01	CATGCCATATGCGGCGAGATCGCACAGCAGAAGGAA	TTCGCGCCCTCATGGGCGCGTGGATTGAAAC	GGCGCGCCCTCACGGGCGCGTGGATTGAAAC	DAR72029	DAR72029_017
30	Xanci0564	Xcc_01	TTCCTTCTGCTGTGCGATCTCGCCGCATATGGCATG	GTTTCAATCCACGCGCCCGTGAGGGCGCGCC	GTTTCAATCCACGCGCCCATGAGGGCGCGAA	DAR73886	DAR73886_001
30	Xanci0565	Xcc_02	ACGCGTCAGACGACCGGGACGGCGACGAACTCAG	GTTTCAATCCACGCGCCCATGAGGGCGCGAA	GTTTCAATCCACGCGCCCGTGAGGGCGCGAC	DAR73886	DAR73886_002
30	Xanci0566	Xcc_05	GATGCGGGCATCCAAGTCTTTCCAGCCCTGAACCA	GTTTCAATCCACGCGCCCGTGAGGGCGCGAC	GTTTCAATCCACGCGCCCGTGAGGGCGCGAC	DAR73886	DAR73886_003
30	Xanci0567	Xcc_07	TTCCGGCCATCGCGGCAGCAGTGCGCGCTCGACA	GTTTCAATCCACGCGCCCGTGAGGGCGCGAC	GTTTCAATCCACGCGCCCGTGAGGGCGCGAC	DAR73886	DAR73886_004
30	Xanci0568	Xcc_08	GTGCCTTCCTCCCACAGAGAGAACATGTGGTCAA	GTTTCAATCCACGCGCCCGTGAGGGCGCGAC	GTTTCAATCCACGCGCCCGTGAGGGCGCGAC	DAR73886	DAR73886_005
30	Xanci0569	Xcc_11	GCAGACGATGACGTCAAGGCCATCGTTTTCGACAT	GTTTCAATCCACGCGCCCGTGAGGGCGCGAC	GTTTCAATCCACGCGCCCGTGAGGGCGCGAC	DAR73886	DAR73886_006
30	Xanci0570	Xcc_13	TTCGCCGTGGGTAAGCGCATTCAAAGCATGATGGC	GTTTCAATCCACGCGCCCGTGAGGGCGCGAC	GTTTCAATCCACGCGCCCGTGAGGGCGCGAC	DAR73886	DAR73886_007
30	Xanci0571	Xcc_14	TGACTATCTCAGCAACCACACCCAGGTCCAAGACGT	GTTTCAATCCACGCGCCCGTGAGGGCGCGAC	GTTTCAATCCACGCGCCCGTGAGGGCGCGAC	DAR73886	DAR73886_008
30	Xanci0572	Xcc_15	GCGTCGCGGCAAAGCCGTTTCAAGGCGTTGTTAACCC	GTTTCAATCCACGCGCCCGTGAGGGCGCGAC	GTTTCAATCCACGCGCCCGTGAGGGCGCGAC	DAR73886	DAR73886_009
30	Xanci0573	Xcc_16	AGGCGCCCCTCCAGCATGCCGGCCTCGGCAGTCTGC	GTTTCAATCCACGCGCCCGTGAGGGCGCGAC	GTTTCAATCCACGCGCCCGTGAGGGCGCGAC	DAR73886	DAR73886_010
30	Xanci0574	Xcc_17	GCACGCAGGATCTCGCACGCGCGGCGTGAGAGAG	GTTTCAATCCACGCGCCCGTGAGGGCGCGAC	GTTTCAATCCACGCGCCCGTGAGGGCGCGAC	DAR73886	DAR73886_011
30	Xanci0575	Xcc_20	ATGATCGCCTCGCCGCCTGGCGCATCCGTGCAGCG	GTTTCAATCCACGCGCCCGTGAGGGCGCGAC	GTTTCAATCCACGCGCCCGTGAGGGCGCGAC	DAR73886	DAR73886_012
30	Xanci0576	Xcc_21	CGACGCAGATCTGAAGCACATCCCGAAACCCGAG	GTTTCAATCCACGCGCCCGTGAGGGCGCGAC	GTTTCAATCCACGCGCCCGTGAGGGCGCGAC	DAR73886	DAR73886_013
30	Xanci0577	Xcc_22	CTCGGCAAGCGGATCAGGCGGCGGAGCTTGAACAG	GTTTCAATCCACGCGCCCGTGAGGGCGCGAC	GTTTCAATCCACGCGCCCGTGAGGGCGCGAC	DAR73886	DAR73886_014
30	Xanci0578	Xcc_23	CTCCTGCGCCAGCGCTTTATGCGCGTCGAAAGCATTT	GTTTCAATCCACGCGCCCGTGAGGGCGCGAC	GTTTCAATCCACGCGCCCGTGAGGGCGCGAC	DAR73886	DAR73886_015
31	Xanci0579	Xcc_23	AAATGCTTTCGACGCGCATAAAGCGCTGGCGCAGGAG	GTCGCGCCCTCACGGGCGCGTGGATTGAAAC	GTCGCGCCCTCACGGGCGCGTGGATTGAAAC	DAR73889	DAR73889_001
31	Xanci0580	Xcc_22	CTGTTCAAGCTCCGCCGCCTGATCCGCTTGCCGAG	GTCGCGCCCTCACGGGCGCGTGGATTGAAAC	GTCGCGCCCTCACGGGCGCGTGGATTGAAAC	DAR73889	DAR73889_002
31	Xanci0581	Xcc_21	CTCGGGTTTCGGGATGTGCTTCAGATCTGCGTCG	GTCGCGCCCTCACGGGCGCGTGGATTGAAAC	GTCGCGCCCTCACGGGCGCGTGGATTGAAAC	DAR73889	DAR73889_003
31	Xanci0582	Xcc_20	CGCTGCACGGATGCGCCAGGCGGCGAGGCGATCAT	GTCGCGCCCTCACGGGCGCGTGGATTGAAAC	GTCGCGCCCTCACGGGCGCGTGGATTGAAAC	DAR73889	DAR73889_004
31	Xanci0583	Xcc_18	GTGCCACCGACAGCGACGCACGTGGACCTGCAGATC	GTCGCGCCCTCACGGGCGCGTGGATTGAAAC	GTCGCGCCCTCACGGGCGCGTGGATTGAAAC	DAR73889	DAR73889_005
31	Xanci0584	Xcc_17	CTCTCTCACGCCGCGCGTGCGAGATCCTGCGTGC	GTCGCGCCCTCACGGGCGCGTGGATTGAAAC	GTCGCGCCCTCACGGGCGCGTGGATTGAAAC	DAR73889	DAR73889_006
31	Xanci0585	Xcc_16	GCAGACTGCCGAGGCCGGCATGCTGGAGGGGCGCCT	GTCGCGCCCTCACGGGCGCGTGGATTGAAAC	GTCGCGCCCTCACGGGCGCGTGGATTGAAAC	DAR73889	DAR73889_007
31	Xanci0586	Xcc_13	GCCATCATGCTTTGAATGCGCTTACCCACGGCGAA	GTCGCGCCCTCACGGGCGCGTGGATTGAAAC	GTCGCGCCCTCACGGGCGCGTGGATTGAAAC	DAR73889	DAR73889_008
31	Xanci0587	Xcc_12	GCGGATATGTGATTAGACCCTTTTACGACTTTCAG	GTCGCGCCCTCACGGGCGCGTGGATTGAAAC	GTCGCGCCCTCACGGGCGCGTGGATTGAAAC	DAR73889	DAR73889_009
31	Xanci0588	Xcc_11	ATGTCGAAAACGATGGCCTTGACGTCATCGTCTGC	GTCGCGCCCTCACGGGCGCGTGGATTGAAAC	GTCGCGCCCTCACGGGCGCGTGGATTGAAAC	DAR73889	DAR73889_010
31	Xanci0589	Xcc_10	TTCGCTGGCATCGGTGGATGGAGCCTTGCGCTTC	GTCGCGCCCTCACGGGCGCGTGGATTGAAAC	GTCGCGCCCTCACGGGCGCGTGGATTGAAAC	DAR73889	DAR73889_011
31	Xanci0590	Xcc_09	TCATTGAACCCAAGGACCACTTCGCAGGGCGACT	GTCGCGCCCTCACGGGCGCGTGGATTGAAAC	GTCGCGCCCTCACGGGCGCGTGGATTGAAAC	DAR73889	DAR73889_012
31	Xanci0591	Xcc_07	TGTCGAGCGCGCACTGCTGCCGCGATGGCCGGAA	GTCGCGCCCTCACGGGCGCGTGGATTGAAAC	GTCGCGCCCTCACGGGCGCGTGGATTGAAAC	DAR73889	DAR73889_013
31	Xanci0592	Xcc_04	CTGACTATCCCTGCATAGGCCACGACCTGCGAGG	GTCGCGCCCTCACGGGCGCGTGGATTGAAAC	GTCGCGCCCTCACGGGCGCGTGGATTGAAAC	DAR73889	DAR73889_014
31	Xanci0593	Xcc_02	CTGAGTTCGTCGCCGTCCCGGTCGTCTGACGCGT	GTCGCGCCCTCACGGGCGCGTGGATTGAAAC	TTCGCGCCCTCATGGGCGCGTGGATTGAAAC	DAR73889	DAR73889_015
31	Xanci0594	Xcc_01	CATGCCATATGCGGCGAGATCGCACAGCAGAAGGAA	TTCGCGCCCTCATGGGCGCGTGGATTGAAAC	GGCGCGCCCTCACGGGCGCGTGGATTGAAAC	DAR73889	DAR73889_016
32	Xanci0595	Xcc_23	AAATGCTTTCGACGCGCATAAAGCGCTGGCGCAGGAG	GTCGCGCCCTCACGGGCGCGTGGATTGAAAC	GTCGCGCCCTCACGGGCGCGTGGATTGAAAC	DAR73909	DAR73909_001
32	Xanci0596	Xcc_22	CTGTTCAAGCTCCGCCGCCTGATCCGCTTGCCGAG	GTCGCGCCCTCACGGGCGCGTGGATTGAAAC	GTCGCGCCCTCACGGGCGCGTGGATTGAAAC	DAR73909	DAR73909_002
32	Xanci0597	Xcc_21	CTCGGGTTTCGGGATGTGCTTCAGATCTGCGTCG	GTCGCGCCCTCACGGGCGCGTGGATTGAAAC	GTCGCGCCCTCACGGGCGCGTGGATTGAAAC	DAR73909	DAR73909_003
32	Xanci0598	Xcc_20	CGCTGCACGGATGCGCCAGGCGGCGAGGCGATCAT	GTCGCGCCCTCACGGGCGCGTGGATTGAAAC	GTCGCGCCCTCACGGGCGCGTGGATTGAAAC	DAR73909	DAR73909_004
32	Xanci0599	Xcc_18	GTGCCACCGACAGCGACGCACGTGGACCTGCAGATC	GTCGCGCCCTCACGGGCGCGTGGATTGAAAC	GTCGCGCCCTCACGGGCGCGTGGATTGAAAC	DAR73909	DAR73909_005
32	Xanci0600	Xcc_17	CTCTCTCACGCCGCGCGTGCGAGATCCTGCGTGC	GTCGCGCCCTCACGGGCGCGTGGATTGAAAC	GTCGCGCCCTCACGGGCGCGTGGATTGAAAC	DAR73909	DAR73909_006
32	Xanci0601	Xcc_16	GCAGACTGCCGAGGCCGGCATGCTGGAGGGGCGCCT	GTCGCGCCCTCACGGGCGCGTGGATTGAAAC	GTCGCGCCCTCACGGGCGCGTGGATTGAAAC	DAR73909	DAR73909_007
32	Xanci0602	Xcc_13	GCCATCATGCTTTGAATGCGCTTACCCACGGCGAA	GTCGCGCCCTCACGGGCGCGTGGATTGAAAC	GTCGCGCCCTCACGGGCGCGTGGATTGAAAC	DAR73909	DAR73909_008
32	Xanci0603	Xcc_12	GCGGATATGTGATTAGACCCTTTTACGACTTTCAG	GTCGCGCCCTCACGGGCGCGTGGATTGAAAC	GTCGCGCCCTCACGGGCGCGTGGATTGAAAC	DAR73909	DAR73909_009
32	Xanci0604	Xcc_11	ATGTCGAAAACGATGGCCTTGACGTCATCGTCTGC	GTCGCGCCCTCACGGGCGCGTGGATTGAAAC	GTCGCGCCCTCACGGGCGCGTGGATTGAAAC	DAR73909	DAR73909_010
32	Xanci0605	Xcc_10	TTCGCTGGCATCGGTGGATGGAGCCTTGCGCTTC	GTCGCGCCCTCACGGGCGCGTGGATTGAAAC	GTCGCGCCCTCACGGGCGCGTGGATTGAAAC	DAR73909	DAR73909_011
32	Xanci0606	Xcc_09	TCATTGAACCCAAGGACCACTTCGCAGGGCGACT	GTCGCGCCCTCACGGGCGCGTGGATTGAAAC	GTCGCGCCCTCACGGGCGCGTGGATTGAAAC	DAR73909	DAR73909_012
32	Xanci0607	Xcc_07	TGTCGAGCGCGCACTGCTGCCGCGATGGCCGGAA	GTCGCGCCCTCACGGGCGCGTGGATTGAAAC	GTCGCGCCCTCACGGGCGCGTGGATTGAAAC	DAR73909	DAR73909_013
32	Xanci0608	Xcc_05	TGGTTCAGGGCTGGAAAGACTTGGATGCCCGCATC	GTCGCGCCCTCACGGGCGCGTGGATTGAAAC	GTCGCGCCCTCACGGGCGCGTGGATTGAAAC	DAR73909	DAR73909_014
32	Xanci0609	Xcc_04	CTGACTATCCCTGCATAGGCCACGACCTGCGAGG	GTCGCGCCCTCACGGGCGCGTGGATTGAAAC	GTCGCGCCCTCACGGGCGCGTGGATTGAAAC	DAR73909	DAR73909_015
32	Xanci0610	Xcc_02	CTGAGTTCGTCGCCGTCCCGGTCGTCTGACGCGT	GTCGCGCCCTCACGGGCGCGTGGATTGAAAC	TTCGCGCCCTCATGGGCGCGTGGATTGAAAC	DAR73909	DAR73909_016
32	Xanci0611	Xcc_01	CATGCCATATGCGGCGAGATCGCACAGCAGAAGGAA	TTCGCGCCCTCATGGGCGCGTGGATTGAAAC	GGCGCGCCCTCACGGGCGCGTGGATTGAAAC	DAR73909	DAR73909_017
33	Xanci0612	Xcc_01	TTCCTTCTGCTGTGCGATCTCGCCGCATATGGCATG	GTTTCAATCCACGCGCCCGTGAGGGCGCGCC	GTTTCAATCCACGCGCCCATGAGGGCGCGAA	DAR73910	DAR73910_001
33	Xanci0613	Xcc_02	ACGCGTCAGACGACCGGGACGGCGACGAACTCAG	GTTTCAATCCACGCGCCCATGAGGGCGCGAA	GTTTCAATCCACGCGCCCGTGAGGGCGCGAC	DAR73910	DAR73910_002
33	Xanci0614	Xcc_04	CCTCGCAGGTCGTGGCCTATGCAGGGATAGTCAG	GTTTCAATCCACGCGCCCGTGAGGGCGCGAC	GTTTCAATCCACGCGCCCGTGAGGGCGCGAC	DAR73910	DAR73910_003
33	Xanci0615	Xcc_05	GATGCGGGCATCCAAGTCTTTCCAGCCCTGAACCA	GTTTCAATCCACGCGCCCGTGAGGGCGCGAC	GTTTCAATCCACGCGCCCGTGAGGGCGCGAC	DAR73910	DAR73910_004
33	Xanci0616	Xcc_07	TTCCGGCCATCGCGGCAGCAGTGCGCGCTCGACA	GTTTCAATCCACGCGCCCGTGAGGGCGCGAC	GTTTCAATCCACGCGCCCGTGAGGGCGCGAC	DAR73910	DAR73910_005
33	Xanci0617	Xcc_08	GTGCCTTCCTCCCACAGAGAGAACATGTGGTCAA	GTTTCAATCCACGCGCCCGTGAGGGCGCGAC	GTTTCAATCCACGCGCCCGTGAGGGCGCGAC	DAR73910	DAR73910_006
33	Xanci0618	Xcc_11	GCAGACGATGACGTCAAGGCCATCGTTTTCGACAT	GTTTCAATCCACGCGCCCGTGAGGGCGCGAC	GTTTCAATCCACGCGCCCGTGAGGGCGCGAC	DAR73910	DAR73910_007
33	Xanci0619	Xcc_12	CTGAAAGTCGTAAAAGGGTCTAATCACATATCCGC	GTTTCAATCCACGCGCCCGTGAGGGCGCGAC	GTTTCAATCCACGCGCCCGTGAGGGCGCGAC	DAR73910	DAR73910_008
33	Xanci0620	Xcc_13	TTCGCCGTGGGTAAGCGCATTCAAAGCATGATGGC	GTTTCAATCCACGCGCCCGTGAGGGCGCGAC	GTTTCAATCCACGCGCCCGTGAGGGCGCGAC	DAR73910	DAR73910_009
33	Xanci0621	Xcc_14	TGACTATCTCAGCAACCACACCCAGGTCCAAGACGT	GTTTCAATCCACGCGCCCGTGAGGGCGCGAC	GTTTCAATCCACGCGCCCGTGAGGGCGCGAC	DAR73910	DAR73910_010
33	Xanci0622	Xcc_15	GCGTCGCGGCAAAGCCGTTTCAAGGCGTTGTTAACCC	GTTTCAATCCACGCGCCCGTGAGGGCGCGAC	GTTTCAATCCACGCGCCCGTGAGGGCGCGAC	DAR73910	DAR73910_011
33	Xanci0623	Xcc_16	AGGCGCCCCTCCAGCATGCCGGCCTCGGCAGTCTGC	GTTTCAATCCACGCGCCCGTGAGGGCGCGAC	GTTTCAATCCACGCGCCCGTGAGGGCGCGAC	DAR73910	DAR73910_012
33	Xanci0624	Xcc_17	GCACGCAGGATCTCGCACGCGCGGCGTGAGAGAG	GTTTCAATCCACGCGCCCGTGAGGGCGCGAC	GTTTCAATCCACGCGCCCGTGAGGGCGCGAC	DAR73910	DAR73910_013
33	Xanci0625	Xcc_18	GATCTGCAGGTCCACGTGCGTCGCTGTCGGTGGCAC	GTTTCAATCCACGCGCCCGTGAGGGCGCGAC	GTTTCAATCCACGCGCCCGTGAGGGCGCGAC	DAR73910	DAR73910_014
33	Xanci0626	Xcc_20	ATGATCGCCTCGCCGCCTGGCGCATCCGTGCAGCG	GTTTCAATCCACGCGCCCGTGAGGGCGCGAC	GTTTCAATCCACGCGCCCGTGAGGGCGCGAC	DAR73910	DAR73910_015
33	Xanci0627	Xcc_21	CGACGCAGATCTGAAGCACATCCCGAAACCCGAG	GTTTCAATCCACGCGCCCGTGAGGGCGCGAC	GTTTCAATCCACGCGCCCGTGAGGGCGCGAC	DAR73910	DAR73910_016
33	Xanci0628	Xcc_22	CTCGGCAAGCGGATCAGGCGGCGGAGCTTGAACAG	GTTTCAATCCACGCGCCCGTGAGGGCGCGAC	GTTTCAATCCACGCGCCCGTGAGGGCGCGAC	DAR73910	DAR73910_017
33	Xanci0629	Xcc_23	CTCCTGCGCCAGCGCTTTATGCGCGTCGAAAGCATTT	GTTTCAATCCACGCGCCCGTGAGGGCGCGAC	GTTTCAATCCACGCGCCCGTGAGGGCGCGAC	DAR73910	DAR73910_018
34	Xanci0630	Xcc_01	TTCCTTCTGCTGTGCGATCTCGCCGCATATGGCATG	GTTTCAATCCACGCGCCCGTGAGGGCGCGCC	GTTTCAATCCACGCGCCCATGAGGGCGCGAA	DAR84832	DAR84832_001
34	Xanci0631	Xcc_02	ACGCGTCAGACGACCGGGACGGCGACGAACTCAG	GTTTCAATCCACGCGCCCATGAGGGCGCGAA	GTTTCAATCCACGCGCCCGTGAGGGCGCGAC	DAR84832	DAR84832_002
34	Xanci0632	Xcc_05	GATGCGGGCATCCAAGTCTTTCCAGCCCTGAACCA	GTTTCAATCCACGCGCCCGTGAGGGCGCGAC	GTTTCAATCCACGCGCCCGTGAGGGCGCGAC	DAR84832	DAR84832_003
34	Xanci0633	Xcc_07	TTCCGGCCATCGCGGCAGCAGTGCGCGCTCGACA	GTTTCAATCCACGCGCCCGTGAGGGCGCGAC	GTTTCAATCCACGCGCCCGTGAGGGCGCGAC	DAR84832	DAR84832_004
34	Xanci0634	Xcc_08	GTGCCTTCCTCCCACAGAGAGAACATGTGGTCAA	GTTTCAATCCACGCGCCCGTGAGGGCGCGAC	GTTTCAATCCACGCGCCCGTGAGGGCGCGAC	DAR84832	DAR84832_005
34	Xanci0635	Xcc_11	GCAGACGATGACGTCAAGGCCATCGTTTTCGACAT	GTTTCAATCCACGCGCCCGTGAGGGCGCGAC	GTTTCAATCCACGCGCCCGTGAGGGCGCGAC	DAR84832	DAR84832_006
34	Xanci0636	Xcc_13	TTCGCCGTGGGTAAGCGCATTCAAAGCATGATGGC	GTTTCAATCCACGCGCCCGTGAGGGCGCGAC	GTTTCAATCCACGCGCCCGTGAGGGCGCGAC	DAR84832	DAR84832_007
34	Xanci0637	Xcc_14	TGACTATCTCAGCAACCACACCCAGGTCCAAGACGT	GTTTCAATCCACGCGCCCGTGAGGGCGCGAC	GTTTCAATCCACGCGCCCGTGAGGGCGCGAC	DAR84832	DAR84832_008
34	Xanci0638	Xcc_15	GCGTCGCGGCAAAGCCGTTTCAAGGCGTTGTTAACCC	GTTTCAATCCACGCGCCCGTGAGGGCGCGAC	GTTTCAATCCACGCGCCCGTGAGGGCGCGAC	DAR84832	DAR84832_009
34	Xanci0639	Xcc_16	AGGCGCCCCTCCAGCATGCCGGCCTCGGCAGTCTGC	GTTTCAATCCACGCGCCCGTGAGGGCGCGAC	GTTTCAATCCACGCGCCCGTGAGGGCGCGAC	DAR84832	DAR84832_010
34	Xanci0640	Xcc_17	GCACGCAGGATCTCGCACGCGCGGCGTGAGAGAG	GTTTCAATCCACGCGCCCGTGAGGGCGCGAC	GTTTCAATCCACGCGCCCGTGAGGGCGCGAC	DAR84832	DAR84832_011
34	Xanci0641	Xcc_20	ATGATCGCCTCGCCGCCTGGCGCATCCGTGCAGCG	GTTTCAATCCACGCGCCCGTGAGGGCGCGAC	GTTTCAATCCACGCGCCCGTGAGGGCGCGAC	DAR84832	DAR84832_012
34	Xanci0642	Xcc_21	CGACGCAGATCTGAAGCACATCCCGAAACCCGAG	GTTTCAATCCACGCGCCCGTGAGGGCGCGAC	GTTTCAATCCACGCGCCCGTGAGGGCGCGAC	DAR84832	DAR84832_013
34	Xanci0643	Xcc_22	CTCGGCAAGCGGATCAGGCGGCGGAGCTTGAACAG	GTTTCAATCCACGCGCCCGTGAGGGCGCGAC	GTTTCAATCCACGCGCCCGTGAGGGCGCGAC	DAR84832	DAR84832_014
34	Xanci0644	Xcc_23	CTCCTGCGCCAGCGCTTTATGCGCGTCGAAAGCATTT	GTTTCAATCCACGCGCCCGTGAGGGCGCGAC	GTTTCAATCCACGCGCCCGTGAGGGCGCGAC	DAR84832	DAR84832_015
35	Xanci0645	Xcc_23	AAATGCTTTCGACGCGCATAAAGCGCTGGCGCAGGAG	GTCGCGCCCTCACGGGCGCGTGGATTGAAAC	GTCGCGCCCTCACGGGCGCGTGGATTGAAAC	FB19	FB19_001
35	Xanci0646	Xcc_22	CTGTTCAAGCTCCGCCGCCTGATCCGCTTGCCGAG	GTCGCGCCCTCACGGGCGCGTGGATTGAAAC	GTCGCGCCCTCACGGGCGCGTGGATTGAAAC	FB19	FB19_002
35	Xanci0647	Xcc_21	CTCGGGTTTCGGGATGTGCTTCAGATCTGCGTCG	GTCGCGCCCTCACGGGCGCGTGGATTGAAAC	GTCGCGCCCTCACGGGCGCGTGGATTGAAAC	FB19	FB19_003
35	Xanci0648	Xcc_20	CGCTGCACGGATGCGCCAGGCGGCGAGGCGATCAT	GTCGCGCCCTCACGGGCGCGTGGATTGAAAC	GTCGCGCCCTCACGGGCGCGTGGATTGAAAC	FB19	FB19_004
35	Xanci0649	Xcc_19	TCGAGCGCATCGATGACGGTCACCCATCCCCCAATG	GTCGCGCCCTCACGGGCGCGTGGATTGAAAC	GTCGCGCCCTCACGGGCGCGTGGATTGAAAC	FB19	FB19_005
35	Xanci0650	Xcc_18	GTGCCACCGACAGCGACGCACGTGGACCTGCAGATC	GTCGCGCCCTCACGGGCGCGTGGATTGAAAC	GTCGCGCCCTCACGGGCGCGTGGATTGAAAC	FB19	FB19_006
35	Xanci0651	Xcc_17	CTCTCTCACGCCGCGCGTGCGAGATCCTGCGTGC	GTCGCGCCCTCACGGGCGCGTGGATTGAAAC	GTCGCGCCCTCACGGGCGCGTGGATTGAAAC	FB19	FB19_007
35	Xanci0652	Xcc_16	GCAGACTGCCGAGGCCGGCATGCTGGAGGGGCGCCT	GTCGCGCCCTCACGGGCGCGTGGATTGAAAC	GTCGCGCCCTCACGGGCGCGTGGATTGAAAC	FB19	FB19_008
35	Xanci0653	Xcc_15	GGGTTAACAACGCCTTGAAACGGCTTTGCCGCGACGC	GTCGCGCCCTCACGGGCGCGTGGATTGAAAC	GTCGCGCCCTCACGGGCGCGTGGATTGAAAC	FB19	FB19_009
35	Xanci0654	Xcc_13	GCCATCATGCTTTGAATGCGCTTACCCACGGCGAA	GTCGCGCCCTCACGGGCGCGTGGATTGAAAC	GTCGCGCCCTCACGGGCGCGTGGATTGAAAC	FB19	FB19_010
35	Xanci0655	Xcc_12	GCGGATATGTGATTAGACCCTTTTACGACTTTCAG	GTCGCGCCCTCACGGGCGCGTGGATTGAAAC	GTCGCGCCCTCACGGGCGCGTGGATTGAAAC	FB19	FB19_011
35	Xanci0656	Xcc_09	TCATTGAACCCAAGGACCACTTCGCAGGGCGACT	GTCGCGCCCTCACGGGCGCGTGGATTGAAAC	GTCGCGCCCTCACGGGCGCGTGGATTGAAAC	FB19	FB19_012
35	Xanci0657	Xcc_07	TGTCGAGCGCGCACTGCTGCCGCGATGGCCGGAA	GTCGCGCCCTCACGGGCGCGTGGATTGAAAC	GTCGCGCCCTCACGGGCGCGTGGATTGAAAC	FB19	FB19_013
35	Xanci0658	Xcc_05	TGGTTCAGGGCTGGAAAGACTTGGATGCCCGCATC	GTCGCGCCCTCACGGGCGCGTGGATTGAAAC	GTCGCGCCCTCACGGGCGCGTGGATTGAAAC	FB19	FB19_014
35	Xanci0659	Xcc_04	CTGACTATCCCTGCATAGGCCACGACCTGCGAGG	GTCGCGCCCTCACGGGCGCGTGGATTGAAAC	GTCGCGCCCTCACGGGCGCGTGGATTGAAAC	FB19	FB19_015
35	Xanci0660	Xcc_02	CTGAGTTCGTCGCCGTCCCGGTCGTCTGACGCGT	GTCGCGCCCTCACGGGCGCGTGGATTGAAAC	TTCGCGCCCTCATGGGCGCGTGGATTGAAAC	FB19	FB19_016
35	Xanci0661	Xcc_01	CATGCCATATGCGGCGAGATCGCACAGCAGAAGGAA	TTCGCGCCCTCATGGGCGCGTGGATTGAAAC	GGCGCGCCCTCACGGGCGCGTGGATTGAAAC	FB19	FB19_017
36	Xanci0662	Xcc_23	AAATGCTTTCGACGCGCATAAAGCGCTGGCGCAGGAG	GTCGCGCCCTCACGGGCGCGTGGATTGAAAC	GTCGCGCCCTCACGGGCGCGTGGATTGAAAC	FDC_217	FDC_217_001
36	Xanci0663	Xcc_22	CTGTTCAAGCTCCGCCGCCTGATCCGCTTGCCGAG	GTCGCGCCCTCACGGGCGCGTGGATTGAAAC	GTCGCGCCCTCACGGGCGCGTGGATTGAAAC	FDC_217	FDC_217_002
36	Xanci0664	Xcc_21	CTCGGGTTTCGGGATGTGCTTCAGATCTGCGTCG	GTCGCGCCCTCACGGGCGCGTGGATTGAAAC	GTCGCGCCCTCACGGGCGCGTGGATTGAAAC	FDC_217	FDC_217_003
36	Xanci0665	Xcc_20	CGCTGCACGGATGCGCCAGGCGGCGAGGCGATCAT	GTCGCGCCCTCACGGGCGCGTGGATTGAAAC	GTCGCGCCCTCACGGGCGCGTGGATTGAAAC	FDC_217	FDC_217_004
36	Xanci0666	Xcc_19	TCGAGCGCATCGATGACGGTCACCCATCCCCCAATG	GTCGCGCCCTCACGGGCGCGTGGATTGAAAC	GTCGCGCCCTCACGGGCGCGTGGATTGAAAC	FDC_217	FDC_217_005
36	Xanci0667	Xcc_18	GTGCCACCGACAGCGACGCACGTGGACCTGCAGATC	GTCGCGCCCTCACGGGCGCGTGGATTGAAAC	GTCGCGCCCTCACGGGCGCGTGGATTGAAAC	FDC_217	FDC_217_006
36	Xanci0668	Xcc_17	CTCTCTCACGCCGCGCGTGCGAGATCCTGCGTGC	GTCGCGCCCTCACGGGCGCGTGGATTGAAAC	GTCGCGCCCTCACGGGCGCGTGGATTGAAAC	FDC_217	FDC_217_007
36	Xanci0669	Xcc_16	GCAGACTGCCGAGGCCGGCATGCTGGAGGGGCGCCT	GTCGCGCCCTCACGGGCGCGTGGATTGAAAC	GTCGCGCCCTCACGGGCGCGTGGATTGAAAC	FDC_217	FDC_217_008
36	Xanci0670	Xcc_15	GGGTTAACAACGCCTTGAAACGGCTTTGCCGCGACGC	GTCGCGCCCTCACGGGCGCGTGGATTGAAAC	GTCGCGCCCTCACGGGCGCGTGGATTGAAAC	FDC_217	FDC_217_009
36	Xanci0671	Xcc_13	GCCATCATGCTTTGAATGCGCTTACCCACGGCGAA	GTCGCGCCCTCACGGGCGCGTGGATTGAAAC	GTCGCGCCCTCACGGGCGCGTGGATTGAAAC	FDC_217	FDC_217_010
36	Xanci0672	Xcc_12	GCGGATATGTGATTAGACCCTTTTACGACTTTCAG	GTCGCGCCCTCACGGGCGCGTGGATTGAAAC	GTCGCGCCCTCACGGGCGCGTGGATTGAAAC	FDC_217	FDC_217_011
36	Xanci0673	Xcc_09	TCATTGAACCCAAGGACCACTTCGCAGGGCGACT	GTCGCGCCCTCACGGGCGCGTGGATTGAAAC	GTCGCGCCCTCACGGGCGCGTGGATTGAAAC	FDC_217	FDC_217_012
36	Xanci0674	Xcc_07	TGTCGAGCGCGCACTGCTGCCGCGATGGCCGGAA	GTCGCGCCCTCACGGGCGCGTGGATTGAAAC	GTCGCGCCCTCACGGGCGCGTGGATTGAAAC	FDC_217	FDC_217_013
36	Xanci0675	Xcc_06	GGCTGGGAGCGTTACAAGTTTGAGCAGCCCGTAG	GTCGCGCCCTCACGGGCGCGTGGATTGAAAC	GTCGCGCCCTCACGGGCGCGTGGATTGAAAC	FDC_217	FDC_217_014
36	Xanci0676	Xcc_05	TGGTTCAGGGCTGGAAAGACTTGGATGCCCGCATC	GTCGCGCCCTCACGGGCGCGTGGATTGAAAC	GTCGCGCCCTCACGGGCGCGTGGATTGAAAC	FDC_217	FDC_217_015
36	Xanci0677	Xcc_04	CTGACTATCCCTGCATAGGCCACGACCTGCGAGG	GTCGCGCCCTCACGGGCGCGTGGATTGAAAC	GTCGCGCCCTCACGGGCGCGTGGATTGAAAC	FDC_217	FDC_217_016
36	Xanci0678	Xcc_02	CTGAGTTCGTCGCCGTCCCGGTCGTCTGACGCGT	GTCGCGCCCTCACGGGCGCGTGGATTGAAAC	TTCGCGCCCTCATGGGCGCGTGGATTGAAAC	FDC_217	FDC_217_017
36	Xanci0679	Xcc_01	CATGCCATATGCGGCGAGATCGCACAGCAGAAGGAA	TTCGCGCCCTCATGGGCGCGTGGATTGAAAC	GGCGCGCCCTCACGGGCGCGTGGATTGAAAC	FDC_217	FDC_217_018
37	Xanci0680	Xcc_23	AAATGCTTTCGACGCGCATAAAGCGCTGGCGCAGGAG	GTCGCGCCCTCACGGGCGCGTGGATTGAAAC	GTCGCGCCCTCACGGGCGCGTGGATTGAAAC	FDC_628	FDC_628_001
37	Xanci0681	Xcc_22	CTGTTCAAGCTCCGCCGCCTGATCCGCTTGCCGAG	GTCGCGCCCTCACGGGCGCGTGGATTGAAAC	GTCGCGCCCTCACGGGCGCGTGGATTGAAAC	FDC_628	FDC_628_002
37	Xanci0682	Xcc_21	CTCGGGTTTCGGGATGTGCTTCAGATCTGCGTCG	GTCGCGCCCTCACGGGCGCGTGGATTGAAAC	GTCGCGCCCTCACGGGCGCGTGGATTGAAAC	FDC_628	FDC_628_003
37	Xanci0683	Xcc_20	CGCTGCACGGATGCGCCAGGCGGCGAGGCGATCAT	GTCGCGCCCTCACGGGCGCGTGGATTGAAAC	GTCGCGCCCTCACGGGCGCGTGGATTGAAAC	FDC_628	FDC_628_004
37	Xanci0684	Xcc_19	TCGAGCGCATCGATGACGGTCACCCATCCCCCAATG	GTCGCGCCCTCACGGGCGCGTGGATTGAAAC	GTCGCGCCCTCACGGGCGCGTGGATTGAAAC	FDC_628	FDC_628_005
37	Xanci0685	Xcc_18	GTGCCACCGACAGCGACGCACGTGGACCTGCAGATC	GTCGCGCCCTCACGGGCGCGTGGATTGAAAC	GTCGCGCCCTCACGGGCGCGTGGATTGAAAC	FDC_628	FDC_628_006
37	Xanci0686	Xcc_17	CTCTCTCACGCCGCGCGTGCGAGATCCTGCGTGC	GTCGCGCCCTCACGGGCGCGTGGATTGAAAC	GTCGCGCCCTCACGGGCGCGTGGATTGAAAC	FDC_628	FDC_628_007
37	Xanci0687	Xcc_16	GCAGACTGCCGAGGCCGGCATGCTGGAGGGGCGCCT	GTCGCGCCCTCACGGGCGCGTGGATTGAAAC	GTCGCGCCCTCACGGGCGCGTGGATTGAAAC	FDC_628	FDC_628_008
37	Xanci0688	Xcc_15	GGGTTAACAACGCCTTGAAACGGCTTTGCCGCGACGC	GTCGCGCCCTCACGGGCGCGTGGATTGAAAC	GTCGCGCCCTCACGGGCGCGTGGATTGAAAC	FDC_628	FDC_628_009
37	Xanci0689	Xcc_13	GCCATCATGCTTTGAATGCGCTTACCCACGGCGAA	GTCGCGCCCTCACGGGCGCGTGGATTGAAAC	GTCGCGCCCTCACGGGCGCGTGGATTGAAAC	FDC_628	FDC_628_010
37	Xanci0690	Xcc_12	GCGGATATGTGATTAGACCCTTTTACGACTTTCAG	GTCGCGCCCTCACGGGCGCGTGGATTGAAAC	GTCGCGCCCTCACGGGCGCGTGGATTGAAAC	FDC_628	FDC_628_011
37	Xanci0691	Xcc_09	TCATTGAACCCAAGGACCACTTCGCAGGGCGACT	GTCGCGCCCTCACGGGCGCGTGGATTGAAAC	GTCGCGCCCTCACGGGCGCGTGGATTGAAAC	FDC_628	FDC_628_012
37	Xanci0692	Xcc_07	TGTCGAGCGCGCACTGCTGCCGCGATGGCCGGAA	GTCGCGCCCTCACGGGCGCGTGGATTGAAAC	GTCGCGCCCTCACGGGCGCGTGGATTGAAAC	FDC_628	FDC_628_013
37	Xanci0693	Xcc_06	GGCTGGGAGCGTTACAAGTTTGAGCAGCCCGTAG	GTCGCGCCCTCACGGGCGCGTGGATTGAAAC	GTCGCGCCCTCACGGGCGCGTGGATTGAAAC	FDC_628	FDC_628_014
37	Xanci0694	Xcc_05	TGGTTCAGGGCTGGAAAGACTTGGATGCCCGCATC	GTCGCGCCCTCACGGGCGCGTGGATTGAAAC	GTCGCGCCCTCACGGGCGCGTGGATTGAAAC	FDC_628	FDC_628_015
37	Xanci0695	Xcc_04	CTGACTATCCCTGCATAGGCCACGACCTGCGAGG	GTCGCGCCCTCACGGGCGCGTGGATTGAAAC	GTCGCGCCCTCACGGGCGCGTGGATTGAAAC	FDC_628	FDC_628_016
37	Xanci0696	Xcc_03	AAGAAGACCAGTCTGCGGCGTCGCGGCATCCTGGGG	GTCGCGCCCTCACGGGCGCGTGGATTGAAAC	GTCGCGCCCTCACGGGCGCGTGGATTGAAAC	FDC_628	FDC_628_017
37	Xanci0697	Xcc_02	CTGAGTTCGTCGCCGTCCCGGTCGTCTGACGCGT	GTCGCGCCCTCACGGGCGCGTGGATTGAAAC	TTCGCGCCCTCATGGGCGCGTGGATTGAAAC	FDC_628	FDC_628_018
37	Xanci0698	Xcc_01	CATGCCATATGCGGCGAGATCGCACAGCAGAAGGAA	TTCGCGCCCTCATGGGCGCGTGGATTGAAAC	GGCGCGCCCTCACGGGCGCGTGGATTGAAAC	FDC_628	FDC_628_019
38	Xanci0699	Xcc_01	TTCCTTCTGCTGTGCGATCTCGCCGCATATGGCATG	GTTTCAATCCACGCGCCCGTGAGGGCGCGCC	GTTTCAATCCACGCGCCCATGAGGGCGCGAA	FDC_636	FDC_636_001
38	Xanci0700	Xcc_02	ACGCGTCAGACGACCGGGACGGCGACGAACTCAG	GTTTCAATCCACGCGCCCATGAGGGCGCGAA	GTTTCAATCCACGCGCCCGTGAGGGCGCGAC	FDC_636	FDC_636_002
38	Xanci0701	Xcc_04	CCTCGCAGGTCGTGGCCTATGCAGGGATAGTCAG	GTTTCAATCCACGCGCCCGTGAGGGCGCGAC	GTTTCAATCCACGCGCCCGTGAGGGCGCGAC	FDC_636	FDC_636_003
38	Xanci0702	Xcc_05	GATGCGGGCATCCAAGTCTTTCCAGCCCTGAACCA	GTTTCAATCCACGCGCCCGTGAGGGCGCGAC	GTTTCAATCCACGCGCCCGTGAGGGCGCGAC	FDC_636	FDC_636_004
38	Xanci0703	Xcc_06	CTACGGGCTGCTCAAACTTGTAACGCTCCCAGCC	GTTTCAATCCACGCGCCCGTGAGGGCGCGAC	GTTTCAATCCACGCGCCCGTGAGGGCGCGAC	FDC_636	FDC_636_005
38	Xanci0704	Xcc_07	TTCCGGCCATCGCGGCAGCAGTGCGCGCTCGACA	GTTTCAATCCACGCGCCCGTGAGGGCGCGAC	GTTTCAATCCACGCGCCCGTGAGGGCGCGAC	FDC_636	FDC_636_006
38	Xanci0705	Xcc_09	AGTCGCCCTGCGAAGTGGTCCTTGGGTTCAATGA	GTTTCAATCCACGCGCCCGTGAGGGCGCGAC	GTTTCAATCCACGCGCCCGTGAGGGCGCGAC	FDC_636	FDC_636_007
38	Xanci0706	Xcc_12	CTGAAAGTCGTAAAAGGGTCTAATCACATATCCGC	GTTTCAATCCACGCGCCCGTGAGGGCGCGAC	GTTTCAATCCACGCGCCCGTGAGGGCGCGAC	FDC_636	FDC_636_008
38	Xanci0707	Xcc_13	TTCGCCGTGGGTAAGCGCATTCAAAGCATGATGGC	GTTTCAATCCACGCGCCCGTGAGGGCGCGAC	GTTTCAATCCACGCGCCCGTGAGGGCGCGAC	FDC_636	FDC_636_009
38	Xanci0708	Xcc_15	GCGTCGCGGCAAAGCCGTTTCAAGGCGTTGTTAACCC	GTTTCAATCCACGCGCCCGTGAGGGCGCGAC	GTTTCAATCCACGCGCCCGTGAGGGCGCGAC	FDC_636	FDC_636_010
38	Xanci0709	Xcc_16	AGGCGCCCCTCCAGCATGCCGGCCTCGGCAGTCTGC	GTTTCAATCCACGCGCCCGTGAGGGCGCGAC	GTTTCAATCCACGCGCCCGTGAGGGCGCGAC	FDC_636	FDC_636_011
38	Xanci0710	Xcc_17	GCACGCAGGATCTCGCACGCGCGGCGTGAGAGAG	GTTTCAATCCACGCGCCCGTGAGGGCGCGAC	GTTTCAATCCACGCGCCCGTGAGGGCGCGAC	FDC_636	FDC_636_012
38	Xanci0711	Xcc_18	GATCTGCAGGTCCACGTGCGTCGCTGTCGGTGGCAC	GTTTCAATCCACGCGCCCGTGAGGGCGCGAC	GTTTCAATCCACGCGCCCGTGAGGGCGCGAC	FDC_636	FDC_636_013
38	Xanci0712	Xcc_19	CATTGGGGGATGGGTGACCGTCATCGATGCGCTCGA	GTTTCAATCCACGCGCCCGTGAGGGCGCGAC	GTTTCAATCCACGCGCCCGTGAGGGCGCGAC	FDC_636	FDC_636_014
38	Xanci0713	Xcc_20	ATGATCGCCTCGCCGCCTGGCGCATCCGTGCAGCG	GTTTCAATCCACGCGCCCGTGAGGGCGCGAC	GTTTCAATCCACGCGCCCGTGAGGGCGCGAC	FDC_636	FDC_636_015
38	Xanci0714	Xcc_21	CGACGCAGATCTGAAGCACATCCCGAAACCCGAG	GTTTCAATCCACGCGCCCGTGAGGGCGCGAC	GTTTCAATCCACGCGCCCGTGAGGGCGCGAC	FDC_636	FDC_636_016
38	Xanci0715	Xcc_22	CTCGGCAAGCGGATCAGGCGGCGGAGCTTGAACAG	GTTTCAATCCACGCGCCCGTGAGGGCGCGAC	GTTTCAATCCACGCGCCCGTGAGGGCGCGAC	FDC_636	FDC_636_017
38	Xanci0716	Xcc_23	CTCCTGCGCCAGCGCTTTATGCGCGTCGAAAGCATTT	GTTTCAATCCACGCGCCCGTGAGGGCGCGAC	GTTTCAATCCACGCGCCCGTGAGGGCGCGAC	FDC_636	FDC_636_018
39	Xanci0717	Xcc_01	TTCCTTCTGCTGTGCGATCTCGCCGCATATGGCATG	GTTTCAATCCACGCGCCCGTGAGGGCGCGCC	GTTTCAATCCACGCGCCCATGAGGGCGCGAA	FDC_654	FDC_654_001
39	Xanci0718	Xcc_02	ACGCGTCAGACGACCGGGACGGCGACGAACTCAG	GTTTCAATCCACGCGCCCATGAGGGCGCGAA	GTTTCAATCCACGCGCCCGTGAGGGCGCGAC	FDC_654	FDC_654_002
39	Xanci0719	Xcc_04	CCTCGCAGGTCGTGGCCTATGCAGGGATAGTCAG	GTTTCAATCCACGCGCCCGTGAGGGCGCGAC	GTTTCAATCCACGCGCCCGTGAGGGCGCGAC	FDC_654	FDC_654_003
39	Xanci0720	Xcc_05	GATGCGGGCATCCAAGTCTTTCCAGCCCTGAACCA	GTTTCAATCCACGCGCCCGTGAGGGCGCGAC	GTTTCAATCCACGCGCCCGTGAGGGCGCGAC	FDC_654	FDC_654_004
39	Xanci0721	Xcc_06	CTACGGGCTGCTCAAACTTGTAACGCTCCCAGCC	GTTTCAATCCACGCGCCCGTGAGGGCGCGAC	GTTTCAATCCACGCGCCCGTGAGGGCGCGAC	FDC_654	FDC_654_005
39	Xanci0722	Xcc_07	TTCCGGCCATCGCGGCAGCAGTGCGCGCTCGACA	GTTTCAATCCACGCGCCCGTGAGGGCGCGAC	GTTTCAATCCACGCGCCCGTGAGGGCGCGAC	FDC_654	FDC_654_006
39	Xanci0723	Xcc_09	AGTCGCCCTGCGAAGTGGTCCTTGGGTTCAATGA	GTTTCAATCCACGCGCCCGTGAGGGCGCGAC	GTTTCAATCCACGCGCCCGTGAGGGCGCGAC	FDC_654	FDC_654_007
39	Xanci0724	Xcc_12	CTGAAAGTCGTAAAAGGGTCTAATCACATATCCGC	GTTTCAATCCACGCGCCCGTGAGGGCGCGAC	GTTTCAATCCACGCGCCCGTGAGGGCGCGAC	FDC_654	FDC_654_008
39	Xanci0725	Xcc_13	TTCGCCGTGGGTAAGCGCATTCAAAGCATGATGGC	GTTTCAATCCACGCGCCCGTGAGGGCGCGAC	GTTTCAATCCACGCGCCCGTGAGGGCGCGAC	FDC_654	FDC_654_009
39	Xanci0726	Xcc_16	AGGCGCCCCTCCAGCATGCCGGCCTCGGCAGTCTGC	GTTTCAATCCACGCGCCCGTGAGGGCGCGAC	GTTTCAATCCACGCGCCCGTGAGGGCGCGAC	FDC_654	FDC_654_010
39	Xanci0727	Xcc_17	GCACGCAGGATCTCGCACGCGCGGCGTGAGAGAG	GTTTCAATCCACGCGCCCGTGAGGGCGCGAC	GTTTCAATCCACGCGCCCGTGAGGGCGCGAC	FDC_654	FDC_654_011
39	Xanci0728	Xcc_18	GATCTGCAGGTCCACGTGCGTCGCTGTCGGTGGCAC	GTTTCAATCCACGCGCCCGTGAGGGCGCGAC	GTTTCAATCCACGCGCCCGTGAGGGCGCGAC	FDC_654	FDC_654_012
39	Xanci0729	Xcc_19	CATTGGGGGATGGGTGACCGTCATCGATGCGCTCGA	GTTTCAATCCACGCGCCCGTGAGGGCGCGAC	GTTTCAATCCACGCGCCCGTGAGGGCGCGAC	FDC_654	FDC_654_013
39	Xanci0730	Xcc_20	ATGATCGCCTCGCCGCCTGGCGCATCCGTGCAGCG	GTTTCAATCCACGCGCCCGTGAGGGCGCGAC	GTTTCAATCCACGCGCCCGTGAGGGCGCGAC	FDC_654	FDC_654_014
39	Xanci0731	Xcc_21	CGACGCAGATCTGAAGCACATCCCGAAACCCGAG	GTTTCAATCCACGCGCCCGTGAGGGCGCGAC	GTTTCAATCCACGCGCCCGTGAGGGCGCGAC	FDC_654	FDC_654_015
39	Xanci0732	Xcc_22	CTCGGCAAGCGGATCAGGCGGCGGAGCTTGAACAG	GTTTCAATCCACGCGCCCGTGAGGGCGCGAC	GTTTCAATCCACGCGCCCGTGAGGGCGCGAC	FDC_654	FDC_654_016
39	Xanci0733	Xcc_23	CTCCTGCGCCAGCGCTTTATGCGCGTCGAAAGCATTT	GTTTCAATCCACGCGCCCGTGAGGGCGCGAC	GTTTCAATCCACGCGCCCGTGAGGGCGCGAC	FDC_654	FDC_654_017
40	Xanci0734	Xcc_02	ACGCGTCAGACGACCGGGACGGCGACGAACTCAG	GTTTCAATCCACGCGCCCGTGAGGGCGCGAA	GTTTCAATCCACGCGCCCGTGAGGGCGCGAC	FDC_828	FDC_828_001
40	Xanci0735	Xcc_03	CCCCAGGATGCCGCGACGCCGCAGACTGGTCTTCTT	GTTTCAATCCACGCGCCCGTGAGGGCGCGAC	GTTTCAATCCACGCGCCCGTGAGGGCGCGAC	FDC_828	FDC_828_002
40	Xanci0736	Xcc_04	CCTCGCAGGTCGTGGCCTATGCAGGGATAGTCAG	GTTTCAATCCACGCGCCCGTGAGGGCGCGAC	GTTTCAATCCACGCGCCCGTGAGGGCGCGAC	FDC_828	FDC_828_003
40	Xanci0737	Xcc_05	GATGCGGGCATCCAAGTCTTTCCAGCCCTGAACCA	GTTTCAATCCACGCGCCCGTGAGGGCGCGAC	GTTTCAATCCACGCGCCCGTGAGGGCGCGAC	FDC_828	FDC_828_004
40	Xanci0738	Xcc_18	GATCTGCAGGTCCACGTGCGTCGCTGTCGGTGGCAC	GTTTCAATCCACGCGCCCGTGAGGGCGCGAC	GTTTCAATCCACGCGCCCGTGAGGGCGCGAC	FDC_828	FDC_828_005
40	Xanci0739	Xcc_19	CATTGGGGGATGGGTGACCGTCATCGATGCGCTCGA	GTTTCAATCCACGCGCCCGTGAGGGCGCGAC	GTTTCAATCCACGCGCCCGTGAGGGCGCGAC	FDC_828	FDC_828_006
40	Xanci0740	Xcc_20	ATGATCGCCTCGCCGCCTGGCGCATCCGTGCAGCG	GTTTCAATCCACGCGCCCGTGAGGGCGCGAC	GTTTCAATCCACGCGCCCGTGAGGGCGCGAC	FDC_828	FDC_828_007
40	Xanci0741	Xcc_21	CGACGCAGATCTGAAGCACATCCCGAAACCCGAG	GTTTCAATCCACGCGCCCGTGAGGGCGCGAC	GTTTCAATCCACGCGCCCGTGAGGGCGCGAC	FDC_828	FDC_828_008
40	Xanci0742	Xcc_22	CTCGGCAAGCGGATCAGGCGGCGGAGCTTGAACAG	GTTTCAATCCACGCGCCCGTGAGGGCGCGAC	GTTTCAATCCACGCGCCCGTGAGGGCGCGAC	FDC_828	FDC_828_009
40	Xanci0743	Xcc_23	CTCCTGCGCCAGCGCTTTATGCGCGTCGAAAGCATTT	GTTTCAATCCACGCGCCCGTGAGGGCGCGAC	GTTTCAATCCACGCGCCCGTGAGGGCGCGAC	FDC_828	FDC_828_010
41	Xanci0744	Xcc_23	AAATGCTTTCGACGCGCATAAAGCGCTGGCGCAGGAG	GTCGCGCCCTCACGGGCGCGTGGATTGAAAC	GTCGCGCCCTCACGGGCGCGTGGATTGAAAC	FDC_1083	FDC_1083_001
41	Xanci0745	Xcc_22	CTGTTCAAGCTCCGCCGCCTGATCCGCTTGCCGAG	GTCGCGCCCTCACGGGCGCGTGGATTGAAAC	GTCGCGCCCTCACGGGCGCGTGGATTGAAAC	FDC_1083	FDC_1083_002
41	Xanci0746	Xcc_21	CTCGGGTTTCGGGATGTGCTTCAGATCTGCGTCG	GTCGCGCCCTCACGGGCGCGTGGATTGAAAC	GTCGCGCCCTCACGGGCGCGTGGATTGAAAC	FDC_1083	FDC_1083_003
41	Xanci0747	Xcc_20	CGCTGCACGGATGCGCCAGGCGGCGAGGCGATCAT	GTCGCGCCCTCACGGGCGCGTGGATTGAAAC	GTCGCGCCCTCACGGGCGCGTGGATTGAAAC	FDC_1083	FDC_1083_004
41	Xanci0748	Xcc_19	TCGAGCGCATCGATGACGGTCACCCATCCCCCAATG	GTCGCGCCCTCACGGGCGCGTGGATTGAAAC	GTCGCGCCCTCACGGGCGCGTGGATTGAAAC	FDC_1083	FDC_1083_005
41	Xanci0749	Xcc_18	GTGCCACCGACAGCGACGCACGTGGACCTGCAGATC	GTCGCGCCCTCACGGGCGCGTGGATTGAAAC	GTCGCGCCCTCACGGGCGCGTGGATTGAAAC	FDC_1083	FDC_1083_006
41	Xanci0750	Xcc_17	CTCTCTCACGCCGCGCGTGCGAGATCCTGCGTGC	GTCGCGCCCTCACGGGCGCGTGGATTGAAAC	GTCGCGCCCTCACGGGCGCGTGGATTGAAAC	FDC_1083	FDC_1083_007
41	Xanci0751	Xcc_16	GCAGACTGCCGAGGCCGGCATGCTGGAGGGGCGCCT	GTCGCGCCCTCACGGGCGCGTGGATTGAAAC	GTCGCGCCCTCACGGGCGCGTGGATTGAAAC	FDC_1083	FDC_1083_008
41	Xanci0752	Xcc_15	GGGTTAACAACGCCTTGAAACGGCTTTGCCGCGACGC	GTCGCGCCCTCACGGGCGCGTGGATTGAAAC	GTCGCGCCCTCACGGGCGCGTGGATTGAAAC	FDC_1083	FDC_1083_009
41	Xanci0753	Xcc_13	GCCATCATGCTTTGAATGCGCTTACCCACGGCGAA	GTCGCGCCCTCACGGGCGCGTGGATTGAAAC	GTCGCGCCCTCACGGGCGCGTGGATTGAAAC	FDC_1083	FDC_1083_010
41	Xanci0754	Xcc_12	GCGGATATGTGATTAGACCCTTTTACGACTTTCAG	GTCGCGCCCTCACGGGCGCGTGGATTGAAAC	GTCGCGCCCTCACGGGCGCGTGGATTGAAAC	FDC_1083	FDC_1083_011
41	Xanci0755	Xcc_09	TCATTGAACCCAAGGACCACTTCGCAGGGCGACT	GTCGCGCCCTCACGGGCGCGTGGATTGAAAC	GTCGCGCCCTCACGGGCGCGTGGATTGAAAC	FDC_1083	FDC_1083_012
41	Xanci0756	Xcc_07	TGTCGAGCGCGCACTGCTGCCGCGATGGCCGGAA	GTCGCGCCCTCACGGGCGCGTGGATTGAAAC	GTCGCGCCCTCACGGGCGCGTGGATTGAAAC	FDC_1083	FDC_1083_013
41	Xanci0757	Xcc_06	GGCTGGGAGCGTTACAAGTTTGAGCAGCCCGTAG	GTCGCGCCCTCACGGGCGCGTGGATTGAAAC	GTCGCGCCCTCACGGGCGCGTGGATTGAAAC	FDC_1083	FDC_1083_014
41	Xanci0758	Xcc_05	TGGTTCAGGGCTGGAAAGACTTGGATGCCCGCATC	GTCGCGCCCTCACGGGCGCGTGGATTGAAAC	GTCGCGCCCTCACGGGCGCGTGGATTGAAAC	FDC_1083	FDC_1083_015
41	Xanci0759	Xcc_04	CTGACTATCCCTGCATAGGCCACGACCTGCGAGG	GTCGCGCCCTCACGGGCGCGTGGATTGAAAC	GTCGCGCCCTCACGGGCGCGTGGATTGAAAC	FDC_1083	FDC_1083_016
41	Xanci0760	Xcc_02	CTGAGTTCGTCGCCGTCCCGGTCGTCTGACGCGT	GTCGCGCCCTCACGGGCGCGTGGATTGAAAC	TTCGCGCCCTCATGGGCGCGTGGATTGAAAC	FDC_1083	FDC_1083_017
41	Xanci0761	Xcc_01	CATGCCATATGCGGCGAGATCGCACAGCAGAAGGAA	TTCGCGCCCTCATGGGCGCGTGGATTGAAAC	GGCGCGCCCTCACGGGCGCGTGGATTGAAAC	FDC_1083	FDC_1083_018
42	Xanci0762	Xcc_01	TTCCTTCTGCTGTGCGATCTCGCCGCATATGGCATG	GTTTCAATCCACGCGCCCGTGAGGGCGCGCC	GTTTCAATCCACGCGCCCATGAGGGCGCGAA	FDC_1662	FDC_1662_001
42	Xanci0763	Xcc_02	ACGCGTCAGACGACCGGGACGGCGACGAACTCAG	GTTTCAATCCACGCGCCCATGAGGGCGCGAA	GTTTCAATCCACGCGCCCGTGAGGGCGCGAC	FDC_1662	FDC_1662_002
42	Xanci0764	Xcc_04	CCTCGCAGGTCGTGGCCTATGCAGGGATAGTCAG	GTTTCAATCCACGCGCCCGTGAGGGCGCGAC	GTTTCAATCCACGCGCCCGTGAGGGCGCGAC	FDC_1662	FDC_1662_003
42	Xanci0765	Xcc_05	GATGCGGGCATCCAAGTCTTTCCAGCCCTGAACCA	GTTTCAATCCACGCGCCCGTGAGGGCGCGAC	GTTTCAATCCACGCGCCCGTGAGGGCGCGAC	FDC_1662	FDC_1662_004
42	Xanci0766	Xcc_06	CTACGGGCTGCTCAAACTTGTAACGCTCCCAGCC	GTTTCAATCCACGCGCCCGTGAGGGCGCGAC	GTTTCAATCCACGCGCCCGTGAGGGCGCGAC	FDC_1662	FDC_1662_005
42	Xanci0767	Xcc_07	TTCCGGCCATCGCGGCAGCAGTGCGCGCTCGACA	GTTTCAATCCACGCGCCCGTGAGGGCGCGAC	GTTTCAATCCACGCGCCCGTGAGGGCGCGAC	FDC_1662	FDC_1662_006
42	Xanci0768	Xcc_09	AGTCGCCCTGCGAAGTGGTCCTTGGGTTCAATGA	GTTTCAATCCACGCGCCCGTGAGGGCGCGAC	GTTTCAATCCACGCGCCCGTGAGGGCGCGAC	FDC_1662	FDC_1662_007
42	Xanci0769	Xcc_12	CTGAAAGTCGTAAAAGGGTCTAATCACATATCCGC	GTTTCAATCCACGCGCCCGTGAGGGCGCGAC	GTTTCAATCCACGCGCCCGTGAGGGCGCGAC	FDC_1662	FDC_1662_008
42	Xanci0770	Xcc_13	TTCGCCGTGGGTAAGCGCATTCAAAGCATGATGGC	GTTTCAATCCACGCGCCCGTGAGGGCGCGAC	GTTTCAATCCACGCGCCCGTGAGGGCGCGAC	FDC_1662	FDC_1662_009
42	Xanci0771	Xcc_15	GCGTCGCGGCAAAGCCGTTTCAAGGCGTTGTTAACCC	GTTTCAATCCACGCGCCCGTGAGGGCGCGAC	GTTTCAATCCACGCGCCCGTGAGGGCGCGAC	FDC_1662	FDC_1662_010
42	Xanci0772	Xcc_16	AGGCGCCCCTCCAGCATGCCGGCCTCGGCAGTCTGC	GTTTCAATCCACGCGCCCGTGAGGGCGCGAC	GTTTCAATCCACGCGCCCGTGAGGGCGCGAC	FDC_1662	FDC_1662_011
42	Xanci0773	Xcc_17	GCACGCAGGATCTCGCACGCGCGGCGTGAGAGAG	GTTTCAATCCACGCGCCCGTGAGGGCGCGAC	GTTTCAATCCACGCGCCCGTGAGGGCGCGAC	FDC_1662	FDC_1662_012
42	Xanci0774	Xcc_18	GATCTGCAGGTCCACGTGCGTCGCTGTCGGTGGCAC	GTTTCAATCCACGCGCCCGTGAGGGCGCGAC	GTTTCAATCCACGCGCCCGTGAGGGCGCGAC	FDC_1662	FDC_1662_013
42	Xanci0775	Xcc_19	CATTGGGGGATGGGTGACCGTCATCGATGCGCTCGA	GTTTCAATCCACGCGCCCGTGAGGGCGCGAC	GTTTCAATCCACGCGCCCGTGAGGGCGCGAC	FDC_1662	FDC_1662_014
42	Xanci0776	Xcc_20	ATGATCGCCTCGCCGCCTGGCGCATCCGTGCAGCG	GTTTCAATCCACGCGCCCGTGAGGGCGCGAC	GTTTCAATCCACGCGCCCGTGAGGGCGCGAC	FDC_1662	FDC_1662_015
42	Xanci0777	Xcc_21	CGACGCAGATCTGAAGCACATCCCGAAACCCGAG	GTTTCAATCCACGCGCCCGTGAGGGCGCGAC	GTTTCAATCCACGCGCCCGTGAGGGCGCGAC	FDC_1662	FDC_1662_016
42	Xanci0778	Xcc_22	CTCGGCAAGCGGATCAGGCGGCGGAGCTTGAACAG	GTTTCAATCCACGCGCCCGTGAGGGCGCGAC	GTTTCAATCCACGCGCCCGTGAGGGCGCGAC	FDC_1662	FDC_1662_017
42	Xanci0779	Xcc_23	CTCCTGCGCCAGCGCTTTATGCGCGTCGAAAGCATTT	GTTTCAATCCACGCGCCCGTGAGGGCGCGAC	GTTTCAATCCACGCGCCCGTGAGGGCGCGAC	FDC_1662	FDC_1662_018
43	Xanci0780	Xcc_01	TTCCTTCTGCTGTGCGATCTCGCCGCATATGGCATG	GTTTCAATCCACGCGCCCGTGAGGGCGCGCC	GTTTCAATCCACGCGCCCATGAGGGCGCGAA	FDC_1682	FDC_1682_001
43	Xanci0781	Xcc_02	ACGCGTCAGACGACCGGGACGGCGACGAACTCAG	GTTTCAATCCACGCGCCCATGAGGGCGCGAA	GTTTCAATCCACGCGCCCGTGAGGGCGCGAC	FDC_1682	FDC_1682_002
43	Xanci0782	Xcc_04	CCTCGCAGGTCGTGGCCTATGCAGGGATAGTCAG	GTTTCAATCCACGCGCCCGTGAGGGCGCGAC	GTTTCAATCCACGCGCCCGTGAGGGCGCGAC	FDC_1682	FDC_1682_003
43	Xanci0783	Xcc_05	GATGCGGGCATCCAAGTCTTTCCAGCCCTGAACCA	GTTTCAATCCACGCGCCCGTGAGGGCGCGAC	GTTTCAATCCACGCGCCCGTGAGGGCGCGAC	FDC_1682	FDC_1682_004
43	Xanci0784	Xcc_07	TTCCGGCCATCGCGGCAGCAGTGCGCGCTCGACA	GTTTCAATCCACGCGCCCGTGAGGGCGCGAC	GTTTCAATCCACGCGCCCGTGAGGGCGCGAC	FDC_1682	FDC_1682_005
43	Xanci0785	Xcc_08	GTGCCTTCCTCCCACAGAGAGAACATGTGGTCAA	GTTTCAATCCACGCGCCCGTGAGGGCGCGAC	GTTTCAATCCACGCGCCCGTGAGGGCGCGAC	FDC_1682	FDC_1682_006
43	Xanci0786	Xcc_11	GCAGACGATGACGTCAAGGCCATCGTTTTCGACAT	GTTTCAATCCACGCGCCCGTGAGGGCGCGAC	GTTTCAATCCACGCGCCCGTGAGGGCGCGAC	FDC_1682	FDC_1682_007
43	Xanci0787	Xcc_12	CTGAAAGTCGTAAAAGGGTCTAATCACATATCCGC	GTTTCAATCCACGCGCCCGTGAGGGCGCGAC	GTTTCAATCCACGCGCCCGTGAGGGCGCGAC	FDC_1682	FDC_1682_008
43	Xanci0788	Xcc_13	TTCGCCGTGGGTAAGCGCATTCAAAGCATGATGGC	GTTTCAATCCACGCGCCCGTGAGGGCGCGAC	GTTTCAATCCACGCGCCCGTGAGGGCGCGAC	FDC_1682	FDC_1682_009
43	Xanci0789	Xcc_14	TGACTATCTCAGCAACCACACCCAGGTCCAAGACGT	GTTTCAATCCACGCGCCCGTGAGGGCGCGAC	GTTTCAATCCACGCGCCCGTGAGGGCGCGAC	FDC_1682	FDC_1682_010
43	Xanci0790	Xcc_15	GCGTCGCGGCAAAGCCGTTTCAAGGCGTTGTTAACCC	GTTTCAATCCACGCGCCCGTGAGGGCGCGAC	GTTTCAATCCACGCGCCCGTGAGGGCGCGAC	FDC_1682	FDC_1682_011
43	Xanci0791	Xcc_16	AGGCGCCCCTCCAGCATGCCGGCCTCGGCAGTCTGC	GTTTCAATCCACGCGCCCGTGAGGGCGCGAC	GTTTCAATCCACGCGCCCGTGAGGGCGCGAC	FDC_1682	FDC_1682_012
43	Xanci0792	Xcc_17	GCACGCAGGATCTCGCACGCGCGGCGTGAGAGAG	GTTTCAATCCACGCGCCCGTGAGGGCGCGAC	GTTTCAATCCACGCGCCCGTGAGGGCGCGAC	FDC_1682	FDC_1682_013
43	Xanci0793	Xcc_18	GATCTGCAGGTCCACGTGCGTCGCTGTCGGTGGCAC	GTTTCAATCCACGCGCCCGTGAGGGCGCGAC	GTTTCAATCCACGCGCCCGTGAGGGCGCGAC	FDC_1682	FDC_1682_014
43	Xanci0794	Xcc_20	ATGATCGCCTCGCCGCCTGGCGCATCCGTGCAGCG	GTTTCAATCCACGCGCCCGTGAGGGCGCGAC	GTTTCAATCCACGCGCCCGTGAGGGCGCGAC	FDC_1682	FDC_1682_015
43	Xanci0795	Xcc_21	CGACGCAGATCTGAAGCACATCCCGAAACCCGAG	GTTTCAATCCACGCGCCCGTGAGGGCGCGAC	GTTTCAATCCACGCGCCCGTGAGGGCGCGAC	FDC_1682	FDC_1682_016
43	Xanci0796	Xcc_22	CTCGGCAAGCGGATCAGGCGGCGGAGCTTGAACAG	GTTTCAATCCACGCGCCCGTGAGGGCGCGAC	GTTTCAATCCACGCGCCCGTGAGGGCGCGAC	FDC_1682	FDC_1682_017
43	Xanci0797	Xcc_23	CTCCTGCGCCAGCGCTTTATGCGCGTCGAAAGCATTT	GTTTCAATCCACGCGCCCGTGAGGGCGCGAC	GTTTCAATCCACGCGCCCGTGAGGGCGCGAC	FDC_1682	FDC_1682_018
44	Xanci0798	Xcc_23	AAATGCTTTCGACGCGCATAAAGCGCTGGCGCAGGAG	GTCGCGCCCTCACGGGCGCGTGGATTGAAAC	GTCGCGCCCTCACGGGCGCGTGGATTGAAAC	gd2	gd2_001
44	Xanci0799	Xcc_22	CTGTTCAAGCTCCGCCGCCTGATCCGCTTGCCGAG	GTCGCGCCCTCACGGGCGCGTGGATTGAAAC	GTCGCGCCCTCACGGGCGCGTGGATTGAAAC	gd2	gd2_002
44	Xanci0800	Xcc_21	CTCGGGTTTCGGGATGTGCTTCAGATCTGCGTCG	GTCGCGCCCTCACGGGCGCGTGGATTGAAAC	GTCGCGCCCTCACGGGCGCGTGGATTGAAAC	gd2	gd2_003
44	Xanci0801	Xcc_20	CGCTGCACGGATGCGCCAGGCGGCGAGGCGATCAT	GTCGCGCCCTCACGGGCGCGTGGATTGAAAC	GTCGCGCCCTCACGGGCGCGTGGATTGAAAC	gd2	gd2_004
44	Xanci0802	Xcc_19	TCGAGCGCATCGATGACGGTCACCCATCCCCCAATG	GTCGCGCCCTCACGGGCGCGTGGATTGAAAC	GTCGCGCCCTCACGGGCGCGTGGATTGAAAC	gd2	gd2_005
44	Xanci0803	Xcc_18	GTGCCACCGACAGCGACGCACGTGGACCTGCAGATC	GTCGCGCCCTCACGGGCGCGTGGATTGAAAC	GTCGCGCCCTCACGGGCGCGTGGATTGAAAC	gd2	gd2_006
44	Xanci0804	Xcc_17	CTCTCTCACGCCGCGCGTGCGAGATCCTGCGTGC	GTCGCGCCCTCACGGGCGCGTGGATTGAAAC	GTCGCGCCCTCACGGGCGCGTGGATTGAAAC	gd2	gd2_007
44	Xanci0805	Xcc_16	GCAGACTGCCGAGGCCGGCATGCTGGAGGGGCGCCT	GTCGCGCCCTCACGGGCGCGTGGATTGAAAC	GTCGCGCCCTCACGGGCGCGTGGATTGAAAC	gd2	gd2_008
44	Xanci0806	Xcc_15	GGGTTAACAACGCCTTGAAACGGCTTTGCCGCGACGC	GTCGCGCCCTCACGGGCGCGTGGATTGAAAC	GTCGCGCCCTCACGGGCGCGTGGATTGAAAC	gd2	gd2_009
44	Xanci0807	Xcc_13	GCCATCATGCTTTGAATGCGCTTACCCACGGCGAA	GTCGCGCCCTCACGGGCGCGTGGATTGAAAC	GTCGCGCCCTCACGGGCGCGTGGATTGAAAC	gd2	gd2_010
44	Xanci0808	Xcc_07	TGTCGAGCGCGCACTGCTGCCGCGATGGCCGGAA	GTCGCGCCCTCACGGGCGCGTGGATTGAAAC	GTCGCGCCCTCACGGGCGCGTGGATTGAAAC	gd2	gd2_011
44	Xanci0809	Xcc_06	GGCTGGGAGCGTTACAAGTTTGAGCAGCCCGTAG	GTCGCGCCCTCACGGGCGCGTGGATTGAAAC	GTCGCGCCCTCACGGGCGCGTGGATTGAAAC	gd2	gd2_012
44	Xanci0810	Xcc_05	TGGTTCAGGGCTGGAAAGACTTGGATGCCCGCATC	GTCGCGCCCTCACGGGCGCGTGGATTGAAAC	GTCGCGCCCTCACGGGCGCGTGGATTGAAAC	gd2	gd2_013
44	Xanci0811	Xcc_04	CTGACTATCCCTGCATAGGCCACGACCTGCGAGG	GTCGCGCCCTCACGGGCGCGTGGATTGAAAC	GTCGCGCCCTCACGGGCGCGTGGATTGAAAC	gd2	gd2_014
44	Xanci0812	Xcc_02	CTGAGTTCGTCGCCGTCCCGGTCGTCTGACGCGT	GTCGCGCCCTCACGGGCGCGTGGATTGAAAC	TTCGCGCCCTCATGGGCGCGTGGATTGAAAC	gd2	gd2_015
44	Xanci0813	Xcc_01	CATGCCATATGCGGCGAGATCGCACAGCAGAAGGAA	TTCGCGCCCTCATGGGCGCGTGGATTGAAAC	GGCGCGCCCTCACGGGCGCGTGGATTGAAAC	gd2	gd2_016
45	Xanci0814	Xcc_23	AAATGCTTTCGACGCGCATAAAGCGCTGGCGCAGGAG	GTCGCGCCCTCACGGGCGCGTGGATTGAAAC	GTCGCGCCCTCACGGGCGCGTGGATTGAAAC	gd3	gd3_001
45	Xanci0815	Xcc_22	CTGTTCAAGCTCCGCCGCCTGATCCGCTTGCCGAG	GTCGCGCCCTCACGGGCGCGTGGATTGAAAC	GTCGCGCCCTCACGGGCGCGTGGATTGAAAC	gd3	gd3_002
45	Xanci0816	Xcc_21	CTCGGGTTTCGGGATGTGCTTCAGATCTGCGTCG	GTCGCGCCCTCACGGGCGCGTGGATTGAAAC	GTCGCGCCCTCACGGGCGCGTGGATTGAAAC	gd3	gd3_003
45	Xanci0817	Xcc_20	CGCTGCACGGATGCGCCAGGCGGCGAGGCGATCAT	GTCGCGCCCTCACGGGCGCGTGGATTGAAAC	GTCGCGCCCTCACGGGCGCGTGGATTGAAAC	gd3	gd3_004
45	Xanci0818	Xcc_19	TCGAGCGCATCGATGACGGTCACCCATCCCCCAATG	GTCGCGCCCTCACGGGCGCGTGGATTGAAAC	GTCGCGCCCTCACGGGCGCGTGGATTGAAAC	gd3	gd3_005
45	Xanci0819	Xcc_18	GTGCCACCGACAGCGACGCACGTGGACCTGCAGATC	GTCGCGCCCTCACGGGCGCGTGGATTGAAAC	GTCGCGCCCTCACGGGCGCGTGGATTGAAAC	gd3	gd3_006
45	Xanci0820	Xcc_17	CTCTCTCACGCCGCGCGTGCGAGATCCTGCGTGC	GTCGCGCCCTCACGGGCGCGTGGATTGAAAC	GTCGCGCCCTCACGGGCGCGTGGATTGAAAC	gd3	gd3_007
45	Xanci0821	Xcc_16	GCAGACTGCCGAGGCCGGCATGCTGGAGGGGCGCCT	GTCGCGCCCTCACGGGCGCGTGGATTGAAAC	GTCGCGCCCTCACGGGCGCGTGGATTGAAAC	gd3	gd3_008
45	Xanci0822	Xcc_15	GGGTTAACAACGCCTTGAAACGGCTTTGCCGCGACGC	GTCGCGCCCTCACGGGCGCGTGGATTGAAAC	GTCGCGCCCTCACGGGCGCGTGGATTGAAAC	gd3	gd3_009
45	Xanci0823	Xcc_13	GCCATCATGCTTTGAATGCGCTTACCCACGGCGAA	GTCGCGCCCTCACGGGCGCGTGGATTGAAAC	GTCGCGCCCTCACGGGCGCGTGGATTGAAAC	gd3	gd3_010
45	Xanci0824	Xcc_07	TGTCGAGCGCGCACTGCTGCCGCGATGGCCGGAA	GTCGCGCCCTCACGGGCGCGTGGATTGAAAC	GTCGCGCCCTCACGGGCGCGTGGATTGAAAC	gd3	gd3_011
45	Xanci0825	Xcc_06	GGCTGGGAGCGTTACAAGTTTGAGCAGCCCGTAG	GTCGCGCCCTCACGGGCGCGTGGATTGAAAC	GTCGCGCCCTCACGGGCGCGTGGATTGAAAC	gd3	gd3_012
45	Xanci0826	Xcc_05	TGGTTCAGGGCTGGAAAGACTTGGATGCCCGCATC	GTCGCGCCCTCACGGGCGCGTGGATTGAAAC	GTCGCGCCCTCACGGGCGCGTGGATTGAAAC	gd3	gd3_013
45	Xanci0827	Xcc_04	CTGACTATCCCTGCATAGGCCACGACCTGCGAGG	GTCGCGCCCTCACGGGCGCGTGGATTGAAAC	GTCGCGCCCTCACGGGCGCGTGGATTGAAAC	gd3	gd3_014
45	Xanci0828	Xcc_02	CTGAGTTCGTCGCCGTCCCGGTCGTCTGACGCGT	GTCGCGCCCTCACGGGCGCGTGGATTGAAAC	TTCGCGCCCTCATGGGCGCGTGGATTGAAAC	gd3	gd3_015
45	Xanci0829	Xcc_01	CATGCCATATGCGGCGAGATCGCACAGCAGAAGGAA	TTCGCGCCCTCATGGGCGCGTGGATTGAAAC	GGCGCGCCCTCACGGGCGCGTGGATTGAAAC	gd3	gd3_016
46	Xanci0830	Xcc_23	AAATGCTTTCGACGCGCATAAAGCGCTGGCGCAGGAG	GTCGCGCCCTCACGGGCGCGTGGATTGAAAC	GTCGCGCCCTCACGGGCGCGTGGATTGAAAC	GD82	GD82_001
46	Xanci0831	Xcc_22	CTGTTCAAGCTCCGCCGCCTGATCCGCTTGCCGAG	GTCGCGCCCTCACGGGCGCGTGGATTGAAAC	GTCGCGCCCTCACGGGCGCGTGGATTGAAAC	GD82	GD82_002
46	Xanci0832	Xcc_21	CTCGGGTTTCGGGATGTGCTTCAGATCTGCGTCG	GTCGCGCCCTCACGGGCGCGTGGATTGAAAC	GTCGCGCCCTCACGGGCGCGTGGATTGAAAC	GD82	GD82_003
46	Xanci0833	Xcc_20	CGCTGCACGGATGCGCCAGGCGGCGAGGCGATCAT	GTCGCGCCCTCACGGGCGCGTGGATTGAAAC	GTCGCGCCCTCACGGGCGCGTGGATTGAAAC	GD82	GD82_004
46	Xanci0834	Xcc_19	TCGAGCGCATCGATGACGGTCACCCATCCCCCAATG	GTCGCGCCCTCACGGGCGCGTGGATTGAAAC	GTCGCGCCCTCACGGGCGCGTGGATTGAAAC	GD82	GD82_005
46	Xanci0835	Xcc_18	GTGCCACCGACAGCGACGCACGTGGACCTGCAGATC	GTCGCGCCCTCACGGGCGCGTGGATTGAAAC	GTCGCGCCCTCACGGGCGCGTGGATTGAAAC	GD82	GD82_006
46	Xanci0836	Xcc_17	CTCTCTCACGCCGCGCGTGCGAGATCCTGCGTGC	GTCGCGCCCTCACGGGCGCGTGGATTGAAAC	GTCGCGCCCTCACGGGCGCGTGGATTGAAAC	GD82	GD82_007
46	Xanci0837	Xcc_13	GCCATCATGCTTTGAATGCGCTTACCCACGGCGAA	GTCGCGCCCTCACGGGCGCGTGGATTGAAAC	GTCGCGCCCTCACGGGCGCGTGGATTGAAAC	GD82	GD82_008
46	Xanci0838	Xcc_12	GCGGATATGTGATTAGACCCTTTTACGACTTTCAG	GTCGCGCCCTCACGGGCGCGTGGATTGAAAC	GTCGCGCCCTCACGGGCGCGTGGATTGAAAC	GD82	GD82_009
46	Xanci0839	Xcc_09	TCATTGAACCCAAGGACCACTTCGCAGGGCGACT	GTCGCGCCCTCACGGGCGCGTGGATTGAAAC	GTCGCGCCCTCACGGGCGCGTGGATTGAAAC	GD82	GD82_010
46	Xanci0840	Xcc_07	TGTCGAGCGCGCACTGCTGCCGCGATGGCCGGAA	GTCGCGCCCTCACGGGCGCGTGGATTGAAAC	GTCGCGCCCTCACGGGCGCGTGGATTGAAAC	GD82	GD82_011
46	Xanci0841	Xcc_06	GGCTGGGAGCGTTACAAGTTTGAGCAGCCCGTAG	GTCGCGCCCTCACGGGCGCGTGGATTGAAAC	GTCGCGCCCTCACGGGCGCGTGGATTGAAAC	GD82	GD82_012
46	Xanci0842	Xcc_05	TGGTTCAGGGCTGGAAAGACTTGGATGCCCGCATC	GTCGCGCCCTCACGGGCGCGTGGATTGAAAC	GTCGCGCCCTCACGGGCGCGTGGATTGAAAC	GD82	GD82_013
46	Xanci0843	Xcc_04	CTGACTATCCCTGCATAGGCCACGACCTGCGAGG	GTCGCGCCCTCACGGGCGCGTGGATTGAAAC	GTCGCGCCCTCACGGGCGCGTGGATTGAAAC	GD82	GD82_014
46	Xanci0844	Xcc_03	AAGAAGACCAGTCTGCGGCGTCGCGGCATCCTGGGG	GTCGCGCCCTCACGGGCGCGTGGATTGAAAC	GTCGCGCCCTCACGGGCGCGTGGATTGAAAC	GD82	GD82_015
46	Xanci0845	Xcc_02	CTGAGTTCGTCGCCGTCCCGGTCGTCTGACGCGT	GTCGCGCCCTCACGGGCGCGTGGATTGAAAC	TTCGCGCCCTCATGGGCGCGTGGATTGAAAC	GD82	GD82_016
46	Xanci0846	Xcc_01	CATGCCATATGCGGCGAGATCGCACAGCAGAAGGAA	TTCGCGCCCTCATGGGCGCGTGGATTGAAAC	GGCGCGCCCTCACGGGCGCGTGGATTGAAAC	GD82	GD82_017
47	Xanci0847	Xcc_23	AAATGCTTTCGACGCGCATAAAGCGCTGGCGCAGGAG	GTCGCGCCCTCACGGGCGCGTGGATTGAAAC	GTCGCGCCCTCACGGGCGCGTGGATTGAAAC	Herb_1937	Herb_1937_001
47	Xanci0848	Xcc_22	CTGTTCAAGCTCCGCCGCCTGATCCGCTTGCCGAG	GTCGCGCCCTCACGGGCGCGTGGATTGAAAC	GTCGCGCCCTCACGGGCGCGTGGATTGAAAC	Herb_1937	Herb_1937_002
47	Xanci0849	Xcc_21	CTCGGGTTTCGGGATGTGCTTCAGATCTGCGTCG	GTCGCGCCCTCACGGGCGCGTGGATTGAAAC	GTCGCGCCCTCACGGGCGCGTGGATTGAAAC	Herb_1937	Herb_1937_003
47	Xanci0850	Xcc_20	CGCTGCACGGATGCGCCAGGCGGCGAGGCGATCAT	GTCGCGCCCTCACGGGCGCGTGGATTGAAAC	GTCGCGCCCTCACGGGCGCGTGGATTGAAAC	Herb_1937	Herb_1937_004
47	Xanci0851	Xcc_19	TCGAGCGCATCGATGACGGTCACCCATCCCCCAATG	GTCGCGCCCTCACGGGCGCGTGGATTGAAAC	GTCGCGCCCTCACGGGCGCGTGGATTGAAAC	Herb_1937	Herb_1937_005
47	Xanci0852	Xcc_18	GTGCCACCGACAGCGACGCACGTGGACCTGCAGATC	GTCGCGCCCTCACGGGCGCGTGGATTGAAAC	GTCGCGCCCTCACGGGCGCGTGGATTGAAAC	Herb_1937	Herb_1937_006
47	Xanci0853	Xcc_17	CTCTCTCACGCCGCGCGTGCGAGATCCTGCGTGC	GTCGCGCCCTCACGGGCGCGTGGATTGAAAC	GTCGCGCCCTCACGGGCGCGTGGATTGAAAC	Herb_1937	Herb_1937_007
47	Xanci0854	Xcc_16	GCAGACTGCCGAGGCCGGCATGCTGGAGGGGCGCCT	GTCGCGCCCTCACGGGCGCGTGGATTGAAAC	GTCGCGCCCTCACGGGCGCGTGGATTGAAAC	Herb_1937	Herb_1937_008
47	Xanci0855	Xcc_15	GGGTTAACAACGCCTTGAAACGGCTTTGCCGCGACGC	GTCGCGCCCTCACGGGCGCGTGGATTGAAAC	GTCGCGCCCTCACGGGCGCGTGGATTGAAAC	Herb_1937	Herb_1937_009
47	Xanci0856	Xcc_13	GCCATCATGCTTTGAATGCGCTTACCCACGGCGAA	GTCGCGCCCTCACGGGCGCGTGGATTGAAAC	GTCGCGCCCTCACGGGCGCGTGGATTGAAAC	Herb_1937	Herb_1937_010
47	Xanci0857	Xcc_12	GCGGATATGTGATTAGACCCTTTTACGACTTTCAG	GTCGCGCCCTCACGGGCGCGTGGATTGAAAC	GTCGCGCCCTCACGGGCGCGTGGATTGAAAC	Herb_1937	Herb_1937_011
47	Xanci0858	Xcc_09	TCATTGAACCCAAGGACCACTTCGCAGGGCGACT	GTCGCGCCCTCACGGGCGCGTGGATTGAAAC	GTCGCGCCCTCACGGGCGCGTGGATTGAAAC	Herb_1937	Herb_1937_012
47	Xanci0859	Xcc_07	TGTCGAGCGCGCACTGCTGCCGCGATGGCCGGAA	GTCGCGCCCTCACGGGCGCGTGGATTGAAAC	GTCGCGCCCTCACGGGCGCGTGGATTGAAAC	Herb_1937	Herb_1937_013
47	Xanci0860	Xcc_06	GGCTGGGAGCGTTACAAGTTTGAGCAGCCCGTAG	GTCGCGCCCTCACGGGCGCGTGGATTGAAAC	GTCGCGCCCTCACGGGCGCGTGGATTGAAAC	Herb_1937	Herb_1937_014
47	Xanci0861	Xcc_05	TGGTTCAGGGCTGGAAAGACTTGGATGCCCGCATC	GTCGCGCCCTCACGGGCGCGTGGATTGAAAC	GTCGCGCCCTCACGGGCGCGTGGATTGAAAC	Herb_1937	Herb_1937_015
47	Xanci0862	Xcc_04	CTGACTATCCCTGCATAGGCCACGACCTGCGAGG	GTCGCGCCCTCACGGGCGCGTGGATTGAAAC	GTCGCGCCCTCACGGGCGCGTGGATTGAAAC	Herb_1937	Herb_1937_016
47	Xanci0863	Xcc_02	CTGAGTTCGTCGCCGTCCCGGTCGTCTGACGCGT	GTCGCGCCCTCACGGGCGCGTGGATTGAAAC	TTCGCGCCCTCATGGGCGCGTGGATTGAAAC	Herb_1937	Herb_1937_017
47	Xanci0864	Xcc_01	CATGCCATATGCGGCGAGATCGCACAGCAGAAGGAA	TTCGCGCCCTCATGGGCGCGTGGATTGAAAC	GGCGCGCCCTCACGGGCGCGTGGATTGAAAC	Herb_1937	Herb_1937_018
48	Xanci0865	Xcc_23	AAATGCTTTCGACGCGCATAAAGCGCTGGCGCAGGAG	GTCGCGCCCTCACGGGCGCGTGGATTGAAAC	GTCGCGCCCTCACGGGCGCGTGGATTGAAAC	JA159-1	JA159-1_001
48	Xanci0866	Xcc_22	CTGTTCAAGCTCCGCCGCCTGATCCGCTTGCCGAG	GTCGCGCCCTCACGGGCGCGTGGATTGAAAC	GTCGCGCCCTCACGGGCGCGTGGATTGAAAC	JA159-1	JA159-1_002
48	Xanci0867	Xcc_20	CGCTGCACGGATGCGCCAGGCGGCGAGGCGATCAT	GTCGCGCCCTCACGGGCGCGTGGATTGAAAC	GTCGCGCCCTCACGGGCGCGTGGATTGAAAC	JA159-1	JA159-1_003
48	Xanci0868	Xcc_19	TCGAGCGCATCGATGACGGTCACCCATCCCCCAATG	GTCGCGCCCTCACGGGCGCGTGGATTGAAAC	GTCGCGCCCTCACGGGCGCGTGGATTGAAAC	JA159-1	JA159-1_004
48	Xanci0869	Xcc_18	GTGCCACCGACAGCGACGCACGTGGACCTGCAGATC	GTCGCGCCCTCACGGGCGCGTGGATTGAAAC	GTCGCGCCCTCACGGGCGCGTGGATTGAAAC	JA159-1	JA159-1_005
48	Xanci0870	Xcc_17	CTCTCTCACGCCGCGCGTGCGAGATCCTGCGTGC	GTCGCGCCCTCACGGGCGCGTGGATTGAAAC	GTCGCGCCCTCACGGGCGCGTGGATTGAAAC	JA159-1	JA159-1_006
48	Xanci0871	Xcc_16	GCAGACTGCCGAGGCCGGCATGCTGGAGGGGCGCCT	GTCGCGCCCTCACGGGCGCGTGGATTGAAAC	GTCGCGCCCTCACGGGCGCGTGGATTGAAAC	JA159-1	JA159-1_007
48	Xanci0872	Xcc_15	GGGTTAACAACGCCTTGAAACGGCTTTGCCGCGACGC	GTCGCGCCCTCACGGGCGCGTGGATTGAAAC	GTCGCGCCCTCACGGGCGCGTGGATTGAAAC	JA159-1	JA159-1_008
48	Xanci0873	Xcc_13	GCCATCATGCTTTGAATGCGCTTACCCACGGCGAA	GTCGCGCCCTCACGGGCGCGTGGATTGAAAC	GTCGCGCCCTCACGGGCGCGTGGATTGAAAC	JA159-1	JA159-1_009
48	Xanci0874	Xcc_12	GCGGATATGTGATTAGACCCTTTTACGACTTTCAG	GTCGCGCCCTCACGGGCGCGTGGATTGAAAC	GTCGCGCCCTCACGGGCGCGTGGATTGAAAC	JA159-1	JA159-1_010
48	Xanci0875	Xcc_09	TCATTGAACCCAAGGACCACTTCGCAGGGCGACT	GTCGCGCCCTCACGGGCGCGTGGATTGAAAC	GTCGCGCCCTCACGGGCGCGTGGATTGAAAC	JA159-1	JA159-1_011
48	Xanci0876	Xcc_07	TGTCGAGCGCGCACTGCTGCCGCGATGGCCGGAA	GTCGCGCCCTCACGGGCGCGTGGATTGAAAC	GTCGCGCCCTCACGGGCGCGTGGATTGAAAC	JA159-1	JA159-1_012
48	Xanci0877	Xcc_06	GGCTGGGAGCGTTACAAGTTTGAGCAGCCCGTAG	GTCGCGCCCTCACGGGCGCGTGGATTGAAAC	GTCGCGCCCTCACGGGCGCGTGGATTGAAAC	JA159-1	JA159-1_013
48	Xanci0878	Xcc_05	TGGTTCAGGGCTGGAAAGACTTGGATGCCCGCATC	GTCGCGCCCTCACGGGCGCGTGGATTGAAAC	GTCGCGCCCTCACGGGCGCGTGGATTGAAAC	JA159-1	JA159-1_014
48	Xanci0879	Xcc_04	CTGACTATCCCTGCATAGGCCACGACCTGCGAGG	GTCGCGCCCTCACGGGCGCGTGGATTGAAAC	GTCGCGCCCTCACGGGCGCGTGGATTGAAAC	JA159-1	JA159-1_015
48	Xanci0880	Xcc_03	AAGAAGACCAGTCTGCGGCGTCGCGGCATCCTGGGG	GTCGCGCCCTCACGGGCGCGTGGATTGAAAC	GTCGCGCCCTCACGGGCGCGTGGATTGAAAC	JA159-1	JA159-1_016
48	Xanci0881	Xcc_02	CTGAGTTCGTCGCCGTCCCGGTCGTCTGACGCGT	GTCGCGCCCTCACGGGCGCGTGGATTGAAAC	TTCGCGCCCTCATGGGCGCGTGGATTGAAAC	JA159-1	JA159-1_017
48	Xanci0882	Xcc_02	CTGAGTTCGTCGCCGTCCCGGTCGTCTGACGCGT	TTCGCGCCCTCATGGGCGCGTGGATTGAAAC	TTCGCGCCCTCATGGGCGCGTGGATTGAAAC	JA159-1	JA159-1_018
48	Xanci0883	Xcc_01	CATGCCATATGCGGCGAGATCGCACAGCAGAAGGAA	TTCGCGCCCTCATGGGCGCGTGGATTGAAAC	GGCGCGCCCTCACGGGCGCGTGGATTGAAAC	JA159-1	JA159-1_019
49	Xanci0884	Xcc_01	TTCCTTCTGCTGTGCGATCTCGCCGCATATGGCATG	GTTTCAATCCACGCGCCCGTGAGGGCGCGCC	GTTTCAATCCACGCGCCCATGAGGGCGCGAA	JB003-5	JB003-5_001
49	Xanci0885	Xcc_02	ACGCGTCAGACGACCGGGACGGCGACGAACTCAG	GTTTCAATCCACGCGCCCATGAGGGCGCGAA	GTTTCAATCCACGCGCCCGTGAGGGCGCGAC	JB003-5	JB003-5_002
49	Xanci0886	Xcc_03	CCCCAGGATGCCGCGACGCCGCAGACTGGTCTTCTT	GTTTCAATCCACGCGCCCGTGAGGGCGCGAC	GTTTCAATCCACGCGCCCGTGAGGGCGCGAC	JB003-5	JB003-5_003
49	Xanci0887	Xcc_04	CCTCGCAGGTCGTGGCCTATGCAGGGATAGTCAG	GTTTCAATCCACGCGCCCGTGAGGGCGCGAC	GTTTCAATCCACGCGCCCGTGAGGGCGCGAC	JB003-5	JB003-5_004
49	Xanci0888	Xcc_05	GATGCGGGCATCCAAGTCTTTCCAGCCCTGAACCA	GTTTCAATCCACGCGCCCGTGAGGGCGCGAC	GTTTCAATCCACGCGCCCGTGAGGGCGCGAC	JB003-5	JB003-5_005
49	Xanci0889	Xcc_18	GATCTGCAGGTCCACGTGCGTCGCTGTCGGTGGCAC	GTTTCAATCCACGCGCCCGTGAGGGCGCGAC	GTTTCAATCCACGCGCCCGTGAGGGCGCGAC	JB003-5	JB003-5_006
49	Xanci0890	Xcc_19	CATTGGGGGATGGGTGACCGTCATCGATGCGCTCGA	GTTTCAATCCACGCGCCCGTGAGGGCGCGAC	GTTTCAATCCACGCGCCCGTGAGGGCGCGAC	JB003-5	JB003-5_007
49	Xanci0891	Xcc_20	ATGATCGCCTCGCCGCCTGGCGCATCCGTGCAGCG	GTTTCAATCCACGCGCCCGTGAGGGCGCGAC	GTTTCAATCCACGCGCCCGTGAGGGCGCGAC	JB003-5	JB003-5_008
49	Xanci0892	Xcc_21	CGACGCAGATCTGAAGCACATCCCGAAACCCGAG	GTTTCAATCCACGCGCCCGTGAGGGCGCGAC	GTTTCAATCCACGCGCCCGTGAGGGCGCGAC	JB003-5	JB003-5_009
49	Xanci0893	Xcc_22	CTCGGCAAGCGGATCAGGCGGCGGAGCTTGAACAG	GTTTCAATCCACGCGCCCGTGAGGGCGCGAC	GTTTCAATCCACGCGCCCGTGAGGGCGCGAC	JB003-5	JB003-5_010
49	Xanci0894	Xcc_23	CTCCTGCGCCAGCGCTTTATGCGCGTCGAAAGCATTT	GTTTCAATCCACGCGCCCGTGAGGGCGCGAC	GTTTCAATCCACGCGCCCGTGAGGGCGCGAC	JB003-5	JB003-5_011
50	Xanci0895	Xcc_23	AAATGCTTTCGACGCGCATAAAGCGCTGGCGCAGGAG	GTCGCGCCCTCACGGGCGCGTGGATTGAAAC	GTCGCGCCCTCACGGGCGCGTGGATTGAAAC	JF90-2	JF90-2_001
50	Xanci0896	Xcc_22	CTGTTCAAGCTCCGCCGCCTGATCCGCTTGCCGAG	GTCGCGCCCTCACGGGCGCGTGGATTGAAAC	GTCGCGCCCTCACGGGCGCGTGGATTGAAAC	JF90-2	JF90-2_002
50	Xanci0897	Xcc_21	CTCGGGTTTCGGGATGTGCTTCAGATCTGCGTCG	GTCGCGCCCTCACGGGCGCGTGGATTGAAAC	GTCGCGCCCTCACGGGCGCGTGGATTGAAAC	JF90-2	JF90-2_003
50	Xanci0898	Xcc_20	CGCTGCACGGATGCGCCAGGCGGCGAGGCGATCAT	GTCGCGCCCTCACGGGCGCGTGGATTGAAAC	GTCGCGCCCTCACGGGCGCGTGGATTGAAAC	JF90-2	JF90-2_004
50	Xanci0899	Xcc_18	GTGCCACCGACAGCGACGCACGTGGACCTGCAGATC	GTCGCGCCCTCACGGGCGCGTGGATTGAAAC	GTCGCGCCCTCACGGGCGCGTGGATTGAAAC	JF90-2	JF90-2_005
50	Xanci0900	Xcc_17	CTCTCTCACGCCGCGCGTGCGAGATCCTGCGTGC	GTCGCGCCCTCACGGGCGCGTGGATTGAAAC	GTCGCGCCCTCACGGGCGCGTGGATTGAAAC	JF90-2	JF90-2_006
50	Xanci0901	Xcc_16	GCAGACTGCCGAGGCCGGCATGCTGGAGGGGCGCCT	GTCGCGCCCTCACGGGCGCGTGGATTGAAAC	GTCGCGCCCTCACGGGCGCGTGGATTGAAAC	JF90-2	JF90-2_007
50	Xanci0902	Xcc_15	GGGTTAACAACGCCTTGAAACGGCTTTGCCGCGACGC	GTCGCGCCCTCACGGGCGCGTGGATTGAAAC	GTCGCGCCCTCACGGGCGCGTGGATTGAAAC	JF90-2	JF90-2_008
50	Xanci0903	Xcc_14	ACGTCTTGGACCTGGGTGTGGTTGCTGAGATAGTCA	GTCGCGCCCTCACGGGCGCGTGGATTGAAAC	GTCGCGCCCTCACGGGCGCGTGGATTGAAAC	JF90-2	JF90-2_009
50	Xanci0904	Xcc_13	GCCATCATGCTTTGAATGCGCTTACCCACGGCGAA	GTCGCGCCCTCACGGGCGCGTGGATTGAAAC	GTCGCGCCCTCACGGGCGCGTGGATTGAAAC	JF90-2	JF90-2_010
50	Xanci0905	Xcc_12	GCGGATATGTGATTAGACCCTTTTACGACTTTCAG	GTCGCGCCCTCACGGGCGCGTGGATTGAAAC	GTCGCGCCCTCACGGGCGCGTGGATTGAAAC	JF90-2	JF90-2_011
50	Xanci0906	Xcc_11	ATGTCGAAAACGATGGCCTTGACGTCATCGTCTGC	GTCGCGCCCTCACGGGCGCGTGGATTGAAAC	GTCGCGCCCTCACGGGCGCGTGGATTGAAAC	JF90-2	JF90-2_012
50	Xanci0907	Xcc_08	TTGACCACATGTTCTCTCTGTGGGAGGAAGGCAC	GTCGCGCCCTCACGGGCGCGTGGATTGAAAC	GTCGCGCCCTCACGGGCGCGTGGATTGAAAC	JF90-2	JF90-2_013
50	Xanci0908	Xcc_07	TGTCGAGCGCGCACTGCTGCCGCGATGGCCGGAA	GTCGCGCCCTCACGGGCGCGTGGATTGAAAC	GTCGCGCCCTCACGGGCGCGTGGATTGAAAC	JF90-2	JF90-2_014
50	Xanci0909	Xcc_05	TGGTTCAGGGCTGGAAAGACTTGGATGCCCGCATC	GTCGCGCCCTCACGGGCGCGTGGATTGAAAC	GTCGCGCCCTCACGGGCGCGTGGATTGAAAC	JF90-2	JF90-2_015
50	Xanci0910	Xcc_04	CTGACTATCCCTGCATAGGCCACGACCTGCGAGG	GTCGCGCCCTCACGGGCGCGTGGATTGAAAC	GTCGCGCCCTCACGGGCGCGTGGATTGAAAC	JF90-2	JF90-2_016
50	Xanci0911	Xcc_02	CTGAGTTCGTCGCCGTCCCGGTCGTCTGACGCGT	GTCGCGCCCTCACGGGCGCGTGGATTGAAAC	TTCGCGCCCTCATGGGCGCGTGGATTGAAAC	JF90-2	JF90-2_017
50	Xanci0912	Xcc_01	CATGCCATATGCGGCGAGATCGCACAGCAGAAGGAA	TTCGCGCCCTCATGGGCGCGTGGATTGAAAC	GGCGCGCCCTCACGGGCGCGTGGATTGAAAC	JF90-2	JF90-2_018
51	Xanci0913	Xcc_23	AAATGCTTTCGACGCGCATAAAGCGCTGGCGCAGGAG	GTCGCGCCCTCACGGGCGCGTGGATTGAAAC	GTCGCGCCCTCACGGGCGCGTGGATTGAAAC	JF90-8	JF90-8_001
51	Xanci0914	Xcc_22	CTGTTCAAGCTCCGCCGCCTGATCCGCTTGCCGAG	GTCGCGCCCTCACGGGCGCGTGGATTGAAAC	GTCGCGCCCTCACGGGCGCGTGGATTGAAAC	JF90-8	JF90-8_002
51	Xanci0915	Xcc_21	CTCGGGTTTCGGGATGTGCTTCAGATCTGCGTCG	GTCGCGCCCTCACGGGCGCGTGGATTGAAAC	GTCGCGCCCTCACGGGCGCGTGGATTGAAAC	JF90-8	JF90-8_003
51	Xanci0916	Xcc_20	CGCTGCACGGATGCGCCAGGCGGCGAGGCGATCAT	GTCGCGCCCTCACGGGCGCGTGGATTGAAAC	GTCGCGCCCTCACGGGCGCGTGGATTGAAAC	JF90-8	JF90-8_004
51	Xanci0917	Xcc_19	TCGAGCGCATCGATGACGGTCACCCATCCCCCAATG	GTCGCGCCCTCACGGGCGCGTGGATTGAAAC	GTCGCGCCCTCACGGGCGCGTGGATTGAAAC	JF90-8	JF90-8_005
51	Xanci0918	Xcc_18	GTGCCACCGACAGCGACGCACGTGGACCTGCAGATC	GTCGCGCCCTCACGGGCGCGTGGATTGAAAC	GTCGCGCCCTCACGGGCGCGTGGATTGAAAC	JF90-8	JF90-8_006
51	Xanci0919	Xcc_17	CTCTCTCACGCCGCGCGTGCGAGATCCTGCGTGC	GTCGCGCCCTCACGGGCGCGTGGATTGAAAC	GTCGCGCCCTCACGGGCGCGTGGATTGAAAC	JF90-8	JF90-8_007
51	Xanci0920	Xcc_16	GCAGACTGCCGAGGCCGGCATGCTGGAGGGGCGCCT	GTCGCGCCCTCACGGGCGCGTGGATTGAAAC	GTCGCGCCCTCACGGGCGCGTGGATTGAAAC	JF90-8	JF90-8_008
51	Xanci0921	Xcc_15	GGGTTAACAACGCCTTGAAACGGCTTTGCCGCGACGC	GTCGCGCCCTCACGGGCGCGTGGATTGAAAC	GTCGCGCCCTCACGGGCGCGTGGATTGAAAC	JF90-8	JF90-8_009
51	Xanci0922	Xcc_13	GCCATCATGCTTTGAATGCGCTTACCCACGGCGAA	GTCGCGCCCTCACGGGCGCGTGGATTGAAAC	GTCGCGCCCTCACGGGCGCGTGGATTGAAAC	JF90-8	JF90-8_010
51	Xanci0923	Xcc_12	GCGGATATGTGATTAGACCCTTTTACGACTTTCAG	GTCGCGCCCTCACGGGCGCGTGGATTGAAAC	GTCGCGCCCTCACGGGCGCGTGGATTGAAAC	JF90-8	JF90-8_011
51	Xanci0924	Xcc_10	TTCGCTGGCATCGGTGGATGGAGCCTTGCGCTTC	GTCGCGCCCTCACGGGCGCGTGGATTGAAAC	GTCGCGCCCTCACGGGCGCGTGGATTGAAAC	JF90-8	JF90-8_012
51	Xanci0925	Xcc_09	TCATTGAACCCAAGGACCACTTCGCAGGGCGACT	GTCGCGCCCTCACGGGCGCGTGGATTGAAAC	GTCGCGCCCTCACGGGCGCGTGGATTGAAAC	JF90-8	JF90-8_013
51	Xanci0926	Xcc_08	TTGACCACATGTTCTCTCTGTGGGAGGAAGGCAC	GTCGCGCCCTCACGGGCGCGTGGATTGAAAC	GTCGCGCCCTCACGGGCGCGTGGATTGAAAC	JF90-8	JF90-8_014
51	Xanci0927	Xcc_07	TGTCGAGCGCGCACTGCTGCCGCGATGGCCGGAA	GTCGCGCCCTCACGGGCGCGTGGATTGAAAC	GTCGCGCCCTCACGGGCGCGTGGATTGAAAC	JF90-8	JF90-8_015
51	Xanci0928	Xcc_06	GGCTGGGAGCGTTACAAGTTTGAGCAGCCCGTAG	GTCGCGCCCTCACGGGCGCGTGGATTGAAAC	GTCGCGCCCTCACGGGCGCGTGGATTGAAAC	JF90-8	JF90-8_016
51	Xanci0929	Xcc_05	TGGTTCAGGGCTGGAAAGACTTGGATGCCCGCATC	GTCGCGCCCTCACGGGCGCGTGGATTGAAAC	GTCGCGCCCTCACGGGCGCGTGGATTGAAAC	JF90-8	JF90-8_017
51	Xanci0930	Xcc_04	CTGACTATCCCTGCATAGGCCACGACCTGCGAGG	GTCGCGCCCTCACGGGCGCGTGGATTGAAAC	GTCGCGCCCTCACGGGCGCGTGGATTGAAAC	JF90-8	JF90-8_018
51	Xanci0931	Xcc_03	AAGAAGACCAGTCTGCGGCGTCGCGGCATCCTGGGG	GTCGCGCCCTCACGGGCGCGTGGATTGAAAC	GTCGCGCCCTCACGGGCGCGTGGATTGAAAC	JF90-8	JF90-8_019
51	Xanci0932	Xcc_02	CTGAGTTCGTCGCCGTCCCGGTCGTCTGACGCGT	GTCGCGCCCTCACGGGCGCGTGGATTGAAAC	TTCGCGCCCTCATGGGCGCGTGGATTGAAAC	JF90-8	JF90-8_020
51	Xanci0933	Xcc_01	CATGCCATATGCGGCGAGATCGCACAGCAGAAGGAA	TTCGCGCCCTCATGGGCGCGTGGATTGAAAC	GGCGCGCCCTCACGGGCGCGTGGATTGAAAC	JF90-8	JF90-8_021
52	Xanci0934	Xcc_23	AAATGCTTTCGACGCGCATAAAGCGCTGGCGCAGGAG	GTCGCGCCCTCACGGGCGCGTGGATTGAAAC	GTCGCGCCCTCACGGGCGCGTGGATTGAAAC	JJ009-1	JJ009-1_001
52	Xanci0935	Xcc_22	CTGTTCAAGCTCCGCCGCCTGATCCGCTTGCCGAG	GTCGCGCCCTCACGGGCGCGTGGATTGAAAC	GTCGCGCCCTCACGGGCGCGTGGATTGAAAC	JJ009-1	JJ009-1_002
52	Xanci0936	Xcc_21	CTCGGGTTTCGGGATGTGCTTCAGATCTGCGTCG	GTCGCGCCCTCACGGGCGCGTGGATTGAAAC	GTCGCGCCCTCACGGGCGCGTGGATTGAAAC	JJ009-1	JJ009-1_003
52	Xanci0937	Xcc_20	CGCTGCACGGATGCGCCAGGCGGCGAGGCGATCAT	GTCGCGCCCTCACGGGCGCGTGGATTGAAAC	GTCGCGCCCTCACGGGCGCGTGGATTGAAAC	JJ009-1	JJ009-1_004
52	Xanci0938	Xcc_19	TCGAGCGCATCGATGACGGTCACCCATCCCCCAATG	GTCGCGCCCTCACGGGCGCGTGGATTGAAAC	GTCGCGCCCTCACGGGCGCGTGGATTGAAAC	JJ009-1	JJ009-1_005
52	Xanci0939	Xcc_18	GTGCCACCGACAGCGACGCACGTGGACCTGCAGATC	GTCGCGCCCTCACGGGCGCGTGGATTGAAAC	GTCGCGCCCTCACGGGCGCGTGGATTGAAAC	JJ009-1	JJ009-1_006
52	Xanci0940	Xcc_17	CTCTCTCACGCCGCGCGTGCGAGATCCTGCGTGC	GTCGCGCCCTCACGGGCGCGTGGATTGAAAC	GTCGCGCCCTCACGGGCGCGTGGATTGAAAC	JJ009-1	JJ009-1_007
52	Xanci0941	Xcc_16	GCAGACTGCCGAGGCCGGCATGCTGGAGGGGCGCCT	GTCGCGCCCTCACGGGCGCGTGGATTGAAAC	GTCGCGCCCTCACGGGCGCGTGGATTGAAAC	JJ009-1	JJ009-1_008
52	Xanci0942	Xcc_15	GGGTTAACAACGCCTTGAAACGGCTTTGCCGCGACGC	GTCGCGCCCTCACGGGCGCGTGGATTGAAAC	GTCGCGCCCTCACGGGCGCGTGGATTGAAAC	JJ009-1	JJ009-1_009
52	Xanci0943	Xcc_13	GCCATCATGCTTTGAATGCGCTTACCCACGGCGAA	GTCGCGCCCTCACGGGCGCGTGGATTGAAAC	GTCGCGCCCTCACGGGCGCGTGGATTGAAAC	JJ009-1	JJ009-1_010
52	Xanci0944	Xcc_12	GCGGATATGTGATTAGACCCTTTTACGACTTTCAG	GTCGCGCCCTCACGGGCGCGTGGATTGAAAC	GTCGCGCCCTCACGGGCGCGTGGATTGAAAC	JJ009-1	JJ009-1_011
52	Xanci0945	Xcc_09	TCATTGAACCCAAGGACCACTTCGCAGGGCGACT	GTCGCGCCCTCACGGGCGCGTGGATTGAAAC	GTCGCGCCCTCACGGGCGCGTGGATTGAAAC	JJ009-1	JJ009-1_012
52	Xanci0946	Xcc_07	TGTCGAGCGCGCACTGCTGCCGCGATGGCCGGAA	GTCGCGCCCTCACGGGCGCGTGGATTGAAAC	GTCGCGCCCTCACGGGCGCGTGGATTGAAAC	JJ009-1	JJ009-1_013
52	Xanci0947	Xcc_06	GGCTGGGAGCGTTACAAGTTTGAGCAGCCCGTAG	GTCGCGCCCTCACGGGCGCGTGGATTGAAAC	GTCGCGCCCTCACGGGCGCGTGGATTGAAAC	JJ009-1	JJ009-1_014
52	Xanci0948	Xcc_05	TGGTTCAGGGCTGGAAAGACTTGGATGCCCGCATC	GTCGCGCCCTCACGGGCGCGTGGATTGAAAC	GTCGCGCCCTCACGGGCGCGTGGATTGAAAC	JJ009-1	JJ009-1_015
52	Xanci0949	Xcc_04	CTGACTATCCCTGCATAGGCCACGACCTGCGAGG	GTCGCGCCCTCACGGGCGCGTGGATTGAAAC	GTCGCGCCCTCACGGGCGCGTGGATTGAAAC	JJ009-1	JJ009-1_016
52	Xanci0950	Xcc_03a	AAGAAGACCAGTCTGCGGCGTCGCGGCATCCTTGGG	GTCGCGCCCTCACGGGCGCGTGGATTGAAAC	GTCGCGCCCTCACGGGCGCGTGGATTGAAAC	JJ009-1	JJ009-1_017
52	Xanci0951	Xcc_02	CTGAGTTCGTCGCCGTCCCGGTCGTCTGACGCGT	GTCGCGCCCTCACGGGCGCGTGGATTGAAAC	TTCGCGCCCTCATGGGCGCGTGGATTGAAAC	JJ009-1	JJ009-1_018
52	Xanci0952	Xcc_01	CATGCCATATGCGGCGAGATCGCACAGCAGAAGGAA	TTCGCGCCCTCATGGGCGCGTGGATTGAAAC	GGCGCGCCCTCACGGGCGCGTGGATTGAAAC	JJ009-1	JJ009-1_019
53	Xanci0953	Xcc_01	TTCCTTCTGCTGTGCGATCTCGCCGCATATGGCATG	GTTTCAATCCACGCGCCCGTGAGGGCGCGCC	GTTTCAATCCACGCGCCCATGAGGGCGCGAA	JJ009-04	JJ009-04_001
53	Xanci0954	Xcc_02	ACGCGTCAGACGACCGGGACGGCGACGAACTCAG	GTTTCAATCCACGCGCCCATGAGGGCGCGAA	GTTTCAATCCACGCGCCCGTGAGGGCGCGAC	JJ009-04	JJ009-04_002
53	Xanci0955	Xcc_03	CCCCAGGATGCCGCGACGCCGCAGACTGGTCTTCTT	GTTTCAATCCACGCGCCCGTGAGGGCGCGAC	GTTTCAATCCACGCGCCCGTGAGGGCGCGAC	JJ009-04	JJ009-04_003
53	Xanci0956	Xcc_04	CCTCGCAGGTCGTGGCCTATGCAGGGATAGTCAG	GTTTCAATCCACGCGCCCGTGAGGGCGCGAC	GTTTCAATCCACGCGCCCGTGAGGGCGCGAC	JJ009-04	JJ009-04_004
53	Xanci0957	Xcc_05	GATGCGGGCATCCAAGTCTTTCCAGCCCTGAACCA	GTTTCAATCCACGCGCCCGTGAGGGCGCGAC	GTTTCAATCCACGCGCCCGTGAGGGCGCGAC	JJ009-04	JJ009-04_005
53	Xanci0958	Xcc_06	CTACGGGCTGCTCAAACTTGTAACGCTCCCAGCC	GTTTCAATCCACGCGCCCGTGAGGGCGCGAC	GTTTCAATCCACGCGCCCGTGAGGGCGCGAC	JJ009-04	JJ009-04_006
53	Xanci0959	Xcc_07	TTCCGGCCATCGCGGCAGCAGTGCGCGCTCGACA	GTTTCAATCCACGCGCCCGTGAGGGCGCGAC	GTTTCAATCCACGCGCCCGTGAGGGCGCGAC	JJ009-04	JJ009-04_007
53	Xanci0960	Xcc_09	AGTCGCCCTGCGAAGTGGTCCTTGGGTTCAATGA	GTTTCAATCCACGCGCCCGTGAGGGCGCGAC	GTTTCAATCCACGCGCCCGTGAGGGCGCGAC	JJ009-04	JJ009-04_008
53	Xanci0961	Xcc_12	CTGAAAGTCGTAAAAGGGTCTAATCACATATCCGC	GTTTCAATCCACGCGCCCGTGAGGGCGCGAC	GTTTCAATCCACGCGCCCGTGAGGGCGCGAC	JJ009-04	JJ009-04_009
53	Xanci0962	Xcc_13	TTCGCCGTGGGTAAGCGCATTCAAAGCATGATGGC	GTTTCAATCCACGCGCCCGTGAGGGCGCGAC	GTTTCAATCCACGCGCCCGTGAGGGCGCGAC	JJ009-04	JJ009-04_010
53	Xanci0963	Xcc_15	GCGTCGCGGCAAAGCCGTTTCAAGGCGTTGTTAACCC	GTTTCAATCCACGCGCCCGTGAGGGCGCGAC	GTTTCAATCCACGCGCCCGTGAGGGCGCGAC	JJ009-04	JJ009-04_011
53	Xanci0964	Xcc_16	AGGCGCCCCTCCAGCATGCCGGCCTCGGCAGTCTGC	GTTTCAATCCACGCGCCCGTGAGGGCGCGAC	GTTTCAATCCACGCGCCCGTGAGGGCGCGAC	JJ009-04	JJ009-04_012
53	Xanci0965	Xcc_17	GCACGCAGGATCTCGCACGCGCGGCGTGAGAGAG	GTTTCAATCCACGCGCCCGTGAGGGCGCGAC	GTTTCAATCCACGCGCCCGTGAGGGCGCGAC	JJ009-04	JJ009-04_013
53	Xanci0966	Xcc_18	GATCTGCAGGTCCACGTGCGTCGCTGTCGGTGGCAC	GTTTCAATCCACGCGCCCGTGAGGGCGCGAC	GTTTCAATCCACGCGCCCGTGAGGGCGCGAC	JJ009-04	JJ009-04_014
53	Xanci0967	Xcc_19	CATTGGGGGATGGGTGACCGTCATCGATGCGCTCGA	GTTTCAATCCACGCGCCCGTGAGGGCGCGAC	GTTTCAATCCACGCGCCCGTGAGGGCGCGAC	JJ009-04	JJ009-04_015
53	Xanci0968	Xcc_20	ATGATCGCCTCGCCGCCTGGCGCATCCGTGCAGCG	GTTTCAATCCACGCGCCCGTGAGGGCGCGAC	GTTTCAATCCACGCGCCCGTGAGGGCGCGAC	JJ009-04	JJ009-04_016
53	Xanci0969	Xcc_21	CGACGCAGATCTGAAGCACATCCCGAAACCCGAG	GTTTCAATCCACGCGCCCGTGAGGGCGCGAC	GTTTCAATCCACGCGCCCGTGAGGGCGCGAC	JJ009-04	JJ009-04_017
53	Xanci0970	Xcc_22	CTCGGCAAGCGGATCAGGCGGCGGAGCTTGAACAG	GTTTCAATCCACGCGCCCGTGAGGGCGCGAC	GTTTCAATCCACGCGCCCGTGAGGGCGCGAC	JJ009-04	JJ009-04_018
53	Xanci0971	Xcc_23	CTCCTGCGCCAGCGCTTTATGCGCGTCGAAAGCATTT	GTTTCAATCCACGCGCCCGTGAGGGCGCGAC	GTTTCAATCCACGCGCCCGTGAGGGCGCGAC	JJ009-04	JJ009-04_019
54	Xanci0972	Xcc_01	TTCCTTCTGCTGTGCGATCTCGCCGCATATGGCATG	GTTTCAATCCACGCGCCCGTGAGGGCGCGCC	GTTTCAATCCACGCGCCCATGAGGGCGCGAA	JJ009-8	JJ009-8_001
54	Xanci0973	Xcc_02	ACGCGTCAGACGACCGGGACGGCGACGAACTCAG	GTTTCAATCCACGCGCCCATGAGGGCGCGAA	GTTTCAATCCACGCGCCCGTGAGGGCGCGAC	JJ009-8	JJ009-8_002
54	Xanci0974	Xcc_03	CCCCAGGATGCCGCGACGCCGCAGACTGGTCTTCTT	GTTTCAATCCACGCGCCCGTGAGGGCGCGAC	GTTTCAATCCACGCGCCCGTGAGGGCGCGAC	JJ009-8	JJ009-8_003
54	Xanci0975	Xcc_04	CCTCGCAGGTCGTGGCCTATGCAGGGATAGTCAG	GTTTCAATCCACGCGCCCGTGAGGGCGCGAC	GTTTCAATCCACGCGCCCGTGAGGGCGCGAC	JJ009-8	JJ009-8_004
54	Xanci0976	Xcc_05	GATGCGGGCATCCAAGTCTTTCCAGCCCTGAACCA	GTTTCAATCCACGCGCCCGTGAGGGCGCGAC	GTTTCAATCCACGCGCCCGTGAGGGCGCGAC	JJ009-8	JJ009-8_005
54	Xanci0977	Xcc_06	CTACGGGCTGCTCAAACTTGTAACGCTCCCAGCC	GTTTCAATCCACGCGCCCGTGAGGGCGCGAC	GTTTCAATCCACGCGCCCGTGAGGGCGCGAC	JJ009-8	JJ009-8_006
54	Xanci0978	Xcc_07	TTCCGGCCATCGCGGCAGCAGTGCGCGCTCGACA	GTTTCAATCCACGCGCCCGTGAGGGCGCGAC	GTTTCAATCCACGCGCCCGTGAGGGCGCGAC	JJ009-8	JJ009-8_007
54	Xanci0979	Xcc_09	AGTCGCCCTGCGAAGTGGTCCTTGGGTTCAATGA	GTTTCAATCCACGCGCCCGTGAGGGCGCGAC	GTTTCAATCCACGCGCCCGTGAGGGCGCGAC	JJ009-8	JJ009-8_008
54	Xanci0980	Xcc_12	CTGAAAGTCGTAAAAGGGTCTAATCACATATCCGC	GTTTCAATCCACGCGCCCGTGAGGGCGCGAC	GTTTCAATCCACGCGCCCGTGAGGGCGCGAC	JJ009-8	JJ009-8_009
54	Xanci0981	Xcc_13	TTCGCCGTGGGTAAGCGCATTCAAAGCATGATGGC	GTTTCAATCCACGCGCCCGTGAGGGCGCGAC	GTTTCAATCCACGCGCCCGTGAGGGCGCGAC	JJ009-8	JJ009-8_010
54	Xanci0982	Xcc_15	GCGTCGCGGCAAAGCCGTTTCAAGGCGTTGTTAACCC	GTTTCAATCCACGCGCCCGTGAGGGCGCGAC	GTTTCAATCCACGCGCCCGTGAGGGCGCGAC	JJ009-8	JJ009-8_011
54	Xanci0983	Xcc_16	AGGCGCCCCTCCAGCATGCCGGCCTCGGCAGTCTGC	GTTTCAATCCACGCGCCCGTGAGGGCGCGAC	GTTTCAATCCACGCGCCCGTGAGGGCGCGAC	JJ009-8	JJ009-8_012
54	Xanci0984	Xcc_17	GCACGCAGGATCTCGCACGCGCGGCGTGAGAGAG	GTTTCAATCCACGCGCCCGTGAGGGCGCGAC	GTTTCAATCCACGCGCCCGTGAGGGCGCGAC	JJ009-8	JJ009-8_013
54	Xanci0985	Xcc_18	GATCTGCAGGTCCACGTGCGTCGCTGTCGGTGGCAC	GTTTCAATCCACGCGCCCGTGAGGGCGCGAC	GTTTCAATCCACGCGCCCGTGAGGGCGCGAC	JJ009-8	JJ009-8_014
54	Xanci0986	Xcc_19	CATTGGGGGATGGGTGACCGTCATCGATGCGCTCGA	GTTTCAATCCACGCGCCCGTGAGGGCGCGAC	GTTTCAATCCACGCGCCCGTGAGGGCGCGAC	JJ009-8	JJ009-8_015
54	Xanci0987	Xcc_20	ATGATCGCCTCGCCGCCTGGCGCATCCGTGCAGCG	GTTTCAATCCACGCGCCCGTGAGGGCGCGAC	GTTTCAATCCACGCGCCCGTGAGGGCGCGAC	JJ009-8	JJ009-8_016
54	Xanci0988	Xcc_21	CGACGCAGATCTGAAGCACATCCCGAAACCCGAG	GTTTCAATCCACGCGCCCGTGAGGGCGCGAC	GTTTCAATCCACGCGCCCGTGAGGGCGCGAC	JJ009-8	JJ009-8_017
54	Xanci0989	Xcc_22	CTCGGCAAGCGGATCAGGCGGCGGAGCTTGAACAG	GTTTCAATCCACGCGCCCGTGAGGGCGCGAC	GTTTCAATCCACGCGCCCGTGAGGGCGCGAC	JJ009-8	JJ009-8_018
54	Xanci0990	Xcc_23	CTCCTGCGCCAGCGCTTTATGCGCGTCGAAAGCATTT	GTTTCAATCCACGCGCCCGTGAGGGCGCGAC	GTTTCAATCCACGCGCCCGTGAGGGCGCGAC	JJ009-8	JJ009-8_019
55	Xanci0991	Xcc_23	AAATGCTTTCGACGCGCATAAAGCGCTGGCGCAGGAG	GTCGCGCCCTCACGGGCGCGTGGATTGAAAC	GTCGCGCCCTCACGGGCGCGTGGATTGAAAC	JJ10-1	JJ10-1_001
55	Xanci0992	Xcc_22	CTGTTCAAGCTCCGCCGCCTGATCCGCTTGCCGAG	GTCGCGCCCTCACGGGCGCGTGGATTGAAAC	GTCGCGCCCTCACGGGCGCGTGGATTGAAAC	JJ10-1	JJ10-1_002
55	Xanci0993	Xcc_21	CTCGGGTTTCGGGATGTGCTTCAGATCTGCGTCG	GTCGCGCCCTCACGGGCGCGTGGATTGAAAC	GTCGCGCCCTCACGGGCGCGTGGATTGAAAC	JJ10-1	JJ10-1_003
55	Xanci0994	Xcc_20	CGCTGCACGGATGCGCCAGGCGGCGAGGCGATCAT	GTCGCGCCCTCACGGGCGCGTGGATTGAAAC	GTCGCGCCCTCACGGGCGCGTGGATTGAAAC	JJ10-1	JJ10-1_004
55	Xanci0995	Xcc_19	TCGAGCGCATCGATGACGGTCACCCATCCCCCAATG	GTCGCGCCCTCACGGGCGCGTGGATTGAAAC	GTCGCGCCCTCACGGGCGCGTGGATTGAAAC	JJ10-1	JJ10-1_005
55	Xanci0996	Xcc_18	GTGCCACCGACAGCGACGCACGTGGACCTGCAGATC	GTCGCGCCCTCACGGGCGCGTGGATTGAAAC	GTCGCGCCCTCACGGGCGCGTGGATTGAAAC	JJ10-1	JJ10-1_006
55	Xanci0997	Xcc_17	CTCTCTCACGCCGCGCGTGCGAGATCCTGCGTGC	GTCGCGCCCTCACGGGCGCGTGGATTGAAAC	GTCGCGCCCTCACGGGCGCGTGGATTGAAAC	JJ10-1	JJ10-1_007
55	Xanci0998	Xcc_15	GGGTTAACAACGCCTTGAAACGGCTTTGCCGCGACGC	GTCGCGCCCTCACGGGCGCGTGGATTGAAAC	GTCGCGCCCTCACGGGCGCGTGGATTGAAAC	JJ10-1	JJ10-1_008
55	Xanci0999	Xcc_13	GCCATCATGCTTTGAATGCGCTTACCCACGGCGAA	GTCGCGCCCTCACGGGCGCGTGGATTGAAAC	GTCGCGCCCTCACGGGCGCGTGGATTGAAAC	JJ10-1	JJ10-1_009
55	Xanci1000	Xcc_12	GCGGATATGTGATTAGACCCTTTTACGACTTTCAG	GTCGCGCCCTCACGGGCGCGTGGATTGAAAC	GTCGCGCCCTCACGGGCGCGTGGATTGAAAC	JJ10-1	JJ10-1_010
55	Xanci1001	Xcc_09	TCATTGAACCCAAGGACCACTTCGCAGGGCGACT	GTCGCGCCCTCACGGGCGCGTGGATTGAAAC	GTCGCGCCCTCACGGGCGCGTGGATTGAAAC	JJ10-1	JJ10-1_011
55	Xanci1002	Xcc_07	TGTCGAGCGCGCACTGCTGCCGCGATGGCCGGAA	GTCGCGCCCTCACGGGCGCGTGGATTGAAAC	GTCGCGCCCTCACGGGCGCGTGGATTGAAAC	JJ10-1	JJ10-1_012
55	Xanci1003	Xcc_06	GGCTGGGAGCGTTACAAGTTTGAGCAGCCCGTAG	GTCGCGCCCTCACGGGCGCGTGGATTGAAAC	GTCGCGCCCTCACGGGCGCGTGGATTGAAAC	JJ10-1	JJ10-1_013
55	Xanci1004	Xcc_05	TGGTTCAGGGCTGGAAAGACTTGGATGCCCGCATC	GTCGCGCCCTCACGGGCGCGTGGATTGAAAC	GTCGCGCCCTCACGGGCGCGTGGATTGAAAC	JJ10-1	JJ10-1_014
55	Xanci1005	Xcc_04	CTGACTATCCCTGCATAGGCCACGACCTGCGAGG	GTCGCGCCCTCACGGGCGCGTGGATTGAAAC	GTCGCGCCCTCACGGGCGCGTGGATTGAAAC	JJ10-1	JJ10-1_015
55	Xanci1006	Xcc_03	AAGAAGACCAGTCTGCGGCGTCGCGGCATCCTGGGG	GTCGCGCCCTCACGGGCGCGTGGATTGAAAC	GTCGCGCCCTCACGGGCGCGTGGATTGAAAC	JJ10-1	JJ10-1_016
56	Xanci1007	Xcc_23	AAATGCTTTCGACGCGCATAAAGCGCTGGCGCAGGAG	GTCGCGCCCTCACGGGCGCGTGGATTGAAAC	GTCGCGCCCTCACGGGCGCGTGGATTGAAAC	JJ010-02	JJ010-02_001
56	Xanci1008	Xcc_22	CTGTTCAAGCTCCGCCGCCTGATCCGCTTGCCGAG	GTCGCGCCCTCACGGGCGCGTGGATTGAAAC	GTCGCGCCCTCACGGGCGCGTGGATTGAAAC	JJ010-02	JJ010-02_002
56	Xanci1009	Xcc_21	CTCGGGTTTCGGGATGTGCTTCAGATCTGCGTCG	GTCGCGCCCTCACGGGCGCGTGGATTGAAAC	GTCGCGCCCTCACGGGCGCGTGGATTGAAAC	JJ010-02	JJ010-02_003
56	Xanci1010	Xcc_20	CGCTGCACGGATGCGCCAGGCGGCGAGGCGATCAT	GTCGCGCCCTCACGGGCGCGTGGATTGAAAC	GTCGCGCCCTCACGGGCGCGTGGATTGAAAC	JJ010-02	JJ010-02_004
56	Xanci1011	Xcc_19	TCGAGCGCATCGATGACGGTCACCCATCCCCCAATG	GTCGCGCCCTCACGGGCGCGTGGATTGAAAC	GTCGCGCCCTCACGGGCGCGTGGATTGAAAC	JJ010-02	JJ010-02_005
56	Xanci1012	Xcc_18	GTGCCACCGACAGCGACGCACGTGGACCTGCAGATC	GTCGCGCCCTCACGGGCGCGTGGATTGAAAC	GTCGCGCCCTCACGGGCGCGTGGATTGAAAC	JJ010-02	JJ010-02_006
56	Xanci1013	Xcc_17	CTCTCTCACGCCGCGCGTGCGAGATCCTGCGTGC	GTCGCGCCCTCACGGGCGCGTGGATTGAAAC	GTCGCGCCCTCACGGGCGCGTGGATTGAAAC	JJ010-02	JJ010-02_007
56	Xanci1014	Xcc_15	GGGTTAACAACGCCTTGAAACGGCTTTGCCGCGACGC	GTCGCGCCCTCACGGGCGCGTGGATTGAAAC	GTCGCGCCCTCACGGGCGCGTGGATTGAAAC	JJ010-02	JJ010-02_008
56	Xanci1015	Xcc_13	GCCATCATGCTTTGAATGCGCTTACCCACGGCGAA	GTCGCGCCCTCACGGGCGCGTGGATTGAAAC	GTCGCGCCCTCACGGGCGCGTGGATTGAAAC	JJ010-02	JJ010-02_009
56	Xanci1016	Xcc_12	GCGGATATGTGATTAGACCCTTTTACGACTTTCAG	GTCGCGCCCTCACGGGCGCGTGGATTGAAAC	GTCGCGCCCTCACGGGCGCGTGGATTGAAAC	JJ010-02	JJ010-02_010
56	Xanci1017	Xcc_09	TCATTGAACCCAAGGACCACTTCGCAGGGCGACT	GTCGCGCCCTCACGGGCGCGTGGATTGAAAC	GTCGCGCCCTCACGGGCGCGTGGATTGAAAC	JJ010-02	JJ010-02_011
56	Xanci1018	Xcc_07	TGTCGAGCGCGCACTGCTGCCGCGATGGCCGGAA	GTCGCGCCCTCACGGGCGCGTGGATTGAAAC	GTCGCGCCCTCACGGGCGCGTGGATTGAAAC	JJ010-02	JJ010-02_012
56	Xanci1019	Xcc_06	GGCTGGGAGCGTTACAAGTTTGAGCAGCCCGTAG	GTCGCGCCCTCACGGGCGCGTGGATTGAAAC	GTCGCGCCCTCACGGGCGCGTGGATTGAAAC	JJ010-02	JJ010-02_013
56	Xanci1020	Xcc_05	TGGTTCAGGGCTGGAAAGACTTGGATGCCCGCATC	GTCGCGCCCTCACGGGCGCGTGGATTGAAAC	GTCGCGCCCTCACGGGCGCGTGGATTGAAAC	JJ010-02	JJ010-02_014
56	Xanci1021	Xcc_04	CTGACTATCCCTGCATAGGCCACGACCTGCGAGG	GTCGCGCCCTCACGGGCGCGTGGATTGAAAC	GTCGCGCCCTCACGGGCGCGTGGATTGAAAC	JJ010-02	JJ010-02_015
56	Xanci1022	Xcc_03	AAGAAGACCAGTCTGCGGCGTCGCGGCATCCTGGGG	GTCGCGCCCTCACGGGCGCGTGGATTGAAAC	GTCGCGCCCTCACGGGCGCGTGGATTGAAAC	JJ010-02	JJ010-02_016
56	Xanci1023	Xcc_02	CTGAGTTCGTCGCCGTCCCGGTCGTCTGACGCGT	GTCGCGCCCTCACGGGCGCGTGGATTGAAAC	TTCGCGCCCTCATGGGCGCGTGGATTGAAAC	JJ010-02	JJ010-02_017
56	Xanci1024	Xcc_01	CATGCCATATGCGGCGAGATCGCACAGCAGAAGGAA	TTCGCGCCCTCATGGGCGCGTGGATTGAAAC	GGCGCGCCCTCACGGGCGCGTGGATTGAAAC	JJ010-02	JJ010-02_018
57	Xanci1025	Xcc_23	AAATGCTTTCGACGCGCATAAAGCGCTGGCGCAGGAG	GTCGCGCCCTCACGGGCGCGTGGATTGAAAC	GTCGCGCCCTCACGGGCGCGTGGATTGAAAC	JJ010-4	JJ010-4_001
57	Xanci1026	Xcc_22	CTGTTCAAGCTCCGCCGCCTGATCCGCTTGCCGAG	GTCGCGCCCTCACGGGCGCGTGGATTGAAAC	GTCGCGCCCTCACGGGCGCGTGGATTGAAAC	JJ010-4	JJ010-4_002
57	Xanci1027	Xcc_21	CTCGGGTTTCGGGATGTGCTTCAGATCTGCGTCG	GTCGCGCCCTCACGGGCGCGTGGATTGAAAC	GTCGCGCCCTCACGGGCGCGTGGATTGAAAC	JJ010-4	JJ010-4_003
57	Xanci1028	Xcc_20	CGCTGCACGGATGCGCCAGGCGGCGAGGCGATCAT	GTCGCGCCCTCACGGGCGCGTGGATTGAAAC	GTCGCGCCCTCACGGGCGCGTGGATTGAAAC	JJ010-4	JJ010-4_004
57	Xanci1029	Xcc_19	TCGAGCGCATCGATGACGGTCACCCATCCCCCAATG	GTCGCGCCCTCACGGGCGCGTGGATTGAAAC	GTCGCGCCCTCACGGGCGCGTGGATTGAAAC	JJ010-4	JJ010-4_005
57	Xanci1030	Xcc_18	GTGCCACCGACAGCGACGCACGTGGACCTGCAGATC	GTCGCGCCCTCACGGGCGCGTGGATTGAAAC	GTCGCGCCCTCACGGGCGCGTGGATTGAAAC	JJ010-4	JJ010-4_006
57	Xanci1031	Xcc_17	CTCTCTCACGCCGCGCGTGCGAGATCCTGCGTGC	GTCGCGCCCTCACGGGCGCGTGGATTGAAAC	GTCGCGCCCTCACGGGCGCGTGGATTGAAAC	JJ010-4	JJ010-4_007
57	Xanci1032	Xcc_15	GGGTTAACAACGCCTTGAAACGGCTTTGCCGCGACGC	GTCGCGCCCTCACGGGCGCGTGGATTGAAAC	GTCGCGCCCTCACGGGCGCGTGGATTGAAAC	JJ010-4	JJ010-4_008
57	Xanci1033	Xcc_13	GCCATCATGCTTTGAATGCGCTTACCCACGGCGAA	GTCGCGCCCTCACGGGCGCGTGGATTGAAAC	GTCGCGCCCTCACGGGCGCGTGGATTGAAAC	JJ010-4	JJ010-4_009
57	Xanci1034	Xcc_12	GCGGATATGTGATTAGACCCTTTTACGACTTTCAG	GTCGCGCCCTCACGGGCGCGTGGATTGAAAC	GTCGCGCCCTCACGGGCGCGTGGATTGAAAC	JJ010-4	JJ010-4_010
57	Xanci1035	Xcc_09	TCATTGAACCCAAGGACCACTTCGCAGGGCGACT	GTCGCGCCCTCACGGGCGCGTGGATTGAAAC	GTCGCGCCCTCACGGGCGCGTGGATTGAAAC	JJ010-4	JJ010-4_011
57	Xanci1036	Xcc_07	TGTCGAGCGCGCACTGCTGCCGCGATGGCCGGAA	GTCGCGCCCTCACGGGCGCGTGGATTGAAAC	GTCGCGCCCTCACGGGCGCGTGGATTGAAAC	JJ010-4	JJ010-4_012
57	Xanci1037	Xcc_06	GGCTGGGAGCGTTACAAGTTTGAGCAGCCCGTAG	GTCGCGCCCTCACGGGCGCGTGGATTGAAAC	GTCGCGCCCTCACGGGCGCGTGGATTGAAAC	JJ010-4	JJ010-4_013
57	Xanci1038	Xcc_05	TGGTTCAGGGCTGGAAAGACTTGGATGCCCGCATC	GTCGCGCCCTCACGGGCGCGTGGATTGAAAC	GTCGCGCCCTCACGGGCGCGTGGATTGAAAC	JJ010-4	JJ010-4_014
57	Xanci1039	Xcc_04	CTGACTATCCCTGCATAGGCCACGACCTGCGAGG	GTCGCGCCCTCACGGGCGCGTGGATTGAAAC	GTCGCGCCCTCACGGGCGCGTGGATTGAAAC	JJ010-4	JJ010-4_015
57	Xanci1040	Xcc_03	AAGAAGACCAGTCTGCGGCGTCGCGGCATCCTGGGG	GTCGCGCCCTCACGGGCGCGTGGATTGAAAC	GTCGCGCCCTCACGGGCGCGTGGATTGAAAC	JJ010-4	JJ010-4_016
57	Xanci1041	Xcc_02	CTGAGTTCGTCGCCGTCCCGGTCGTCTGACGCGT	GTCGCGCCCTCACGGGCGCGTGGATTGAAAC	TTCGCGCCCTCATGGGCGCGTGGATTGAAAC	JJ010-4	JJ010-4_017
57	Xanci1042	Xcc_01	CATGCCATATGCGGCGAGATCGCACAGCAGAAGGAA	TTCGCGCCCTCATGGGCGCGTGGATTGAAAC	GGCGCGCCCTCACGGGCGCGTGGATTGAAAC	JJ010-4	JJ010-4_018
58	Xanci1043	Xcc_01	TTCCTTCTGCTGTGCGATCTCGCCGCATATGGCATG	GTTTCAATCCACGCGCCCGTGAGGGCGCGCC	GTTTCAATCCACGCGCCCATGAGGGCGCGAA	JJ053-06	JJ053-06_001
58	Xanci1044	Xcc_02	ACGCGTCAGACGACCGGGACGGCGACGAACTCAG	GTTTCAATCCACGCGCCCATGAGGGCGCGAA	GTTTCAATCCACGCGCCCGTGAGGGCGCGAC	JJ053-06	JJ053-06_002
58	Xanci1045	Xcc_03	CCCCAGGATGCCGCGACGCCGCAGACTGGTCTTCTT	GTTTCAATCCACGCGCCCGTGAGGGCGCGAC	GTTTCAATCCACGCGCCCGTGAGGGCGCGAC	JJ053-06	JJ053-06_003
58	Xanci1046	Xcc_04	CCTCGCAGGTCGTGGCCTATGCAGGGATAGTCAG	GTTTCAATCCACGCGCCCGTGAGGGCGCGAC	GTTTCAATCCACGCGCCCGTGAGGGCGCGAC	JJ053-06	JJ053-06_004
58	Xanci1047	Xcc_05	GATGCGGGCATCCAAGTCTTTCCAGCCCTGAACCA	GTTTCAATCCACGCGCCCGTGAGGGCGCGAC	GTTTCAATCCACGCGCCCGTGAGGGCGCGAC	JJ053-06	JJ053-06_005
58	Xanci1048	Xcc_06	CTACGGGCTGCTCAAACTTGTAACGCTCCCAGCC	GTTTCAATCCACGCGCCCGTGAGGGCGCGAC	GTTTCAATCCACGCGCCCGTGAGGGCGCGAC	JJ053-06	JJ053-06_006
58	Xanci1049	Xcc_07	TTCCGGCCATCGCGGCAGCAGTGCGCGCTCGACA	GTTTCAATCCACGCGCCCGTGAGGGCGCGAC	GTTTCAATCCACGCGCCCGTGAGGGCGCGAC	JJ053-06	JJ053-06_007
58	Xanci1050	Xcc_09	AGTCGCCCTGCGAAGTGGTCCTTGGGTTCAATGA	GTTTCAATCCACGCGCCCGTGAGGGCGCGAC	GTTTCAATCCACGCGCCCGTGAGGGCGCGAC	JJ053-06	JJ053-06_008
58	Xanci1051	Xcc_12	CTGAAAGTCGTAAAAGGGTCTAATCACATATCCGC	GTTTCAATCCACGCGCCCGTGAGGGCGCGAC	GTTTCAATCCACGCGCCCGTGAGGGCGCGAC	JJ053-06	JJ053-06_009
58	Xanci1052	Xcc_13	TTCGCCGTGGGTAAGCGCATTCAAAGCATGATGGC	GTTTCAATCCACGCGCCCGTGAGGGCGCGAC	GTTTCAATCCACGCGCCCGTGAGGGCGCGAC	JJ053-06	JJ053-06_010
58	Xanci1053	Xcc_15	GCGTCGCGGCAAAGCCGTTTCAAGGCGTTGTTAACCC	GTTTCAATCCACGCGCCCGTGAGGGCGCGAC	GTTTCAATCCACGCGCCCGTGAGGGCGCGAC	JJ053-06	JJ053-06_011
58	Xanci1054	Xcc_16	AGGCGCCCCTCCAGCATGCCGGCCTCGGCAGTCTGC	GTTTCAATCCACGCGCCCGTGAGGGCGCGAC	GTTTCAATCCACGCGCCCGTGAGGGCGCGAC	JJ053-06	JJ053-06_012
58	Xanci1055	Xcc_17	GCACGCAGGATCTCGCACGCGCGGCGTGAGAGAG	GTTTCAATCCACGCGCCCGTGAGGGCGCGAC	GTTTCAATCCACGCGCCCGTGAGGGCGCGAC	JJ053-06	JJ053-06_013
58	Xanci1056	Xcc_18	GATCTGCAGGTCCACGTGCGTCGCTGTCGGTGGCAC	GTTTCAATCCACGCGCCCGTGAGGGCGCGAC	GTTTCAATCCACGCGCCCGTGAGGGCGCGAC	JJ053-06	JJ053-06_014
58	Xanci1057	Xcc_19	CATTGGGGGATGGGTGACCGTCATCGATGCGCTCGA	GTTTCAATCCACGCGCCCGTGAGGGCGCGAC	GTTTCAATCCACGCGCCCGTGAGGGCGCGAC	JJ053-06	JJ053-06_015
58	Xanci1058	Xcc_20	ATGATCGCCTCGCCGCCTGGCGCATCCGTGCAGCG	GTTTCAATCCACGCGCCCGTGAGGGCGCGAC	GTTTCAATCCACGCGCCCGTGAGGGCGCGAC	JJ053-06	JJ053-06_016
58	Xanci1059	Xcc_21	CGACGCAGATCTGAAGCACATCCCGAAACCCGAG	GTTTCAATCCACGCGCCCGTGAGGGCGCGAC	GTTTCAATCCACGCGCCCGTGAGGGCGCGAC	JJ053-06	JJ053-06_017
58	Xanci1060	Xcc_22	CTCGGCAAGCGGATCAGGCGGCGGAGCTTGAACAG	GTTTCAATCCACGCGCCCGTGAGGGCGCGAC	GTTTCAATCCACGCGCCCGTGAGGGCGCGAC	JJ053-06	JJ053-06_018
59	Xanci1061	Xcc_23	AAATGCTTTCGACGCGCATAAAGCGCTGGCGCAGGAG	GTCGCGCCCTCACGGGCGCGTGGATTGAAAC	GTCGCGCCCTCACGGGCGCGTGGATTGAAAC	JJ155	JJ155_001
59	Xanci1062	Xcc_22	CTGTTCAAGCTCCGCCGCCTGATCCGCTTGCCGAG	GTCGCGCCCTCACGGGCGCGTGGATTGAAAC	GTCGCGCCCTCACGGGCGCGTGGATTGAAAC	JJ155	JJ155_002
59	Xanci1063	Xcc_21	CTCGGGTTTCGGGATGTGCTTCAGATCTGCGTCG	GTCGCGCCCTCACGGGCGCGTGGATTGAAAC	GTCGCGCCCTCACGGGCGCGTGGATTGAAAC	JJ155	JJ155_003
59	Xanci1064	Xcc_20	CGCTGCACGGATGCGCCAGGCGGCGAGGCGATCAT	GTCGCGCCCTCACGGGCGCGTGGATTGAAAC	GTCGCGCCCTCACGGGCGCGTGGATTGAAAC	JJ155	JJ155_004
59	Xanci1065	Xcc_19	TCGAGCGCATCGATGACGGTCACCCATCCCCCAATG	GTCGCGCCCTCACGGGCGCGTGGATTGAAAC	GTCGCGCCCTCACGGGCGCGTGGATTGAAAC	JJ155	JJ155_005
59	Xanci1066	Xcc_18	GTGCCACCGACAGCGACGCACGTGGACCTGCAGATC	GTCGCGCCCTCACGGGCGCGTGGATTGAAAC	GTCGCGCCCTCACGGGCGCGTGGATTGAAAC	JJ155	JJ155_006
59	Xanci1067	Xcc_17	CTCTCTCACGCCGCGCGTGCGAGATCCTGCGTGC	GTCGCGCCCTCACGGGCGCGTGGATTGAAAC	GTCGCGCCCTCACGGGCGCGTGGATTGAAAC	JJ155	JJ155_007
59	Xanci1068	Xcc_16	GCAGACTGCCGAGGCCGGCATGCTGGAGGGGCGCCT	GTCGCGCCCTCACGGGCGCGTGGATTGAAAC	GTCGCGCCCTCACGGGCGCGTGGATTGAAAC	JJ155	JJ155_008
59	Xanci1069	Xcc_15	GGGTTAACAACGCCTTGAAACGGCTTTGCCGCGACGC	GTCGCGCCCTCACGGGCGCGTGGATTGAAAC	GTCGCGCCCTCACGGGCGCGTGGATTGAAAC	JJ155	JJ155_009
59	Xanci1070	Xcc_13	GCCATCATGCTTTGAATGCGCTTACCCACGGCGAA	GTCGCGCCCTCACGGGCGCGTGGATTGAAAC	GTCGCGCCCTCACGGGCGCGTGGATTGAAAC	JJ155	JJ155_010
59	Xanci1071	Xcc_12	GCGGATATGTGATTAGACCCTTTTACGACTTTCAG	GTCGCGCCCTCACGGGCGCGTGGATTGAAAC	GTCGCGCCCTCACGGGCGCGTGGATTGAAAC	JJ155	JJ155_011
59	Xanci1072	Xcc_09	TCATTGAACCCAAGGACCACTTCGCAGGGCGACT	GTCGCGCCCTCACGGGCGCGTGGATTGAAAC	GTCGCGCCCTCACGGGCGCGTGGATTGAAAC	JJ155	JJ155_012
59	Xanci1073	Xcc_07	TGTCGAGCGCGCACTGCTGCCGCGATGGCCGGAA	GTCGCGCCCTCACGGGCGCGTGGATTGAAAC	GTCGCGCCCTCACGGGCGCGTGGATTGAAAC	JJ155	JJ155_013
59	Xanci1074	Xcc_06	GGCTGGGAGCGTTACAAGTTTGAGCAGCCCGTAG	GTCGCGCCCTCACGGGCGCGTGGATTGAAAC	GTCGCGCCCTCACGGGCGCGTGGATTGAAAC	JJ155	JJ155_014
59	Xanci1075	Xcc_05	TGGTTCAGGGCTGGAAAGACTTGGATGCCCGCATC	GTCGCGCCCTCACGGGCGCGTGGATTGAAAC	GTCGCGCCCTCACGGGCGCGTGGATTGAAAC	JJ155	JJ155_015
59	Xanci1076	Xcc_04	CTGACTATCCCTGCATAGGCCACGACCTGCGAGG	GTCGCGCCCTCACGGGCGCGTGGATTGAAAC	GTCGCGCCCTCACGGGCGCGTGGATTGAAAC	JJ155	JJ155_016
59	Xanci1077	Xcc_02	CTGAGTTCGTCGCCGTCCCGGTCGTCTGACGCGT	GTCGCGCCCTCACGGGCGCGTGGATTGAAAC	TTCGCGCCCTCATGGGCGCGTGGATTGAAAC	JJ155	JJ155_017
59	Xanci1078	Xcc_01	CATGCCATATGCGGCGAGATCGCACAGCAGAAGGAA	TTCGCGCCCTCATGGGCGCGTGGATTGAAAC	GGCGCGCCCTCACGGGCGCGTGGATTGAAAC	JJ155	JJ155_018
60	Xanci1079	Xcc_01	TTCCTTCTGCTGTGCGATCTCGCCGCATATGGCATG	GTTTCAATCCACGCGCCCGTGAGGGCGCGCC	GTTTCAATCCACGCGCCCATGAGGGCGCGAA	JJ165	JJ165_001
60	Xanci1080	Xcc_02	ACGCGTCAGACGACCGGGACGGCGACGAACTCAG	GTTTCAATCCACGCGCCCATGAGGGCGCGAA	GTTTCAATCCACGCGCCCGTGAGGGCGCGAC	JJ165	JJ165_002
60	Xanci1081	Xcc_04	CCTCGCAGGTCGTGGCCTATGCAGGGATAGTCAG	GTTTCAATCCACGCGCCCGTGAGGGCGCGAC	GTTTCAATCCACGCGCCCGTGAGGGCGCGAC	JJ165	JJ165_003
60	Xanci1082	Xcc_05	GATGCGGGCATCCAAGTCTTTCCAGCCCTGAACCA	GTTTCAATCCACGCGCCCGTGAGGGCGCGAC	GTTTCAATCCACGCGCCCGTGAGGGCGCGAC	JJ165	JJ165_004
60	Xanci1083	Xcc_06	CTACGGGCTGCTCAAACTTGTAACGCTCCCAGCC	GTTTCAATCCACGCGCCCGTGAGGGCGCGAC	GTTTCAATCCACGCGCCCGTGAGGGCGCGAC	JJ165	JJ165_005
60	Xanci1084	Xcc_07	TTCCGGCCATCGCGGCAGCAGTGCGCGCTCGACA	GTTTCAATCCACGCGCCCGTGAGGGCGCGAC	GTTTCAATCCACGCGCCCGTGAGGGCGCGAC	JJ165	JJ165_006
60	Xanci1085	Xcc_09	AGTCGCCCTGCGAAGTGGTCCTTGGGTTCAATGA	GTTTCAATCCACGCGCCCGTGAGGGCGCGAC	GTTTCAATCCACGCGCCCGTGAGGGCGCGAC	JJ165	JJ165_007
60	Xanci1086	Xcc_12	CTGAAAGTCGTAAAAGGGTCTAATCACATATCCGC	GTTTCAATCCACGCGCCCGTGAGGGCGCGAC	GTTTCAATCCACGCGCCCGTGAGGGCGCGAC	JJ165	JJ165_008
60	Xanci1087	Xcc_13	TTCGCCGTGGGTAAGCGCATTCAAAGCATGATGGC	GTTTCAATCCACGCGCCCGTGAGGGCGCGAC	GTTTCAATCCACGCGCCCGTGAGGGCGCGAC	JJ165	JJ165_009
60	Xanci1088	Xcc_15	GCGTCGCGGCAAAGCCGTTTCAAGGCGTTGTTAACCC	GTTTCAATCCACGCGCCCGTGAGGGCGCGAC	GTTTCAATCCACGCGCCCGTGAGGGCGCGAC	JJ165	JJ165_010
60	Xanci1089	Xcc_16	AGGCGCCCCTCCAGCATGCCGGCCTCGGCAGTCTGC	GTTTCAATCCACGCGCCCGTGAGGGCGCGAC	GTTTCAATCCACGCGCCCGTGAGGGCGCGAC	JJ165	JJ165_011
60	Xanci1090	Xcc_17	GCACGCAGGATCTCGCACGCGCGGCGTGAGAGAG	GTTTCAATCCACGCGCCCGTGAGGGCGCGAC	GTTTCAATCCACGCGCCCGTGAGGGCGCGAC	JJ165	JJ165_012
60	Xanci1091	Xcc_18	GATCTGCAGGTCCACGTGCGTCGCTGTCGGTGGCAC	GTTTCAATCCACGCGCCCGTGAGGGCGCGAC	GTTTCAATCCACGCGCCCGTGAGGGCGCGAC	JJ165	JJ165_013
60	Xanci1092	Xcc_19	CATTGGGGGATGGGTGACCGTCATCGATGCGCTCGA	GTTTCAATCCACGCGCCCGTGAGGGCGCGAC	GTTTCAATCCACGCGCCCGTGAGGGCGCGAC	JJ165	JJ165_014
60	Xanci1093	Xcc_20	ATGATCGCCTCGCCGCCTGGCGCATCCGTGCAGCG	GTTTCAATCCACGCGCCCGTGAGGGCGCGAC	GTTTCAATCCACGCGCCCGTGAGGGCGCGAC	JJ165	JJ165_015
60	Xanci1094	Xcc_21	CGACGCAGATCTGAAGCACATCCCGAAACCCGAG	GTTTCAATCCACGCGCCCGTGAGGGCGCGAC	GTTTCAATCCACGCGCCCGTGAGGGCGCGAC	JJ165	JJ165_016
60	Xanci1095	Xcc_22	CTCGGCAAGCGGATCAGGCGGCGGAGCTTGAACAG	GTTTCAATCCACGCGCCCGTGAGGGCGCGAC	GTTTCAATCCACGCGCCCGTGAGGGCGCGAC	JJ165	JJ165_017
60	Xanci1096	Xcc_23	CTCCTGCGCCAGCGCTTTATGCGCGTCGAAAGCATTT	GTTTCAATCCACGCGCCCGTGAGGGCGCGAC	GTTTCAATCCACGCGCCCGTGAGGGCGCGAC	JJ165	JJ165_018
61	Xanci1097	Xcc_23	AAATGCTTTCGACGCGCATAAAGCGCTGGCGCAGGAG	GTCGCGCCCTCACGGGCGCGTGGATTGAAAC	GTCGCGCCCTCACGGGCGCGTGGATTGAAAC	JJ238-04	JJ238-04_001
61	Xanci1098	Xcc_22	CTGTTCAAGCTCCGCCGCCTGATCCGCTTGCCGAG	GTCGCGCCCTCACGGGCGCGTGGATTGAAAC	GTCGCGCCCTCACGGGCGCGTGGATTGAAAC	JJ238-04	JJ238-04_002
61	Xanci1099	Xcc_21	CTCGGGTTTCGGGATGTGCTTCAGATCTGCGTCG	GTCGCGCCCTCACGGGCGCGTGGATTGAAAC	GTCGCGCCCTCACGGGCGCGTGGATTGAAAC	JJ238-04	JJ238-04_003
61	Xanci1100	Xcc_20	CGCTGCACGGATGCGCCAGGCGGCGAGGCGATCAT	GTCGCGCCCTCACGGGCGCGTGGATTGAAAC	GTCGCGCCCTCACGGGCGCGTGGATTGAAAC	JJ238-04	JJ238-04_004
61	Xanci1101	Xcc_19	TCGAGCGCATCGATGACGGTCACCCATCCCCCAATG	GTCGCGCCCTCACGGGCGCGTGGATTGAAAC	GTCGCGCCCTCACGGGCGCGTGGATTGAAAC	JJ238-04	JJ238-04_005
61	Xanci1102	Xcc_18	GTGCCACCGACAGCGACGCACGTGGACCTGCAGATC	GTCGCGCCCTCACGGGCGCGTGGATTGAAAC	GTCGCGCCCTCACGGGCGCGTGGATTGAAAC	JJ238-04	JJ238-04_006
61	Xanci1103	Xcc_17	CTCTCTCACGCCGCGCGTGCGAGATCCTGCGTGC	GTCGCGCCCTCACGGGCGCGTGGATTGAAAC	GTCGCGCCCTCACGGGCGCGTGGATTGAAAC	JJ238-04	JJ238-04_007
61	Xanci1104	Xcc_16	GCAGACTGCCGAGGCCGGCATGCTGGAGGGGCGCCT	GTCGCGCCCTCACGGGCGCGTGGATTGAAAC	GTCGCGCCCTCACGGGCGCGTGGATTGAAAC	JJ238-04	JJ238-04_008
61	Xanci1105	Xcc_15	GGGTTAACAACGCCTTGAAACGGCTTTGCCGCGACGC	GTCGCGCCCTCACGGGCGCGTGGATTGAAAC	GTCGCGCCCTCACGGGCGCGTGGATTGAAAC	JJ238-04	JJ238-04_009
61	Xanci1106	Xcc_13	GCCATCATGCTTTGAATGCGCTTACCCACGGCGAA	GTCGCGCCCTCACGGGCGCGTGGATTGAAAC	GTCGCGCCCTCACGGGCGCGTGGATTGAAAC	JJ238-04	JJ238-04_010
61	Xanci1107	Xcc_12	GCGGATATGTGATTAGACCCTTTTACGACTTTCAG	GTCGCGCCCTCACGGGCGCGTGGATTGAAAC	GTCGCGCCCTCACGGGCGCGTGGATTGAAAC	JJ238-04	JJ238-04_011
61	Xanci1108	Xcc_10	TTCGCTGGCATCGGTGGATGGAGCCTTGCGCTTC	GTCGCGCCCTCACGGGCGCGTGGATTGAAAC	GTCGCGCCCTCACGGGCGCGTGGATTGAAAC	JJ238-04	JJ238-04_012
61	Xanci1109	Xcc_09	TCATTGAACCCAAGGACCACTTCGCAGGGCGACT	GTCGCGCCCTCACGGGCGCGTGGATTGAAAC	GTCGCGCCCTCACGGGCGCGTGGATTGAAAC	JJ238-04	JJ238-04_013
61	Xanci1110	Xcc_08	TTGACCACATGTTCTCTCTGTGGGAGGAAGGCAC	GTCGCGCCCTCACGGGCGCGTGGATTGAAAC	GTCGCGCCCTCACGGGCGCGTGGATTGAAAC	JJ238-04	JJ238-04_014
61	Xanci1111	Xcc_07	TGTCGAGCGCGCACTGCTGCCGCGATGGCCGGAA	GTCGCGCCCTCACGGGCGCGTGGATTGAAAC	GTCGCGCCCTCACGGGCGCGTGGATTGAAAC	JJ238-04	JJ238-04_015
61	Xanci1112	Xcc_06	GGCTGGGAGCGTTACAAGTTTGAGCAGCCCGTAG	GTCGCGCCCTCACGGGCGCGTGGATTGAAAC	GTCGCGCCCTCACGGGCGCGTGGATTGAAAC	JJ238-04	JJ238-04_016
61	Xanci1113	Xcc_05	TGGTTCAGGGCTGGAAAGACTTGGATGCCCGCATC	GTCGCGCCCTCACGGGCGCGTGGATTGAAAC	GTCGCGCCCTCACGGGCGCGTGGATTGAAAC	JJ238-04	JJ238-04_017
61	Xanci1114	Xcc_04	CTGACTATCCCTGCATAGGCCACGACCTGCGAGG	GTCGCGCCCTCACGGGCGCGTGGATTGAAAC	GTCGCGCCCTCACGGGCGCGTGGATTGAAAC	JJ238-04	JJ238-04_018
61	Xanci1115	Xcc_03	AAGAAGACCAGTCTGCGGCGTCGCGGCATCCTGGGG	GTCGCGCCCTCACGGGCGCGTGGATTGAAAC	GTCGCGCCCTCACGGGCGCGTGGATTGAAAC	JJ238-04	JJ238-04_019
61	Xanci1116	Xcc_02	CTGAGTTCGTCGCCGTCCCGGTCGTCTGACGCGT	GTCGCGCCCTCACGGGCGCGTGGATTGAAAC	TTCGCGCCCTCATGGGCGCGTGGATTGAAAC	JJ238-04	JJ238-04_020
61	Xanci1117	Xcc_01	CATGCCATATGCGGCGAGATCGCACAGCAGAAGGAA	TTCGCGCCCTCATGGGCGCGTGGATTGAAAC	GGCGCGCCCTCACGGGCGCGTGGATTGAAAC	JJ238-04	JJ238-04_021
62	Xanci1118	Xcc_01	TTCCTTCTGCTGTGCGATCTCGCCGCATATGGCATG	GTTTCAATCCACGCGCCCGTGAGGGCGCGCC	GTTTCAATCCACGCGCCCATGAGGGCGCGAA	JJ238-06	JJ238-06_001
62	Xanci1119	Xcc_02	ACGCGTCAGACGACCGGGACGGCGACGAACTCAG	GTTTCAATCCACGCGCCCATGAGGGCGCGAA	GTTTCAATCCACGCGCCCGTGAGGGCGCGAC	JJ238-06	JJ238-06_002
62	Xanci1120	Xcc_03	CCCCAGGATGCCGCGACGCCGCAGACTGGTCTTCTT	GTTTCAATCCACGCGCCCGTGAGGGCGCGAC	GTTTCAATCCACGCGCCCGTGAGGGCGCGAC	JJ238-06	JJ238-06_003
62	Xanci1121	Xcc_04	CCTCGCAGGTCGTGGCCTATGCAGGGATAGTCAG	GTTTCAATCCACGCGCCCGTGAGGGCGCGAC	GTTTCAATCCACGCGCCCGTGAGGGCGCGAC	JJ238-06	JJ238-06_004
62	Xanci1122	Xcc_05	GATGCGGGCATCCAAGTCTTTCCAGCCCTGAACCA	GTTTCAATCCACGCGCCCGTGAGGGCGCGAC	GTTTCAATCCACGCGCCCGTGAGGGCGCGAC	JJ238-06	JJ238-06_005
62	Xanci1123	Xcc_06	CTACGGGCTGCTCAAACTTGTAACGCTCCCAGCC	GTTTCAATCCACGCGCCCGTGAGGGCGCGAC	GTTTCAATCCACGCGCCCGTGAGGGCGCGAC	JJ238-06	JJ238-06_006
62	Xanci1124	Xcc_07	TTCCGGCCATCGCGGCAGCAGTGCGCGCTCGACA	GTTTCAATCCACGCGCCCGTGAGGGCGCGAC	GTTTCAATCCACGCGCCCGTGAGGGCGCGAC	JJ238-06	JJ238-06_007
62	Xanci1125	Xcc_09	AGTCGCCCTGCGAAGTGGTCCTTGGGTTCAATGA	GTTTCAATCCACGCGCCCGTGAGGGCGCGAC	GTTTCAATCCACGCGCCCGTGAGGGCGCGAC	JJ238-06	JJ238-06_008
62	Xanci1126	Xcc_10	GAAGCGCAAGGCTCCATCCACCGATGCCAGCGAA	GTTTCAATCCACGCGCCCGTGAGGGCGCGAC	GTTTCAATCCACGCGCCCGTGAGGGCGCGAC	JJ238-06	JJ238-06_009
62	Xanci1127	Xcc_11	GCAGACGATGACGTCAAGGCCATCGTTTTCGACAT	GTTTCAATCCACGCGCCCGTGAGGGCGCGAC	GTTTCAATCCACGCGCCCGTGAGGGCGCGAC	JJ238-06	JJ238-06_010
62	Xanci1128	Xcc_12	CTGAAAGTCGTAAAAGGGTCTAATCACATATCCGC	GTTTCAATCCACGCGCCCGTGAGGGCGCGAC	GTTTCAATCCACGCGCCCGTGAGGGCGCGAC	JJ238-06	JJ238-06_011
62	Xanci1129	Xcc_13	TTCGCCGTGGGTAAGCGCATTCAAAGCATGATGGC	GTTTCAATCCACGCGCCCGTGAGGGCGCGAC	GTTTCAATCCACGCGCCCGTGAGGGCGCGAC	JJ238-06	JJ238-06_012
62	Xanci1130	Xcc_15	GCGTCGCGGCAAAGCCGTTTCAAGGCGTTGTTAACCC	GTTTCAATCCACGCGCCCGTGAGGGCGCGAC	GTTTCAATCCACGCGCCCGTGAGGGCGCGAC	JJ238-06	JJ238-06_013
62	Xanci1131	Xcc_16	AGGCGCCCCTCCAGCATGCCGGCCTCGGCAGTCTGC	GTTTCAATCCACGCGCCCGTGAGGGCGCGAC	GTTTCAATCCACGCGCCCGTGAGGGCGCGAC	JJ238-06	JJ238-06_014
62	Xanci1132	Xcc_17	GCACGCAGGATCTCGCACGCGCGGCGTGAGAGAG	GTTTCAATCCACGCGCCCGTGAGGGCGCGAC	GTTTCAATCCACGCGCCCGTGAGGGCGCGAC	JJ238-06	JJ238-06_015
62	Xanci1133	Xcc_18	GATCTGCAGGTCCACGTGCGTCGCTGTCGGTGGCAC	GTTTCAATCCACGCGCCCGTGAGGGCGCGAC	GTTTCAATCCACGCGCCCGTGAGGGCGCGAC	JJ238-06	JJ238-06_016
62	Xanci1134	Xcc_19	CATTGGGGGATGGGTGACCGTCATCGATGCGCTCGA	GTTTCAATCCACGCGCCCGTGAGGGCGCGAC	GTTTCAATCCACGCGCCCGTGAGGGCGCGAC	JJ238-06	JJ238-06_017
62	Xanci1135	Xcc_20	ATGATCGCCTCGCCGCCTGGCGCATCCGTGCAGCG	GTTTCAATCCACGCGCCCGTGAGGGCGCGAC	GTTTCAATCCACGCGCCCGTGAGGGCGCGAC	JJ238-06	JJ238-06_018
62	Xanci1136	Xcc_21	CGACGCAGATCTGAAGCACATCCCGAAACCCGAG	GTTTCAATCCACGCGCCCGTGAGGGCGCGAC	GTTTCAATCCACGCGCCCGTGAGGGCGCGAC	JJ238-06	JJ238-06_019
62	Xanci1137	Xcc_22	CTCGGCAAGCGGATCAGGCGGCGGAGCTTGAACAG	GTTTCAATCCACGCGCCCGTGAGGGCGCGAC	GTTTCAATCCACGCGCCCGTGAGGGCGCGAC	JJ238-06	JJ238-06_020
62	Xanci1138	Xcc_23	CTCCTGCGCCAGCGCTTTATGCGCGTCGAAAGCATTT	GTTTCAATCCACGCGCCCGTGAGGGCGCGAC	GTTTCAATCCACGCGCCCGTGAGGGCGCGAC	JJ238-06	JJ238-06_021
63	Xanci1139	Xcc_23	AAATGCTTTCGACGCGCATAAAGCGCTGGCGCAGGAG	GTCGCGCCCTCACGGGCGCGTGGATTGAAAC	GTCGCGCCCTCACGGGCGCGTGGATTGAAAC	JJ238-07	JJ238-07_001
63	Xanci1140	Xcc_22	CTGTTCAAGCTCCGCCGCCTGATCCGCTTGCCGAG	GTCGCGCCCTCACGGGCGCGTGGATTGAAAC	GTCGCGCCCTCACGGGCGCGTGGATTGAAAC	JJ238-07	JJ238-07_002
63	Xanci1141	Xcc_21	CTCGGGTTTCGGGATGTGCTTCAGATCTGCGTCG	GTCGCGCCCTCACGGGCGCGTGGATTGAAAC	GTCGCGCCCTCACGGGCGCGTGGATTGAAAC	JJ238-07	JJ238-07_003
63	Xanci1142	Xcc_20	CGCTGCACGGATGCGCCAGGCGGCGAGGCGATCAT	GTCGCGCCCTCACGGGCGCGTGGATTGAAAC	GTCGCGCCCTCACGGGCGCGTGGATTGAAAC	JJ238-07	JJ238-07_004
63	Xanci1143	Xcc_19	TCGAGCGCATCGATGACGGTCACCCATCCCCCAATG	GTCGCGCCCTCACGGGCGCGTGGATTGAAAC	GTCGCGCCCTCACGGGCGCGTGGATTGAAAC	JJ238-07	JJ238-07_005
63	Xanci1144	Xcc_18	GTGCCACCGACAGCGACGCACGTGGACCTGCAGATC	GTCGCGCCCTCACGGGCGCGTGGATTGAAAC	GTCGCGCCCTCACGGGCGCGTGGATTGAAAC	JJ238-07	JJ238-07_006
63	Xanci1145	Xcc_17	CTCTCTCACGCCGCGCGTGCGAGATCCTGCGTGC	GTCGCGCCCTCACGGGCGCGTGGATTGAAAC	GTCGCGCCCTCACGGGCGCGTGGATTGAAAC	JJ238-07	JJ238-07_007
63	Xanci1146	Xcc_16	GCAGACTGCCGAGGCCGGCATGCTGGAGGGGCGCCT	GTCGCGCCCTCACGGGCGCGTGGATTGAAAC	GTCGCGCCCTCACGGGCGCGTGGATTGAAAC	JJ238-07	JJ238-07_008
63	Xanci1147	Xcc_15	GGGTTAACAACGCCTTGAAACGGCTTTGCCGCGACGC	GTCGCGCCCTCACGGGCGCGTGGATTGAAAC	GTCGCGCCCTCACGGGCGCGTGGATTGAAAC	JJ238-07	JJ238-07_009
63	Xanci1148	Xcc_13	GCCATCATGCTTTGAATGCGCTTACCCACGGCGAA	GTCGCGCCCTCACGGGCGCGTGGATTGAAAC	GTCGCGCCCTCACGGGCGCGTGGATTGAAAC	JJ238-07	JJ238-07_010
63	Xanci1149	Xcc_12	GCGGATATGTGATTAGACCCTTTTACGACTTTCAG	GTCGCGCCCTCACGGGCGCGTGGATTGAAAC	GTCGCGCCCTCACGGGCGCGTGGATTGAAAC	JJ238-07	JJ238-07_011
63	Xanci1150	Xcc_10	TTCGCTGGCATCGGTGGATGGAGCCTTGCGCTTC	GTCGCGCCCTCACGGGCGCGTGGATTGAAAC	GTCGCGCCCTCACGGGCGCGTGGATTGAAAC	JJ238-07	JJ238-07_012
63	Xanci1151	Xcc_09	TCATTGAACCCAAGGACCACTTCGCAGGGCGACT	GTCGCGCCCTCACGGGCGCGTGGATTGAAAC	GTCGCGCCCTCACGGGCGCGTGGATTGAAAC	JJ238-07	JJ238-07_013
63	Xanci1152	Xcc_08	TTGACCACATGTTCTCTCTGTGGGAGGAAGGCAC	GTCGCGCCCTCACGGGCGCGTGGATTGAAAC	GTCGCGCCCTCACGGGCGCGTGGATTGAAAC	JJ238-07	JJ238-07_014
63	Xanci1153	Xcc_07	TGTCGAGCGCGCACTGCTGCCGCGATGGCCGGAA	GTCGCGCCCTCACGGGCGCGTGGATTGAAAC	GTCGCGCCCTCACGGGCGCGTGGATTGAAAC	JJ238-07	JJ238-07_015
63	Xanci1154	Xcc_06	GGCTGGGAGCGTTACAAGTTTGAGCAGCCCGTAG	GTCGCGCCCTCACGGGCGCGTGGATTGAAAC	GTCGCGCCCTCACGGGCGCGTGGATTGAAAC	JJ238-07	JJ238-07_016
63	Xanci1155	Xcc_05	TGGTTCAGGGCTGGAAAGACTTGGATGCCCGCATC	GTCGCGCCCTCACGGGCGCGTGGATTGAAAC	GTCGCGCCCTCACGGGCGCGTGGATTGAAAC	JJ238-07	JJ238-07_017
63	Xanci1156	Xcc_04	CTGACTATCCCTGCATAGGCCACGACCTGCGAGG	GTCGCGCCCTCACGGGCGCGTGGATTGAAAC	GTCGCGCCCTCACGGGCGCGTGGATTGAAAC	JJ238-07	JJ238-07_018
63	Xanci1157	Xcc_03	AAGAAGACCAGTCTGCGGCGTCGCGGCATCCTGGGG	GTCGCGCCCTCACGGGCGCGTGGATTGAAAC	GTCGCGCCCTCACGGGCGCGTGGATTGAAAC	JJ238-07	JJ238-07_019
63	Xanci1158	Xcc_02	CTGAGTTCGTCGCCGTCCCGGTCGTCTGACGCGT	GTCGCGCCCTCACGGGCGCGTGGATTGAAAC	TTCGCGCCCTCATGGGCGCGTGGATTGAAAC	JJ238-07	JJ238-07_020
63	Xanci1159	Xcc_01	CATGCCATATGCGGCGAGATCGCACAGCAGAAGGAA	TTCGCGCCCTCATGGGCGCGTGGATTGAAAC	GGCGCGCCCTCACGGGCGCGTGGATTGAAAC	JJ238-07	JJ238-07_021
64	Xanci1160	Xcc_23	AAATGCTTTCGACGCGCATAAAGCGCTGGCGCAGGAG	GTCGCGCCCTCACGGGCGCGTGGATTGAAAC	GTCGCGCCCTCACGGGCGCGTGGATTGAAAC	JJ238-08	JJ238-08_001
64	Xanci1161	Xcc_22	CTGTTCAAGCTCCGCCGCCTGATCCGCTTGCCGAG	GTCGCGCCCTCACGGGCGCGTGGATTGAAAC	GTCGCGCCCTCACGGGCGCGTGGATTGAAAC	JJ238-08	JJ238-08_002
64	Xanci1162	Xcc_21	CTCGGGTTTCGGGATGTGCTTCAGATCTGCGTCG	GTCGCGCCCTCACGGGCGCGTGGATTGAAAC	GTCGCGCCCTCACGGGCGCGTGGATTGAAAC	JJ238-08	JJ238-08_003
64	Xanci1163	Xcc_20	CGCTGCACGGATGCGCCAGGCGGCGAGGCGATCAT	GTCGCGCCCTCACGGGCGCGTGGATTGAAAC	GTCGCGCCCTCACGGGCGCGTGGATTGAAAC	JJ238-08	JJ238-08_004
64	Xanci1164	Xcc_19	TCGAGCGCATCGATGACGGTCACCCATCCCCCAATG	GTCGCGCCCTCACGGGCGCGTGGATTGAAAC	GTCGCGCCCTCACGGGCGCGTGGATTGAAAC	JJ238-08	JJ238-08_005
64	Xanci1165	Xcc_18	GTGCCACCGACAGCGACGCACGTGGACCTGCAGATC	GTCGCGCCCTCACGGGCGCGTGGATTGAAAC	GTCGCGCCCTCACGGGCGCGTGGATTGAAAC	JJ238-08	JJ238-08_006
64	Xanci1166	Xcc_17	CTCTCTCACGCCGCGCGTGCGAGATCCTGCGTGC	GTCGCGCCCTCACGGGCGCGTGGATTGAAAC	GTCGCGCCCTCACGGGCGCGTGGATTGAAAC	JJ238-08	JJ238-08_007
64	Xanci1167	Xcc_16	GCAGACTGCCGAGGCCGGCATGCTGGAGGGGCGCCT	GTCGCGCCCTCACGGGCGCGTGGATTGAAAC	GTCGCGCCCTCACGGGCGCGTGGATTGAAAC	JJ238-08	JJ238-08_008
64	Xanci1168	Xcc_15	GGGTTAACAACGCCTTGAAACGGCTTTGCCGCGACGC	GTCGCGCCCTCACGGGCGCGTGGATTGAAAC	GTCGCGCCCTCACGGGCGCGTGGATTGAAAC	JJ238-08	JJ238-08_009
64	Xanci1169	Xcc_13	GCCATCATGCTTTGAATGCGCTTACCCACGGCGAA	GTCGCGCCCTCACGGGCGCGTGGATTGAAAC	GTCGCGCCCTCACGGGCGCGTGGATTGAAAC	JJ238-08	JJ238-08_010
64	Xanci1170	Xcc_12	GCGGATATGTGATTAGACCCTTTTACGACTTTCAG	GTCGCGCCCTCACGGGCGCGTGGATTGAAAC	GTCGCGCCCTCACGGGCGCGTGGATTGAAAC	JJ238-08	JJ238-08_011
64	Xanci1171	Xcc_10	TTCGCTGGCATCGGTGGATGGAGCCTTGCGCTTC	GTCGCGCCCTCACGGGCGCGTGGATTGAAAC	GTCGCGCCCTCACGGGCGCGTGGATTGAAAC	JJ238-08	JJ238-08_012
64	Xanci1172	Xcc_09	TCATTGAACCCAAGGACCACTTCGCAGGGCGACT	GTCGCGCCCTCACGGGCGCGTGGATTGAAAC	GTCGCGCCCTCACGGGCGCGTGGATTGAAAC	JJ238-08	JJ238-08_013
64	Xanci1173	Xcc_08	TTGACCACATGTTCTCTCTGTGGGAGGAAGGCAC	GTCGCGCCCTCACGGGCGCGTGGATTGAAAC	GTCGCGCCCTCACGGGCGCGTGGATTGAAAC	JJ238-08	JJ238-08_014
64	Xanci1174	Xcc_07	TGTCGAGCGCGCACTGCTGCCGCGATGGCCGGAA	GTCGCGCCCTCACGGGCGCGTGGATTGAAAC	GTCGCGCCCTCACGGGCGCGTGGATTGAAAC	JJ238-08	JJ238-08_015
64	Xanci1175	Xcc_06	GGCTGGGAGCGTTACAAGTTTGAGCAGCCCGTAG	GTCGCGCCCTCACGGGCGCGTGGATTGAAAC	GTCGCGCCCTCACGGGCGCGTGGATTGAAAC	JJ238-08	JJ238-08_016
64	Xanci1176	Xcc_05	TGGTTCAGGGCTGGAAAGACTTGGATGCCCGCATC	GTCGCGCCCTCACGGGCGCGTGGATTGAAAC	GTCGCGCCCTCACGGGCGCGTGGATTGAAAC	JJ238-08	JJ238-08_017
64	Xanci1177	Xcc_04	CTGACTATCCCTGCATAGGCCACGACCTGCGAGG	GTCGCGCCCTCACGGGCGCGTGGATTGAAAC	GTCGCGCCCTCACGGGCGCGTGGATTGAAAC	JJ238-08	JJ238-08_018
64	Xanci1178	Xcc_03	AAGAAGACCAGTCTGCGGCGTCGCGGCATCCTGGGG	GTCGCGCCCTCACGGGCGCGTGGATTGAAAC	GTCGCGCCCTCACGGGCGCGTGGATTGAAAC	JJ238-08	JJ238-08_019
64	Xanci1179	Xcc_02	CTGAGTTCGTCGCCGTCCCGGTCGTCTGACGCGT	GTCGCGCCCTCACGGGCGCGTGGATTGAAAC	TTCGCGCCCTCATGGGCGCGTGGATTGAAAC	JJ238-08	JJ238-08_020
64	Xanci1180	Xcc_01	CATGCCATATGCGGCGAGATCGCACAGCAGAAGGAA	TTCGCGCCCTCATGGGCGCGTGGATTGAAAC	GGCGCGCCCTCACGGGCGCGTGGATTGAAAC	JJ238-08	JJ238-08_021
65	Xanci1181	Xcc_23	AAATGCTTTCGACGCGCATAAAGCGCTGGCGCAGGAG	GTCGCGCCCTCACGGGCGCGTGGATTGAAAC	GTCGCGCCCTCACGGGCGCGTGGATTGAAAC	JJ238-09	JJ238-09_001
65	Xanci1182	Xcc_22	CTGTTCAAGCTCCGCCGCCTGATCCGCTTGCCGAG	GTCGCGCCCTCACGGGCGCGTGGATTGAAAC	GTCGCGCCCTCACGGGCGCGTGGATTGAAAC	JJ238-09	JJ238-09_002
65	Xanci1183	Xcc_21	CTCGGGTTTCGGGATGTGCTTCAGATCTGCGTCG	GTCGCGCCCTCACGGGCGCGTGGATTGAAAC	GTCGCGCCCTCACGGGCGCGTGGATTGAAAC	JJ238-09	JJ238-09_003
65	Xanci1184	Xcc_20	CGCTGCACGGATGCGCCAGGCGGCGAGGCGATCAT	GTCGCGCCCTCACGGGCGCGTGGATTGAAAC	GTCGCGCCCTCACGGGCGCGTGGATTGAAAC	JJ238-09	JJ238-09_004
65	Xanci1185	Xcc_19	TCGAGCGCATCGATGACGGTCACCCATCCCCCAATG	GTCGCGCCCTCACGGGCGCGTGGATTGAAAC	GTCGCGCCCTCACGGGCGCGTGGATTGAAAC	JJ238-09	JJ238-09_005
65	Xanci1186	Xcc_18	GTGCCACCGACAGCGACGCACGTGGACCTGCAGATC	GTCGCGCCCTCACGGGCGCGTGGATTGAAAC	GTCGCGCCCTCACGGGCGCGTGGATTGAAAC	JJ238-09	JJ238-09_006
65	Xanci1187	Xcc_17	CTCTCTCACGCCGCGCGTGCGAGATCCTGCGTGC	GTCGCGCCCTCACGGGCGCGTGGATTGAAAC	GTCGCGCCCTCACGGGCGCGTGGATTGAAAC	JJ238-09	JJ238-09_007
65	Xanci1188	Xcc_16	GCAGACTGCCGAGGCCGGCATGCTGGAGGGGCGCCT	GTCGCGCCCTCACGGGCGCGTGGATTGAAAC	GTCGCGCCCTCACGGGCGCGTGGATTGAAAC	JJ238-09	JJ238-09_008
65	Xanci1189	Xcc_15	GGGTTAACAACGCCTTGAAACGGCTTTGCCGCGACGC	GTCGCGCCCTCACGGGCGCGTGGATTGAAAC	GTCGCGCCCTCACGGGCGCGTGGATTGAAAC	JJ238-09	JJ238-09_009
65	Xanci1190	Xcc_13	GCCATCATGCTTTGAATGCGCTTACCCACGGCGAA	GTCGCGCCCTCACGGGCGCGTGGATTGAAAC	GTCGCGCCCTCACGGGCGCGTGGATTGAAAC	JJ238-09	JJ238-09_010
65	Xanci1191	Xcc_12	GCGGATATGTGATTAGACCCTTTTACGACTTTCAG	GTCGCGCCCTCACGGGCGCGTGGATTGAAAC	GTCGCGCCCTCACGGGCGCGTGGATTGAAAC	JJ238-09	JJ238-09_011
65	Xanci1192	Xcc_10	TTCGCTGGCATCGGTGGATGGAGCCTTGCGCTTC	GTCGCGCCCTCACGGGCGCGTGGATTGAAAC	GTCGCGCCCTCACGGGCGCGTGGATTGAAAC	JJ238-09	JJ238-09_012
65	Xanci1193	Xcc_09	TCATTGAACCCAAGGACCACTTCGCAGGGCGACT	GTCGCGCCCTCACGGGCGCGTGGATTGAAAC	GTCGCGCCCTCACGGGCGCGTGGATTGAAAC	JJ238-09	JJ238-09_013
65	Xanci1194	Xcc_08	TTGACCACATGTTCTCTCTGTGGGAGGAAGGCAC	GTCGCGCCCTCACGGGCGCGTGGATTGAAAC	GTCGCGCCCTCACGGGCGCGTGGATTGAAAC	JJ238-09	JJ238-09_014
65	Xanci1195	Xcc_07	TGTCGAGCGCGCACTGCTGCCGCGATGGCCGGAA	GTCGCGCCCTCACGGGCGCGTGGATTGAAAC	GTCGCGCCCTCACGGGCGCGTGGATTGAAAC	JJ238-09	JJ238-09_015
65	Xanci1196	Xcc_06	GGCTGGGAGCGTTACAAGTTTGAGCAGCCCGTAG	GTCGCGCCCTCACGGGCGCGTGGATTGAAAC	GTCGCGCCCTCACGGGCGCGTGGATTGAAAC	JJ238-09	JJ238-09_016
65	Xanci1197	Xcc_05	TGGTTCAGGGCTGGAAAGACTTGGATGCCCGCATC	GTCGCGCCCTCACGGGCGCGTGGATTGAAAC	GTCGCGCCCTCACGGGCGCGTGGATTGAAAC	JJ238-09	JJ238-09_017
65	Xanci1198	Xcc_04	CTGACTATCCCTGCATAGGCCACGACCTGCGAGG	GTCGCGCCCTCACGGGCGCGTGGATTGAAAC	GTCGCGCCCTCACGGGCGCGTGGATTGAAAC	JJ238-09	JJ238-09_018
65	Xanci1199	Xcc_03	AAGAAGACCAGTCTGCGGCGTCGCGGCATCCTGGGG	GTCGCGCCCTCACGGGCGCGTGGATTGAAAC	GTCGCGCCCTCACGGGCGCGTGGATTGAAAC	JJ238-09	JJ238-09_019
65	Xanci1200	Xcc_02	CTGAGTTCGTCGCCGTCCCGGTCGTCTGACGCGT	GTCGCGCCCTCACGGGCGCGTGGATTGAAAC	TTCGCGCCCTCATGGGCGCGTGGATTGAAAC	JJ238-09	JJ238-09_020
65	Xanci1201	Xcc_01	CATGCCATATGCGGCGAGATCGCACAGCAGAAGGAA	TTCGCGCCCTCATGGGCGCGTGGATTGAAAC	GGCGCGCCCTCACGGGCGCGTGGATTGAAAC	JJ238-09	JJ238-09_021
66	Xanci1202	Xcc_23	AAATGCTTTCGACGCGCATAAAGCGCTGGCGCAGGAG	GTCGCGCCCTCACGGGCGCGTGGATTGAAAC	GTCGCGCCCTCACGGGCGCGTGGATTGAAAC	JJ238-10	JJ238-10_001
66	Xanci1203	Xcc_22	CTGTTCAAGCTCCGCCGCCTGATCCGCTTGCCGAG	GTCGCGCCCTCACGGGCGCGTGGATTGAAAC	GTCGCGCCCTCACGGGCGCGTGGATTGAAAC	JJ238-10	JJ238-10_002
66	Xanci1204	Xcc_21	CTCGGGTTTCGGGATGTGCTTCAGATCTGCGTCG	GTCGCGCCCTCACGGGCGCGTGGATTGAAAC	GTCGCGCCCTCACGGGCGCGTGGATTGAAAC	JJ238-10	JJ238-10_003
66	Xanci1205	Xcc_20	CGCTGCACGGATGCGCCAGGCGGCGAGGCGATCAT	GTCGCGCCCTCACGGGCGCGTGGATTGAAAC	GTCGCGCCCTCACGGGCGCGTGGATTGAAAC	JJ238-10	JJ238-10_004
66	Xanci1206	Xcc_19	TCGAGCGCATCGATGACGGTCACCCATCCCCCAATG	GTCGCGCCCTCACGGGCGCGTGGATTGAAAC	GTCGCGCCCTCACGGGCGCGTGGATTGAAAC	JJ238-10	JJ238-10_005
66	Xanci1207	Xcc_18	GTGCCACCGACAGCGACGCACGTGGACCTGCAGATC	GTCGCGCCCTCACGGGCGCGTGGATTGAAAC	GTCGCGCCCTCACGGGCGCGTGGATTGAAAC	JJ238-10	JJ238-10_006
66	Xanci1208	Xcc_17	CTCTCTCACGCCGCGCGTGCGAGATCCTGCGTGC	GTCGCGCCCTCACGGGCGCGTGGATTGAAAC	GTCGCGCCCTCACGGGCGCGTGGATTGAAAC	JJ238-10	JJ238-10_007
66	Xanci1209	Xcc_16	GCAGACTGCCGAGGCCGGCATGCTGGAGGGGCGCCT	GTCGCGCCCTCACGGGCGCGTGGATTGAAAC	GTCGCGCCCTCACGGGCGCGTGGATTGAAAC	JJ238-10	JJ238-10_008
66	Xanci1210	Xcc_15	GGGTTAACAACGCCTTGAAACGGCTTTGCCGCGACGC	GTCGCGCCCTCACGGGCGCGTGGATTGAAAC	GTCGCGCCCTCACGGGCGCGTGGATTGAAAC	JJ238-10	JJ238-10_009
66	Xanci1211	Xcc_13	GCCATCATGCTTTGAATGCGCTTACCCACGGCGAA	GTCGCGCCCTCACGGGCGCGTGGATTGAAAC	GTCGCGCCCTCACGGGCGCGTGGATTGAAAC	JJ238-10	JJ238-10_010
66	Xanci1212	Xcc_12	GCGGATATGTGATTAGACCCTTTTACGACTTTCAG	GTCGCGCCCTCACGGGCGCGTGGATTGAAAC	GTCGCGCCCTCACGGGCGCGTGGATTGAAAC	JJ238-10	JJ238-10_011
66	Xanci1213	Xcc_10	TTCGCTGGCATCGGTGGATGGAGCCTTGCGCTTC	GTCGCGCCCTCACGGGCGCGTGGATTGAAAC	GTCGCGCCCTCACGGGCGCGTGGATTGAAAC	JJ238-10	JJ238-10_012
66	Xanci1214	Xcc_09	TCATTGAACCCAAGGACCACTTCGCAGGGCGACT	GTCGCGCCCTCACGGGCGCGTGGATTGAAAC	GTCGCGCCCTCACGGGCGCGTGGATTGAAAC	JJ238-10	JJ238-10_013
66	Xanci1215	Xcc_08	TTGACCACATGTTCTCTCTGTGGGAGGAAGGCAC	GTCGCGCCCTCACGGGCGCGTGGATTGAAAC	GTCGCGCCCTCACGGGCGCGTGGATTGAAAC	JJ238-10	JJ238-10_014
66	Xanci1216	Xcc_07	TGTCGAGCGCGCACTGCTGCCGCGATGGCCGGAA	GTCGCGCCCTCACGGGCGCGTGGATTGAAAC	GTCGCGCCCTCACGGGCGCGTGGATTGAAAC	JJ238-10	JJ238-10_015
66	Xanci1217	Xcc_06	GGCTGGGAGCGTTACAAGTTTGAGCAGCCCGTAG	GTCGCGCCCTCACGGGCGCGTGGATTGAAAC	GTCGCGCCCTCACGGGCGCGTGGATTGAAAC	JJ238-10	JJ238-10_016
66	Xanci1218	Xcc_05	TGGTTCAGGGCTGGAAAGACTTGGATGCCCGCATC	GTCGCGCCCTCACGGGCGCGTGGATTGAAAC	GTCGCGCCCTCACGGGCGCGTGGATTGAAAC	JJ238-10	JJ238-10_017
66	Xanci1219	Xcc_04	CTGACTATCCCTGCATAGGCCACGACCTGCGAGG	GTCGCGCCCTCACGGGCGCGTGGATTGAAAC	GTCGCGCCCTCACGGGCGCGTGGATTGAAAC	JJ238-10	JJ238-10_018
66	Xanci1220	Xcc_03	AAGAAGACCAGTCTGCGGCGTCGCGGCATCCTGGGG	GTCGCGCCCTCACGGGCGCGTGGATTGAAAC	GTCGCGCCCTCACGGGCGCGTGGATTGAAAC	JJ238-10	JJ238-10_019
66	Xanci1221	Xcc_02	CTGAGTTCGTCGCCGTCCCGGTCGTCTGACGCGT	GTCGCGCCCTCACGGGCGCGTGGATTGAAAC	TTCGCGCCCTCATGGGCGCGTGGATTGAAAC	JJ238-10	JJ238-10_020
66	Xanci1222	Xcc_01	CATGCCATATGCGGCGAGATCGCACAGCAGAAGGAA	TTCGCGCCCTCATGGGCGCGTGGATTGAAAC	GGCGCGCCCTCACGGGCGCGTGGATTGAAAC	JJ238-10	JJ238-10_021
67	Xanci1223	Xcc_23	AAATGCTTTCGACGCGCATAAAGCGCTGGCGCAGGAG	GTCGCGCCCTCACGGGCGCGTGGATTGAAAC	GTCGCGCCCTCACGGGCGCGTGGATTGAAAC	JJ238-11	JJ238-11_001
67	Xanci1224	Xcc_22	CTGTTCAAGCTCCGCCGCCTGATCCGCTTGCCGAG	GTCGCGCCCTCACGGGCGCGTGGATTGAAAC	GTCGCGCCCTCACGGGCGCGTGGATTGAAAC	JJ238-11	JJ238-11_002
67	Xanci1225	Xcc_21	CTCGGGTTTCGGGATGTGCTTCAGATCTGCGTCG	GTCGCGCCCTCACGGGCGCGTGGATTGAAAC	GTCGCGCCCTCACGGGCGCGTGGATTGAAAC	JJ238-11	JJ238-11_003
67	Xanci1226	Xcc_20	CGCTGCACGGATGCGCCAGGCGGCGAGGCGATCAT	GTCGCGCCCTCACGGGCGCGTGGATTGAAAC	GTCGCGCCCTCACGGGCGCGTGGATTGAAAC	JJ238-11	JJ238-11_004
67	Xanci1227	Xcc_19	TCGAGCGCATCGATGACGGTCACCCATCCCCCAATG	GTCGCGCCCTCACGGGCGCGTGGATTGAAAC	GTCGCGCCCTCACGGGCGCGTGGATTGAAAC	JJ238-11	JJ238-11_005
67	Xanci1228	Xcc_18	GTGCCACCGACAGCGACGCACGTGGACCTGCAGATC	GTCGCGCCCTCACGGGCGCGTGGATTGAAAC	GTCGCGCCCTCACGGGCGCGTGGATTGAAAC	JJ238-11	JJ238-11_006
67	Xanci1229	Xcc_17	CTCTCTCACGCCGCGCGTGCGAGATCCTGCGTGC	GTCGCGCCCTCACGGGCGCGTGGATTGAAAC	GTCGCGCCCTCACGGGCGCGTGGATTGAAAC	JJ238-11	JJ238-11_007
67	Xanci1230	Xcc_16	GCAGACTGCCGAGGCCGGCATGCTGGAGGGGCGCCT	GTCGCGCCCTCACGGGCGCGTGGATTGAAAC	GTCGCGCCCTCACGGGCGCGTGGATTGAAAC	JJ238-11	JJ238-11_008
67	Xanci1231	Xcc_15	GGGTTAACAACGCCTTGAAACGGCTTTGCCGCGACGC	GTCGCGCCCTCACGGGCGCGTGGATTGAAAC	GTCGCGCCCTCACGGGCGCGTGGATTGAAAC	JJ238-11	JJ238-11_009
67	Xanci1232	Xcc_13	GCCATCATGCTTTGAATGCGCTTACCCACGGCGAA	GTCGCGCCCTCACGGGCGCGTGGATTGAAAC	GTCGCGCCCTCACGGGCGCGTGGATTGAAAC	JJ238-11	JJ238-11_010
67	Xanci1233	Xcc_12	GCGGATATGTGATTAGACCCTTTTACGACTTTCAG	GTCGCGCCCTCACGGGCGCGTGGATTGAAAC	GTCGCGCCCTCACGGGCGCGTGGATTGAAAC	JJ238-11	JJ238-11_011
67	Xanci1234	Xcc_11	ATGTCGAAAACGATGGCCTTGACGTCATCGTCTGC	GTCGCGCCCTCACGGGCGCGTGGATTGAAAC	GTCGCGCCCTCACGGGCGCGTGGATTGAAAC	JJ238-11	JJ238-11_012
67	Xanci1235	Xcc_10	TTCGCTGGCATCGGTGGATGGAGCCTTGCGCTTC	GTCGCGCCCTCACGGGCGCGTGGATTGAAAC	GTCGCGCCCTCACGGGCGCGTGGATTGAAAC	JJ238-11	JJ238-11_013
67	Xanci1236	Xcc_09	TCATTGAACCCAAGGACCACTTCGCAGGGCGACT	GTCGCGCCCTCACGGGCGCGTGGATTGAAAC	GTCGCGCCCTCACGGGCGCGTGGATTGAAAC	JJ238-11	JJ238-11_014
67	Xanci1237	Xcc_07	TGTCGAGCGCGCACTGCTGCCGCGATGGCCGGAA	GTCGCGCCCTCACGGGCGCGTGGATTGAAAC	GTCGCGCCCTCACGGGCGCGTGGATTGAAAC	JJ238-11	JJ238-11_015
67	Xanci1238	Xcc_06	GGCTGGGAGCGTTACAAGTTTGAGCAGCCCGTAG	GTCGCGCCCTCACGGGCGCGTGGATTGAAAC	GTCGCGCCCTCACGGGCGCGTGGATTGAAAC	JJ238-11	JJ238-11_016
67	Xanci1239	Xcc_05	TGGTTCAGGGCTGGAAAGACTTGGATGCCCGCATC	GTCGCGCCCTCACGGGCGCGTGGATTGAAAC	GTCGCGCCCTCACGGGCGCGTGGATTGAAAC	JJ238-11	JJ238-11_017
67	Xanci1240	Xcc_04	CTGACTATCCCTGCATAGGCCACGACCTGCGAGG	GTCGCGCCCTCACGGGCGCGTGGATTGAAAC	GTCGCGCCCTCACGGGCGCGTGGATTGAAAC	JJ238-11	JJ238-11_018
67	Xanci1241	Xcc_03	AAGAAGACCAGTCTGCGGCGTCGCGGCATCCTGGGG	GTCGCGCCCTCACGGGCGCGTGGATTGAAAC	GTCGCGCCCTCACGGGCGCGTGGATTGAAAC	JJ238-11	JJ238-11_019
67	Xanci1242	Xcc_02	CTGAGTTCGTCGCCGTCCCGGTCGTCTGACGCGT	GTCGCGCCCTCACGGGCGCGTGGATTGAAAC	TTCGCGCCCTCATGGGCGCGTGGATTGAAAC	JJ238-11	JJ238-11_020
67	Xanci1243	Xcc_01	CATGCCATATGCGGCGAGATCGCACAGCAGAAGGAA	TTCGCGCCCTCATGGGCGCGTGGATTGAAAC	GGCGCGCCCTCACGGGCGCGTGGATTGAAAC	JJ238-11	JJ238-11_021
68	Xanci1244	Xcc_01	TTCCTTCTGCTGTGCGATCTCGCCGCATATGGCATG	GTTTCAATCCACGCGCCCGTGAGGGCGCGCC	GTTTCAATCCACGCGCCCATGAGGGCGCGAA	JJ238-16	JJ238-16_001
68	Xanci1245	Xcc_02	ACGCGTCAGACGACCGGGACGGCGACGAACTCAG	GTTTCAATCCACGCGCCCATGAGGGCGCGAA	GTTTCAATCCACGCGCCCGTGAGGGCGCGAC	JJ238-16	JJ238-16_002
68	Xanci1246	Xcc_03	CCCCAGGATGCCGCGACGCCGCAGACTGGTCTTCTT	GTTTCAATCCACGCGCCCGTGAGGGCGCGAC	GTTTCAATCCACGCGCCCGTGAGGGCGCGAC	JJ238-16	JJ238-16_003
68	Xanci1247	Xcc_04	CCTCGCAGGTCGTGGCCTATGCAGGGATAGTCAG	GTTTCAATCCACGCGCCCGTGAGGGCGCGAC	GTTTCAATCCACGCGCCCGTGAGGGCGCGAC	JJ238-16	JJ238-16_004
68	Xanci1248	Xcc_05	GATGCGGGCATCCAAGTCTTTCCAGCCCTGAACCA	GTTTCAATCCACGCGCCCGTGAGGGCGCGAC	GTTTCAATCCACGCGCCCGTGAGGGCGCGAC	JJ238-16	JJ238-16_005
68	Xanci1249	Xcc_06	CTACGGGCTGCTCAAACTTGTAACGCTCCCAGCC	GTTTCAATCCACGCGCCCGTGAGGGCGCGAC	GTTTCAATCCACGCGCCCGTGAGGGCGCGAC	JJ238-16	JJ238-16_006
68	Xanci1250	Xcc_07	TTCCGGCCATCGCGGCAGCAGTGCGCGCTCGACA	GTTTCAATCCACGCGCCCGTGAGGGCGCGAC	GTTTCAATCCACGCGCCCGTGAGGGCGCGAC	JJ238-16	JJ238-16_007
68	Xanci1251	Xcc_08	GTGCCTTCCTCCCACAGAGAGAACATGTGGTCAA	GTTTCAATCCACGCGCCCGTGAGGGCGCGAC	GTTTCAATCCACGCGCCCGTGAGGGCGCGAC	JJ238-16	JJ238-16_008
68	Xanci1252	Xcc_09	AGTCGCCCTGCGAAGTGGTCCTTGGGTTCAATGA	GTTTCAATCCACGCGCCCGTGAGGGCGCGAC	GTTTCAATCCACGCGCCCGTGAGGGCGCGAC	JJ238-16	JJ238-16_009
68	Xanci1253	Xcc_10	GAAGCGCAAGGCTCCATCCACCGATGCCAGCGAA	GTTTCAATCCACGCGCCCGTGAGGGCGCGAC	GTTTCAATCCACGCGCCCGTGAGGGCGCGAC	JJ238-16	JJ238-16_010
68	Xanci1254	Xcc_11	GCAGACGATGACGTCAAGGCCATCGTTTTCGACAT	GTTTCAATCCACGCGCCCGTGAGGGCGCGAC	GTTTCAATCCACGCGCCCGTGAGGGCGCGAC	JJ238-16	JJ238-16_011
68	Xanci1255	Xcc_12	CTGAAAGTCGTAAAAGGGTCTAATCACATATCCGC	GTTTCAATCCACGCGCCCGTGAGGGCGCGAC	GTTTCAATCCACGCGCCCGTGAGGGCGCGAC	JJ238-16	JJ238-16_012
68	Xanci1256	Xcc_13	TTCGCCGTGGGTAAGCGCATTCAAAGCATGATGGC	GTTTCAATCCACGCGCCCGTGAGGGCGCGAC	GTTTCAATCCACGCGCCCGTGAGGGCGCGAC	JJ238-16	JJ238-16_013
68	Xanci1257	Xcc_15	GCGTCGCGGCAAAGCCGTTTCAAGGCGTTGTTAACCC	GTTTCAATCCACGCGCCCGTGAGGGCGCGAC	GTTTCAATCCACGCGCCCGTGAGGGCGCGAC	JJ238-16	JJ238-16_014
68	Xanci1258	Xcc_16	AGGCGCCCCTCCAGCATGCCGGCCTCGGCAGTCTGC	GTTTCAATCCACGCGCCCGTGAGGGCGCGAC	GTTTCAATCCACGCGCCCGTGAGGGCGCGAC	JJ238-16	JJ238-16_015
68	Xanci1259	Xcc_17	GCACGCAGGATCTCGCACGCGCGGCGTGAGAGAG	GTTTCAATCCACGCGCCCGTGAGGGCGCGAC	GTTTCAATCCACGCGCCCGTGAGGGCGCGAC	JJ238-16	JJ238-16_016
68	Xanci1260	Xcc_18	GATCTGCAGGTCCACGTGCGTCGCTGTCGGTGGCAC	GTTTCAATCCACGCGCCCGTGAGGGCGCGAC	GTTTCAATCCACGCGCCCGTGAGGGCGCGAC	JJ238-16	JJ238-16_017
68	Xanci1261	Xcc_19	CATTGGGGGATGGGTGACCGTCATCGATGCGCTCGA	GTTTCAATCCACGCGCCCGTGAGGGCGCGAC	GTTTCAATCCACGCGCCCGTGAGGGCGCGAC	JJ238-16	JJ238-16_018
68	Xanci1262	Xcc_20	ATGATCGCCTCGCCGCCTGGCGCATCCGTGCAGCG	GTTTCAATCCACGCGCCCGTGAGGGCGCGAC	GTTTCAATCCACGCGCCCGTGAGGGCGCGAC	JJ238-16	JJ238-16_019
68	Xanci1263	Xcc_21	CGACGCAGATCTGAAGCACATCCCGAAACCCGAG	GTTTCAATCCACGCGCCCGTGAGGGCGCGAC	GTTTCAATCCACGCGCCCGTGAGGGCGCGAC	JJ238-16	JJ238-16_020
68	Xanci1264	Xcc_22	CTCGGCAAGCGGATCAGGCGGCGGAGCTTGAACAG	GTTTCAATCCACGCGCCCGTGAGGGCGCGAC	GTTTCAATCCACGCGCCCGTGAGGGCGCGAC	JJ238-16	JJ238-16_021
68	Xanci1265	Xcc_23	CTCCTGCGCCAGCGCTTTATGCGCGTCGAAAGCATTT	GTTTCAATCCACGCGCCCGTGAGGGCGCGAC	GTTTCAATCCACGCGCCCGTGAGGGCGCGAC	JJ238-16	JJ238-16_022
69	Xanci1266	Xcc_23	AAATGCTTTCGACGCGCATAAAGCGCTGGCGCAGGAG	GTCGCGCCCTCACGGGCGCGTGGATTGAAAC	GTCGCGCCCTCACGGGCGCGTGGATTGAAAC	JJ238-24	JJ238-24_001
69	Xanci1267	Xcc_22	CTGTTCAAGCTCCGCCGCCTGATCCGCTTGCCGAG	GTCGCGCCCTCACGGGCGCGTGGATTGAAAC	GTCGCGCCCTCACGGGCGCGTGGATTGAAAC	JJ238-24	JJ238-24_002
69	Xanci1268	Xcc_21	CTCGGGTTTCGGGATGTGCTTCAGATCTGCGTCG	GTCGCGCCCTCACGGGCGCGTGGATTGAAAC	GTCGCGCCCTCACGGGCGCGTGGATTGAAAC	JJ238-24	JJ238-24_003
69	Xanci1269	Xcc_20	CGCTGCACGGATGCGCCAGGCGGCGAGGCGATCAT	GTCGCGCCCTCACGGGCGCGTGGATTGAAAC	GTCGCGCCCTCACGGGCGCGTGGATTGAAAC	JJ238-24	JJ238-24_004
69	Xanci1270	Xcc_18	GTGCCACCGACAGCGACGCACGTGGACCTGCAGATC	GTCGCGCCCTCACGGGCGCGTGGATTGAAAC	GTCGCGCCCTCACGGGCGCGTGGATTGAAAC	JJ238-24	JJ238-24_005
69	Xanci1271	Xcc_17	CTCTCTCACGCCGCGCGTGCGAGATCCTGCGTGC	GTCGCGCCCTCACGGGCGCGTGGATTGAAAC	GTCGCGCCCTCACGGGCGCGTGGATTGAAAC	JJ238-24	JJ238-24_006
69	Xanci1272	Xcc_16	GCAGACTGCCGAGGCCGGCATGCTGGAGGGGCGCCT	GTCGCGCCCTCACGGGCGCGTGGATTGAAAC	GTCGCGCCCTCACGGGCGCGTGGATTGAAAC	JJ238-24	JJ238-24_007
69	Xanci1273	Xcc_13	GCCATCATGCTTTGAATGCGCTTACCCACGGCGAA	GTCGCGCCCTCACGGGCGCGTGGATTGAAAC	GTCGCGCCCTCACGGGCGCGTGGATTGAAAC	JJ238-24	JJ238-24_008
69	Xanci1274	Xcc_12	GCGGATATGTGATTAGACCCTTTTACGACTTTCAG	GTCGCGCCCTCACGGGCGCGTGGATTGAAAC	GTCGCGCCCTCACGGGCGCGTGGATTGAAAC	JJ238-24	JJ238-24_009
69	Xanci1275	Xcc_11	ATGTCGAAAACGATGGCCTTGACGTCATCGTCTGC	GTCGCGCCCTCACGGGCGCGTGGATTGAAAC	GTCGCGCCCTCACGGGCGCGTGGATTGAAAC	JJ238-24	JJ238-24_010
69	Xanci1276	Xcc_10	TTCGCTGGCATCGGTGGATGGAGCCTTGCGCTTC	GTCGCGCCCTCACGGGCGCGTGGATTGAAAC	GTCGCGCCCTCACGGGCGCGTGGATTGAAAC	JJ238-24	JJ238-24_011
69	Xanci1277	Xcc_09	TCATTGAACCCAAGGACCACTTCGCAGGGCGACT	GTCGCGCCCTCACGGGCGCGTGGATTGAAAC	GTCGCGCCCTCACGGGCGCGTGGATTGAAAC	JJ238-24	JJ238-24_012
69	Xanci1278	Xcc_07	TGTCGAGCGCGCACTGCTGCCGCGATGGCCGGAA	GTCGCGCCCTCACGGGCGCGTGGATTGAAAC	GTCGCGCCCTCACGGGCGCGTGGATTGAAAC	JJ238-24	JJ238-24_013
69	Xanci1279	Xcc_05	TGGTTCAGGGCTGGAAAGACTTGGATGCCCGCATC	GTCGCGCCCTCACGGGCGCGTGGATTGAAAC	GTCGCGCCCTCACGGGCGCGTGGATTGAAAC	JJ238-24	JJ238-24_014
69	Xanci1280	Xcc_04	CTGACTATCCCTGCATAGGCCACGACCTGCGAGG	GTCGCGCCCTCACGGGCGCGTGGATTGAAAC	GTCGCGCCCTCACGGGCGCGTGGATTGAAAC	JJ238-24	JJ238-24_015
69	Xanci1281	Xcc_02	CTGAGTTCGTCGCCGTCCCGGTCGTCTGACGCGT	GTCGCGCCCTCACGGGCGCGTGGATTGAAAC	TTCGCGCCCTCATGGGCGCGTGGATTGAAAC	JJ238-24	JJ238-24_016
69	Xanci1282	Xcc_01	CATGCCATATGCGGCGAGATCGCACAGCAGAAGGAA	TTCGCGCCCTCATGGGCGCGTGGATTGAAAC	GGCGCGCCCTCACGGGCGCGTGGATTGAAAC	JJ238-24	JJ238-24_017
70	Xanci1283	Xcc_23	AAATGCTTTCGACGCGCATAAAGCGCTGGCGCAGGAG	GTCGCGCCCTCACGGGCGCGTGGATTGAAAC	GTCGCGCCCTCACGGGCGCGTGGATTGAAAC	JK2-10	JK2-10_001
70	Xanci1284	Xcc_22	CTGTTCAAGCTCCGCCGCCTGATCCGCTTGCCGAG	GTCGCGCCCTCACGGGCGCGTGGATTGAAAC	GTCGCGCCCTCACGGGCGCGTGGATTGAAAC	JK2-10	JK2-10_002
70	Xanci1285	Xcc_21	CTCGGGTTTCGGGATGTGCTTCAGATCTGCGTCG	GTCGCGCCCTCACGGGCGCGTGGATTGAAAC	GTCGCGCCCTCACGGGCGCGTGGATTGAAAC	JK2-10	JK2-10_003
70	Xanci1286	Xcc_20	CGCTGCACGGATGCGCCAGGCGGCGAGGCGATCAT	GTCGCGCCCTCACGGGCGCGTGGATTGAAAC	GTCGCGCCCTCACGGGCGCGTGGATTGAAAC	JK2-10	JK2-10_004
70	Xanci1287	Xcc_19	TCGAGCGCATCGATGACGGTCACCCATCCCCCAATG	GTCGCGCCCTCACGGGCGCGTGGATTGAAAC	GTCGCGCCCTCACGGGCGCGTGGATTGAAAC	JK2-10	JK2-10_005
70	Xanci1288	Xcc_18	GTGCCACCGACAGCGACGCACGTGGACCTGCAGATC	GTCGCGCCCTCACGGGCGCGTGGATTGAAAC	GTCGCGCCCTCACGGGCGCGTGGATTGAAAC	JK2-10	JK2-10_006
70	Xanci1289	Xcc_17	CTCTCTCACGCCGCGCGTGCGAGATCCTGCGTGC	GTCGCGCCCTCACGGGCGCGTGGATTGAAAC	GTCGCGCCCTCACGGGCGCGTGGATTGAAAC	JK2-10	JK2-10_007
70	Xanci1290	Xcc_16	GCAGACTGCCGAGGCCGGCATGCTGGAGGGGCGCCT	GTCGCGCCCTCACGGGCGCGTGGATTGAAAC	GTCGCGCCCTCACGGGCGCGTGGATTGAAAC	JK2-10	JK2-10_008
70	Xanci1291	Xcc_15	GGGTTAACAACGCCTTGAAACGGCTTTGCCGCGACGC	GTCGCGCCCTCACGGGCGCGTGGATTGAAAC	GTCGCGCCCTCACGGGCGCGTGGATTGAAAC	JK2-10	JK2-10_009
70	Xanci1292	Xcc_14	ACGTCTTGGACCTGGGTGTGGTTGCTGAGATAGTCA	GTCGCGCCCTCACGGGCGCGTGGATTGAAAC	GTCGCGCCCTCACGGGCGCGTGGATTGAAAC	JK2-10	JK2-10_010
70	Xanci1293	Xcc_13	GCCATCATGCTTTGAATGCGCTTACCCACGGCGAA	GTCGCGCCCTCACGGGCGCGTGGATTGAAAC	GTCGCGCCCTCACGGGCGCGTGGATTGAAAC	JK2-10	JK2-10_011
70	Xanci1294	Xcc_11	ATGTCGAAAACGATGGCCTTGACGTCATCGTCTGC	GTCGCGCCCTCACGGGCGCGTGGATTGAAAC	GTCGCGCCCTCACGGGCGCGTGGATTGAAAC	JK2-10	JK2-10_012
70	Xanci1295	Xcc_08	TTGACCACATGTTCTCTCTGTGGGAGGAAGGCAC	GTCGCGCCCTCACGGGCGCGTGGATTGAAAC	GTCGCGCCCTCACGGGCGCGTGGATTGAAAC	JK2-10	JK2-10_013
70	Xanci1296	Xcc_07	TGTCGAGCGCGCACTGCTGCCGCGATGGCCGGAA	GTCGCGCCCTCACGGGCGCGTGGATTGAAAC	GTCGCGCCCTCACGGGCGCGTGGATTGAAAC	JK2-10	JK2-10_014
70	Xanci1297	Xcc_05	TGGTTCAGGGCTGGAAAGACTTGGATGCCCGCATC	GTCGCGCCCTCACGGGCGCGTGGATTGAAAC	GTCGCGCCCTCACGGGCGCGTGGATTGAAAC	JK2-10	JK2-10_015
70	Xanci1298	Xcc_04	CTGACTATCCCTGCATAGGCCACGACCTGCGAGG	GTCGCGCCCTCACGGGCGCGTGGATTGAAAC	GTCGCGCCCTCACGGGCGCGTGGATTGAAAC	JK2-10	JK2-10_016
70	Xanci1299	Xcc_03	AAGAAGACCAGTCTGCGGCGTCGCGGCATCCTGGGG	GTCGCGCCCTCACGGGCGCGTGGATTGAAAC	GTCGCGCCCTCACGGGCGCGTGGATTGAAAC	JK2-10	JK2-10_017
70	Xanci1300	Xcc_02	CTGAGTTCGTCGCCGTCCCGGTCGTCTGACGCGT	GTCGCGCCCTCACGGGCGCGTGGATTGAAAC	TTCGCGCCCTCATGGGCGCGTGGATTGAAAC	JK2-10	JK2-10_018
70	Xanci1301	Xcc_01	CATGCCATATGCGGCGAGATCGCACAGCAGAAGGAA	TTCGCGCCCTCATGGGCGCGTGGATTGAAAC	GGCGCGCCCTCACGGGCGCGTGGATTGAAAC	JK2-10	JK2-10_019
71	Xanci1302	Xcc_23	AAATGCTTTCGACGCGCATAAAGCGCTGGCGCAGGAG	GTCGCGCCCTCACGGGCGCGTGGATTGAAAC	GTCGCGCCCTCACGGGCGCGTGGATTGAAAC	JK4-1	JK4-1_001
71	Xanci1303	Xcc_22	CTGTTCAAGCTCCGCCGCCTGATCCGCTTGCCGAG	GTCGCGCCCTCACGGGCGCGTGGATTGAAAC	GTCGCGCCCTCACGGGCGCGTGGATTGAAAC	JK4-1	JK4-1_002
71	Xanci1304	Xcc_21	CTCGGGTTTCGGGATGTGCTTCAGATCTGCGTCG	GTCGCGCCCTCACGGGCGCGTGGATTGAAAC	GTCGCGCCCTCACGGGCGCGTGGATTGAAAC	JK4-1	JK4-1_003
71	Xanci1305	Xcc_20	CGCTGCACGGATGCGCCAGGCGGCGAGGCGATCAT	GTCGCGCCCTCACGGGCGCGTGGATTGAAAC	GTCGCGCCCTCACGGGCGCGTGGATTGAAAC	JK4-1	JK4-1_004
71	Xanci1306	Xcc_19	TCGAGCGCATCGATGACGGTCACCCATCCCCCAATG	GTCGCGCCCTCACGGGCGCGTGGATTGAAAC	GTCGCGCCCTCACGGGCGCGTGGATTGAAAC	JK4-1	JK4-1_005
71	Xanci1307	Xcc_18	GTGCCACCGACAGCGACGCACGTGGACCTGCAGATC	GTCGCGCCCTCACGGGCGCGTGGATTGAAAC	GTCGCGCCCTCACGGGCGCGTGGATTGAAAC	JK4-1	JK4-1_006
71	Xanci1308	Xcc_17	CTCTCTCACGCCGCGCGTGCGAGATCCTGCGTGC	GTCGCGCCCTCACGGGCGCGTGGATTGAAAC	GTCGCGCCCTCACGGGCGCGTGGATTGAAAC	JK4-1	JK4-1_007
71	Xanci1309	Xcc_16	GCAGACTGCCGAGGCCGGCATGCTGGAGGGGCGCCT	GTCGCGCCCTCACGGGCGCGTGGATTGAAAC	GTCGCGCCCTCACGGGCGCGTGGATTGAAAC	JK4-1	JK4-1_008
71	Xanci1310	Xcc_15	GGGTTAACAACGCCTTGAAACGGCTTTGCCGCGACGC	GTCGCGCCCTCACGGGCGCGTGGATTGAAAC	GTCGCGCCCTCACGGGCGCGTGGATTGAAAC	JK4-1	JK4-1_009
71	Xanci1311	Xcc_13	GCCATCATGCTTTGAATGCGCTTACCCACGGCGAA	GTCGCGCCCTCACGGGCGCGTGGATTGAAAC	GTCGCGCCCTCACGGGCGCGTGGATTGAAAC	JK4-1	JK4-1_010
71	Xanci1312	Xcc_12	GCGGATATGTGATTAGACCCTTTTACGACTTTCAG	GTCGCGCCCTCACGGGCGCGTGGATTGAAAC	GTCGCGCCCTCACGGGCGCGTGGATTGAAAC	JK4-1	JK4-1_011
71	Xanci1313	Xcc_09	TCATTGAACCCAAGGACCACTTCGCAGGGCGACT	GTCGCGCCCTCACGGGCGCGTGGATTGAAAC	GTCGCGCCCTCACGGGCGCGTGGATTGAAAC	JK4-1	JK4-1_012
71	Xanci1314	Xcc_07	TGTCGAGCGCGCACTGCTGCCGCGATGGCCGGAA	GTCGCGCCCTCACGGGCGCGTGGATTGAAAC	GTCGCGCCCTCACGGGCGCGTGGATTGAAAC	JK4-1	JK4-1_013
71	Xanci1315	Xcc_06	GGCTGGGAGCGTTACAAGTTTGAGCAGCCCGTAG	GTCGCGCCCTCACGGGCGCGTGGATTGAAAC	GTCGCGCCCTCACGGGCGCGTGGATTGAAAC	JK4-1	JK4-1_014
71	Xanci1316	Xcc_05	TGGTTCAGGGCTGGAAAGACTTGGATGCCCGCATC	GTCGCGCCCTCACGGGCGCGTGGATTGAAAC	GTCGCGCCCTCACGGGCGCGTGGATTGAAAC	JK4-1	JK4-1_015
71	Xanci1317	Xcc_04	CTGACTATCCCTGCATAGGCCACGACCTGCGAGG	GTCGCGCCCTCACGGGCGCGTGGATTGAAAC	GTCGCGCCCTCACGGGCGCGTGGATTGAAAC	JK4-1	JK4-1_016
71	Xanci1318	Xcc_03	AAGAAGACCAGTCTGCGGCGTCGCGGCATCCTGGGG	GTCGCGCCCTCACGGGCGCGTGGATTGAAAC	GTCGCGCCCTCACGGGCGCGTGGATTGAAAC	JK4-1	JK4-1_017
71	Xanci1319	Xcc_02	CTGAGTTCGTCGCCGTCCCGGTCGTCTGACGCGT	GTCGCGCCCTCACGGGCGCGTGGATTGAAAC	TTCGCGCCCTCATGGGCGCGTGGATTGAAAC	JK4-1	JK4-1_018
71	Xanci1320	Xcc_01	CATGCCATATGCGGCGAGATCGCACAGCAGAAGGAA	TTCGCGCCCTCATGGGCGCGTGGATTGAAAC	GGCGCGCCCTCACGGGCGCGTGGATTGAAAC	JK4-1	JK4-1_019
72	Xanci1321	Xcc_01	TTCCTTCTGCTGTGCGATCTCGCCGCATATGGCATG	GTTTCAATCCACGCGCCCGTGAGGGCGCGCC	GTTTCAATCCACGCGCCCATGAGGGCGCGAA	JK004-04	JK004-04_001
72	Xanci1322	Xcc_02	ACGCGTCAGACGACCGGGACGGCGACGAACTCAG	GTTTCAATCCACGCGCCCATGAGGGCGCGAA	GTTTCAATCCACGCGCCCGTGAGGGCGCGAC	JK004-04	JK004-04_002
72	Xanci1323	Xcc_03	CCCCAGGATGCCGCGACGCCGCAGACTGGTCTTCTT	GTTTCAATCCACGCGCCCGTGAGGGCGCGAC	GTTTCAATCCACGCGCCCGTGAGGGCGCGAC	JK004-04	JK004-04_003
72	Xanci1324	Xcc_04	CCTCGCAGGTCGTGGCCTATGCAGGGATAGTCAG	GTTTCAATCCACGCGCCCGTGAGGGCGCGAC	GTTTCAATCCACGCGCCCGTGAGGGCGCGAC	JK004-04	JK004-04_004
72	Xanci1325	Xcc_05	GATGCGGGCATCCAAGTCTTTCCAGCCCTGAACCA	GTTTCAATCCACGCGCCCGTGAGGGCGCGAC	GTTTCAATCCACGCGCCCGTGAGGGCGCGAC	JK004-04	JK004-04_005
72	Xanci1326	Xcc_06	CTACGGGCTGCTCAAACTTGTAACGCTCCCAGCC	GTTTCAATCCACGCGCCCGTGAGGGCGCGAC	GTTTCAATCCACGCGCCCGTGAGGGCGCGAC	JK004-04	JK004-04_006
72	Xanci1327	Xcc_07	TTCCGGCCATCGCGGCAGCAGTGCGCGCTCGACA	GTTTCAATCCACGCGCCCGTGAGGGCGCGAC	GTTTCAATCCACGCGCCCGTGAGGGCGCGAC	JK004-04	JK004-04_007
72	Xanci1328	Xcc_08	GTGCCTTCCTCCCACAGAGAGAACATGTGGTCAA	GTTTCAATCCACGCGCCCGTGAGGGCGCGAC	GTTTCAATCCACGCGCCCGTGAGGGCGCGAC	JK004-04	JK004-04_008
72	Xanci1329	Xcc_09	AGTCGCCCTGCGAAGTGGTCCTTGGGTTCAATGA	GTTTCAATCCACGCGCCCGTGAGGGCGCGAC	GTTTCAATCCACGCGCCCGTGAGGGCGCGAC	JK004-04	JK004-04_009
72	Xanci1330	Xcc_10	GAAGCGCAAGGCTCCATCCACCGATGCCAGCGAA	GTTTCAATCCACGCGCCCGTGAGGGCGCGAC	GTTTCAATCCACGCGCCCGTGAGGGCGCGAC	JK004-04	JK004-04_010
72	Xanci1331	Xcc_12	CTGAAAGTCGTAAAAGGGTCTAATCACATATCCGC	GTTTCAATCCACGCGCCCGTGAGGGCGCGAC	GTTTCAATCCACGCGCCCGTGAGGGCGCGAC	JK004-04	JK004-04_011
72	Xanci1332	Xcc_12	CTGAAAGTCGTAAAAGGGTCTAATCACATATCCGC	GTTTCAATCCACGCGCCCGTGAGGGCGCGAC	GTTTCAATCCACGCGCCCGTGAGGGCGCGAC	JK004-04	JK004-04_012
72	Xanci1333	Xcc_12	CTGAAAGTCGTAAAAGGGTCTAATCACATATCCGC	GTTTCAATCCACGCGCCCGTGAGGGCGCGAC	GTTTCAATCCACGCGCCCGTGAGGGCGCGAC	JK004-04	JK004-04_013
72	Xanci1334	Xcc_13	TTCGCCGTGGGTAAGCGCATTCAAAGCATGATGGC	GTTTCAATCCACGCGCCCGTGAGGGCGCGAC	GTTTCAATCCACGCGCCCGTGAGGGCGCGAC	JK004-04	JK004-04_014
72	Xanci1335	Xcc_15	GCGTCGCGGCAAAGCCGTTTCAAGGCGTTGTTAACCC	GTTTCAATCCACGCGCCCGTGAGGGCGCGAC	GTTTCAATCCACGCGCCCGTGAGGGCGCGAC	JK004-04	JK004-04_015
72	Xanci1336	Xcc_16	AGGCGCCCCTCCAGCATGCCGGCCTCGGCAGTCTGC	GTTTCAATCCACGCGCCCGTGAGGGCGCGAC	GTTTCAATCCACGCGCCCGTGAGGGCGCGAC	JK004-04	JK004-04_016
72	Xanci1337	Xcc_17	GCACGCAGGATCTCGCACGCGCGGCGTGAGAGAG	GTTTCAATCCACGCGCCCGTGAGGGCGCGAC	GTTTCAATCCACGCGCCCGTGAGGGCGCGAC	JK004-04	JK004-04_017
72	Xanci1338	Xcc_18	GATCTGCAGGTCCACGTGCGTCGCTGTCGGTGGCAC	GTTTCAATCCACGCGCCCGTGAGGGCGCGAC	GTTTCAATCCACGCGCCCGTGAGGGCGCGAC	JK004-04	JK004-04_018
72	Xanci1339	Xcc_19	CATTGGGGGATGGGTGACCGTCATCGATGCGCTCGA	GTTTCAATCCACGCGCCCGTGAGGGCGCGAC	GTTTCAATCCACGCGCCCGTGAGGGCGCGAC	JK004-04	JK004-04_019
72	Xanci1340	Xcc_20	ATGATCGCCTCGCCGCCTGGCGCATCCGTGCAGCG	GTTTCAATCCACGCGCCCGTGAGGGCGCGAC	GTTTCAATCCACGCGCCCGTGAGGGCGCGAC	JK004-04	JK004-04_020
72	Xanci1341	Xcc_21	CGACGCAGATCTGAAGCACATCCCGAAACCCGAG	GTTTCAATCCACGCGCCCGTGAGGGCGCGAC	GTTTCAATCCACGCGCCCGTGAGGGCGCGAC	JK004-04	JK004-04_021
72	Xanci1342	Xcc_22	CTCGGCAAGCGGATCAGGCGGCGGAGCTTGAACAG	GTTTCAATCCACGCGCCCGTGAGGGCGCGAC	GTTTCAATCCACGCGCCCGTGAGGGCGCGAC	JK004-04	JK004-04_022
72	Xanci1343	Xcc_23	CTCCTGCGCCAGCGCTTTATGCGCGTCGAAAGCATTT	GTTTCAATCCACGCGCCCGTGAGGGCGCGAC	GTTTCAATCCACGCGCCCGTGAGGGCGCGAC	JK004-04	JK004-04_023
73	Xanci1344	Xcc_23	AAATGCTTTCGACGCGCATAAAGCGCTGGCGCAGGAG	GTCGCGCCCTCACGGGCGCGTGGATTGAAAC	GTCGCGCCCTCACGGGCGCGTGGATTGAAAC	JK48	JK48_001
73	Xanci1345	Xcc_22	CTGTTCAAGCTCCGCCGCCTGATCCGCTTGCCGAG	GTCGCGCCCTCACGGGCGCGTGGATTGAAAC	GTCGCGCCCTCACGGGCGCGTGGATTGAAAC	JK48	JK48_002
73	Xanci1346	Xcc_21	CTCGGGTTTCGGGATGTGCTTCAGATCTGCGTCG	GTCGCGCCCTCACGGGCGCGTGGATTGAAAC	GTCGCGCCCTCACGGGCGCGTGGATTGAAAC	JK48	JK48_003
73	Xanci1347	Xcc_20	CGCTGCACGGATGCGCCAGGCGGCGAGGCGATCAT	GTCGCGCCCTCACGGGCGCGTGGATTGAAAC	GTCGCGCCCTCACGGGCGCGTGGATTGAAAC	JK48	JK48_004
73	Xanci1348	Xcc_19	TCGAGCGCATCGATGACGGTCACCCATCCCCCAATG	GTCGCGCCCTCACGGGCGCGTGGATTGAAAC	GTCGCGCCCTCACGGGCGCGTGGATTGAAAC	JK48	JK48_005
73	Xanci1349	Xcc_18	GTGCCACCGACAGCGACGCACGTGGACCTGCAGATC	GTCGCGCCCTCACGGGCGCGTGGATTGAAAC	GTCGCGCCCTCACGGGCGCGTGGATTGAAAC	JK48	JK48_006
73	Xanci1350	Xcc_17	CTCTCTCACGCCGCGCGTGCGAGATCCTGCGTGC	GTCGCGCCCTCACGGGCGCGTGGATTGAAAC	GTCGCGCCCTCACGGGCGCGTGGATTGAAAC	JK48	JK48_007
73	Xanci1351	Xcc_16	GCAGACTGCCGAGGCCGGCATGCTGGAGGGGCGCCT	GTCGCGCCCTCACGGGCGCGTGGATTGAAAC	GTCGCGCCCTCACGGGCGCGTGGATTGAAAC	JK48	JK48_008
73	Xanci1352	Xcc_15	GGGTTAACAACGCCTTGAAACGGCTTTGCCGCGACGC	GTCGCGCCCTCACGGGCGCGTGGATTGAAAC	GTCGCGCCCTCACGGGCGCGTGGATTGAAAC	JK48	JK48_009
73	Xanci1353	Xcc_14	ACGTCTTGGACCTGGGTGTGGTTGCTGAGATAGTCA	GTCGCGCCCTCACGGGCGCGTGGATTGAAAC	GTCGCGCCCTCACGGGCGCGTGGATTGAAAC	JK48	JK48_010
73	Xanci1354	Xcc_13	GCCATCATGCTTTGAATGCGCTTACCCACGGCGAA	GTCGCGCCCTCACGGGCGCGTGGATTGAAAC	GTCGCGCCCTCACGGGCGCGTGGATTGAAAC	JK48	JK48_011
73	Xanci1355	Xcc_11	ATGTCGAAAACGATGGCCTTGACGTCATCGTCTGC	GTCGCGCCCTCACGGGCGCGTGGATTGAAAC	GTCGCGCCCTCACGGGCGCGTGGATTGAAAC	JK48	JK48_012
73	Xanci1356	Xcc_08	TTGACCACATGTTCTCTCTGTGGGAGGAAGGCAC	GTCGCGCCCTCACGGGCGCGTGGATTGAAAC	GTCGCGCCCTCACGGGCGCGTGGATTGAAAC	JK48	JK48_013
73	Xanci1357	Xcc_07	TGTCGAGCGCGCACTGCTGCCGCGATGGCCGGAA	GTCGCGCCCTCACGGGCGCGTGGATTGAAAC	GTCGCGCCCTCACGGGCGCGTGGATTGAAAC	JK48	JK48_014
73	Xanci1358	Xcc_05	TGGTTCAGGGCTGGAAAGACTTGGATGCCCGCATC	GTCGCGCCCTCACGGGCGCGTGGATTGAAAC	GTCGCGCCCTCACGGGCGCGTGGATTGAAAC	JK48	JK48_015
73	Xanci1359	Xcc_04	CTGACTATCCCTGCATAGGCCACGACCTGCGAGG	GTCGCGCCCTCACGGGCGCGTGGATTGAAAC	GTCGCGCCCTCACGGGCGCGTGGATTGAAAC	JK48	JK48_016
73	Xanci1360	Xcc_03	AAGAAGACCAGTCTGCGGCGTCGCGGCATCCTGGGG	GTCGCGCCCTCACGGGCGCGTGGATTGAAAC	GTCGCGCCCTCACGGGCGCGTGGATTGAAAC	JK48	JK48_017
73	Xanci1361	Xcc_02	CTGAGTTCGTCGCCGTCCCGGTCGTCTGACGCGT	GTCGCGCCCTCACGGGCGCGTGGATTGAAAC	TTCGCGCCCTCATGGGCGCGTGGATTGAAAC	JK48	JK48_018
73	Xanci1362	Xcc_01	CATGCCATATGCGGCGAGATCGCACAGCAGAAGGAA	TTCGCGCCCTCATGGGCGCGTGGATTGAAAC	GGCGCGCCCTCACGGGCGCGTGGATTGAAAC	JK48	JK48_019
74	Xanci1363	Xcc_01	TTCCTTCTGCTGTGCGATCTCGCCGCATATGGCATG	GTTTCAATCCACGCGCCCGTGAGGGCGCGCC	GTTTCAATCCACGCGCCCATGAGGGCGCGAA	JK101-1	JK101-1_001
74	Xanci1364	Xcc_02	ACGCGTCAGACGACCGGGACGGCGACGAACTCAG	GTTTCAATCCACGCGCCCATGAGGGCGCGAA	GTTTCAATCCACGCGCCCGTGAGGGCGCGAC	JK101-1	JK101-1_002
74	Xanci1365	Xcc_04	CCTCGCAGGTCGTGGCCTATGCAGGGATAGTCAG	GTTTCAATCCACGCGCCCGTGAGGGCGCGAC	GTTTCAATCCACGCGCCCGTGAGGGCGCGAC	JK101-1	JK101-1_003
74	Xanci1366	Xcc_05	GATGCGGGCATCCAAGTCTTTCCAGCCCTGAACCA	GTTTCAATCCACGCGCCCGTGAGGGCGCGAC	GTTTCAATCCACGCGCCCGTGAGGGCGCGAC	JK101-1	JK101-1_004
74	Xanci1367	Xcc_06	CTACGGGCTGCTCAAACTTGTAACGCTCCCAGCC	GTTTCAATCCACGCGCCCGTGAGGGCGCGAC	GTTTCAATCCACGCGCCCGTGAGGGCGCGAC	JK101-1	JK101-1_005
74	Xanci1368	Xcc_07	TTCCGGCCATCGCGGCAGCAGTGCGCGCTCGACA	GTTTCAATCCACGCGCCCGTGAGGGCGCGAC	GTTTCAATCCACGCGCCCGTGAGGGCGCGAC	JK101-1	JK101-1_006
74	Xanci1369	Xcc_09	AGTCGCCCTGCGAAGTGGTCCTTGGGTTCAATGA	GTTTCAATCCACGCGCCCGTGAGGGCGCGAC	GTTTCAATCCACGCGCCCGTGAGGGCGCGAC	JK101-1	JK101-1_007
74	Xanci1370	Xcc_12	CTGAAAGTCGTAAAAGGGTCTAATCACATATCCGC	GTTTCAATCCACGCGCCCGTGAGGGCGCGAC	GTTTCAATCCACGCGCCCGTGAGGGCGCGAC	JK101-1	JK101-1_008
74	Xanci1371	Xcc_13	TTCGCCGTGGGTAAGCGCATTCAAAGCATGATGGC	GTTTCAATCCACGCGCCCGTGAGGGCGCGAC	GTTTCAATCCACGCGCCCGTGAGGGCGCGAC	JK101-1	JK101-1_009
74	Xanci1372	Xcc_15	GCGTCGCGGCAAAGCCGTTTCAAGGCGTTGTTAACCC	GTTTCAATCCACGCGCCCGTGAGGGCGCGAC	GTTTCAATCCACGCGCCCGTGAGGGCGCGAC	JK101-1	JK101-1_010
74	Xanci1373	Xcc_16	AGGCGCCCCTCCAGCATGCCGGCCTCGGCAGTCTGC	GTTTCAATCCACGCGCCCGTGAGGGCGCGAC	GTTTCAATCCACGCGCCCGTGAGGGCGCGAC	JK101-1	JK101-1_011
74	Xanci1374	Xcc_17	GCACGCAGGATCTCGCACGCGCGGCGTGAGAGAG	GTTTCAATCCACGCGCCCGTGAGGGCGCGAC	GTTTCAATCCACGCGCCCGTGAGGGCGCGAC	JK101-1	JK101-1_012
74	Xanci1375	Xcc_18	GATCTGCAGGTCCACGTGCGTCGCTGTCGGTGGCAC	GTTTCAATCCACGCGCCCGTGAGGGCGCGAC	GTTTCAATCCACGCGCCCGTGAGGGCGCGAC	JK101-1	JK101-1_013
74	Xanci1376	Xcc_19	CATTGGGGGATGGGTGACCGTCATCGATGCGCTCGA	GTTTCAATCCACGCGCCCGTGAGGGCGCGAC	GTTTCAATCCACGCGCCCGTGAGGGCGCGAC	JK101-1	JK101-1_014
74	Xanci1377	Xcc_20	ATGATCGCCTCGCCGCCTGGCGCATCCGTGCAGCG	GTTTCAATCCACGCGCCCGTGAGGGCGCGAC	GTTTCAATCCACGCGCCCGTGAGGGCGCGAC	JK101-1	JK101-1_015
74	Xanci1378	Xcc_21	CGACGCAGATCTGAAGCACATCCCGAAACCCGAG	GTTTCAATCCACGCGCCCGTGAGGGCGCGAC	GTTTCAATCCACGCGCCCGTGAGGGCGCGAC	JK101-1	JK101-1_016
74	Xanci1379	Xcc_22	CTCGGCAAGCGGATCAGGCGGCGGAGCTTGAACAG	GTTTCAATCCACGCGCCCGTGAGGGCGCGAC	GTTTCAATCCACGCGCCCGTGAGGGCGCGAC	JK101-1	JK101-1_017
74	Xanci1380	Xcc_23	CTCCTGCGCCAGCGCTTTATGCGCGTCGAAAGCATTT	GTTTCAATCCACGCGCCCGTGAGGGCGCGAC	GTTTCAATCCACGCGCCCGTGAGGGCGCGAC	JK101-1	JK101-1_018
75	Xanci1381	Xcc_23	AAATGCTTTCGACGCGCATAAAGCGCTGGCGCAGGAG	GTCGCGCCCTCACGGGCGCGTGGATTGAAAC	GTCGCGCCCTCACGGGCGCGTGGATTGAAAC	JK143-9	JK143-9_001
75	Xanci1382	Xcc_22	CTGTTCAAGCTCCGCCGCCTGATCCGCTTGCCGAG	GTCGCGCCCTCACGGGCGCGTGGATTGAAAC	GTCGCGCCCTCACGGGCGCGTGGATTGAAAC	JK143-9	JK143-9_002
75	Xanci1383	Xcc_21	CTCGGGTTTCGGGATGTGCTTCAGATCTGCGTCG	GTCGCGCCCTCACGGGCGCGTGGATTGAAAC	GTCGCGCCCTCACGGGCGCGTGGATTGAAAC	JK143-9	JK143-9_003
75	Xanci1384	Xcc_20	CGCTGCACGGATGCGCCAGGCGGCGAGGCGATCAT	GTCGCGCCCTCACGGGCGCGTGGATTGAAAC	GTCGCGCCCTCACGGGCGCGTGGATTGAAAC	JK143-9	JK143-9_004
75	Xanci1385	Xcc_18	GTGCCACCGACAGCGACGCACGTGGACCTGCAGATC	GTCGCGCCCTCACGGGCGCGTGGATTGAAAC	GTCGCGCCCTCACGGGCGCGTGGATTGAAAC	JK143-9	JK143-9_005
75	Xanci1386	Xcc_17	CTCTCTCACGCCGCGCGTGCGAGATCCTGCGTGC	GTCGCGCCCTCACGGGCGCGTGGATTGAAAC	GTCGCGCCCTCACGGGCGCGTGGATTGAAAC	JK143-9	JK143-9_006
75	Xanci1387	Xcc_16	GCAGACTGCCGAGGCCGGCATGCTGGAGGGGCGCCT	GTCGCGCCCTCACGGGCGCGTGGATTGAAAC	GTCGCGCCCTCACGGGCGCGTGGATTGAAAC	JK143-9	JK143-9_007
75	Xanci1388	Xcc_13	GCCATCATGCTTTGAATGCGCTTACCCACGGCGAA	GTCGCGCCCTCACGGGCGCGTGGATTGAAAC	GTCGCGCCCTCACGGGCGCGTGGATTGAAAC	JK143-9	JK143-9_008
75	Xanci1389	Xcc_12	GCGGATATGTGATTAGACCCTTTTACGACTTTCAG	GTCGCGCCCTCACGGGCGCGTGGATTGAAAC	GTCGCGCCCTCACGGGCGCGTGGATTGAAAC	JK143-9	JK143-9_009
75	Xanci1390	Xcc_11	ATGTCGAAAACGATGGCCTTGACGTCATCGTCTGC	GTCGCGCCCTCACGGGCGCGTGGATTGAAAC	GTCGCGCCCTCACGGGCGCGTGGATTGAAAC	JK143-9	JK143-9_010
75	Xanci1391	Xcc_10	TTCGCTGGCATCGGTGGATGGAGCCTTGCGCTTC	GTCGCGCCCTCACGGGCGCGTGGATTGAAAC	GTCGCGCCCTCACGGGCGCGTGGATTGAAAC	JK143-9	JK143-9_011
75	Xanci1392	Xcc_09	TCATTGAACCCAAGGACCACTTCGCAGGGCGACT	GTCGCGCCCTCACGGGCGCGTGGATTGAAAC	GTCGCGCCCTCACGGGCGCGTGGATTGAAAC	JK143-9	JK143-9_012
75	Xanci1393	Xcc_07	TGTCGAGCGCGCACTGCTGCCGCGATGGCCGGAA	GTCGCGCCCTCACGGGCGCGTGGATTGAAAC	GTCGCGCCCTCACGGGCGCGTGGATTGAAAC	JK143-9	JK143-9_013
75	Xanci1394	Xcc_05	TGGTTCAGGGCTGGAAAGACTTGGATGCCCGCATC	GTCGCGCCCTCACGGGCGCGTGGATTGAAAC	GTCGCGCCCTCACGGGCGCGTGGATTGAAAC	JK143-9	JK143-9_014
75	Xanci1395	Xcc_04	CTGACTATCCCTGCATAGGCCACGACCTGCGAGG	GTCGCGCCCTCACGGGCGCGTGGATTGAAAC	GTCGCGCCCTCACGGGCGCGTGGATTGAAAC	JK143-9	JK143-9_015
75	Xanci1396	Xcc_02	CTGAGTTCGTCGCCGTCCCGGTCGTCTGACGCGT	GTCGCGCCCTCACGGGCGCGTGGATTGAAAC	TTCGCGCCCTCATGGGCGCGTGGATTGAAAC	JK143-9	JK143-9_016
75	Xanci1397	Xcc_01	CATGCCATATGCGGCGAGATCGCACAGCAGAAGGAA	TTCGCGCCCTCATGGGCGCGTGGATTGAAAC	GGCGCGCCCTCACGGGCGCGTGGATTGAAAC	JK143-9	JK143-9_017
76	Xanci1398	Xcc_01	TTCCTTCTGCTGTGCGATCTCGCCGCATATGGCATG	GTTTCAATCCACGCGCCCGTGAGGGCGCGCC	GTTTCAATCCACGCGCCCATGAGGGCGCGAA	JK143-11	JK143-11_001
76	Xanci1399	Xcc_02	ACGCGTCAGACGACCGGGACGGCGACGAACTCAG	GTTTCAATCCACGCGCCCATGAGGGCGCGAA	GTTTCAATCCACGCGCCCGTGAGGGCGCGAC	JK143-11	JK143-11_002
76	Xanci1400	Xcc_04	CCTCGCAGGTCGTGGCCTATGCAGGGATAGTCAG	GTTTCAATCCACGCGCCCGTGAGGGCGCGAC	GTTTCAATCCACGCGCCCGTGAGGGCGCGAC	JK143-11	JK143-11_003
76	Xanci1401	Xcc_07	TTCCGGCCATCGCGGCAGCAGTGCGCGCTCGACA	GTTTCAATCCACGCGCCCGTGAGGGCGCGAC	GTTTCAATCCACGCGCCCGTGAGGGCGCGAC	JK143-11	JK143-11_004
76	Xanci1402	Xcc_09	AGTCGCCCTGCGAAGTGGTCCTTGGGTTCAATGA	GTTTCAATCCACGCGCCCGTGAGGGCGCGAC	GTTTCAATCCACGCGCCCGTGAGGGCGCGAC	JK143-11	JK143-11_005
76	Xanci1403	Xcc_10	GAAGCGCAAGGCTCCATCCACCGATGCCAGCGAA	GTTTCAATCCACGCGCCCGTGAGGGCGCGAC	GTTTCAATCCACGCGCCCGTGAGGGCGCGAC	JK143-11	JK143-11_006
76	Xanci1404	Xcc_11	GCAGACGATGACGTCAAGGCCATCGTTTTCGACAT	GTTTCAATCCACGCGCCCGTGAGGGCGCGAC	GTTTCAATCCACGCGCCCGTGAGGGCGCGAC	JK143-11	JK143-11_007
76	Xanci1405	Xcc_12	CTGAAAGTCGTAAAAGGGTCTAATCACATATCCGC	GTTTCAATCCACGCGCCCGTGAGGGCGCGAC	GTTTCAATCCACGCGCCCGTGAGGGCGCGAC	JK143-11	JK143-11_008
76	Xanci1406	Xcc_13	TTCGCCGTGGGTAAGCGCATTCAAAGCATGATGGC	GTTTCAATCCACGCGCCCGTGAGGGCGCGAC	GTTTCAATCCACGCGCCCGTGAGGGCGCGAC	JK143-11	JK143-11_009
76	Xanci1407	Xcc_16	AGGCGCCCCTCCAGCATGCCGGCCTCGGCAGTCTGC	GTTTCAATCCACGCGCCCGTGAGGGCGCGAC	GTTTCAATCCACGCGCCCGTGAGGGCGCGAC	JK143-11	JK143-11_010
76	Xanci1408	Xcc_17	GCACGCAGGATCTCGCACGCGCGGCGTGAGAGAG	GTTTCAATCCACGCGCCCGTGAGGGCGCGAC	GTTTCAATCCACGCGCCCGTGAGGGCGCGAC	JK143-11	JK143-11_011
76	Xanci1409	Xcc_18	GATCTGCAGGTCCACGTGCGTCGCTGTCGGTGGCAC	GTTTCAATCCACGCGCCCGTGAGGGCGCGAC	GTTTCAATCCACGCGCCCGTGAGGGCGCGAC	JK143-11	JK143-11_012
76	Xanci1410	Xcc_20	ATGATCGCCTCGCCGCCTGGCGCATCCGTGCAGCG	GTTTCAATCCACGCGCCCGTGAGGGCGCGAC	GTTTCAATCCACGCGCCCGTGAGGGCGCGAC	JK143-11	JK143-11_013
76	Xanci1411	Xcc_21	CGACGCAGATCTGAAGCACATCCCGAAACCCGAG	GTTTCAATCCACGCGCCCGTGAGGGCGCGAC	GTTTCAATCCACGCGCCCGTGAGGGCGCGAC	JK143-11	JK143-11_014
76	Xanci1412	Xcc_22	CTCGGCAAGCGGATCAGGCGGCGGAGCTTGAACAG	GTTTCAATCCACGCGCCCGTGAGGGCGCGAC	GTTTCAATCCACGCGCCCGTGAGGGCGCGAC	JK143-11	JK143-11_015
76	Xanci1413	Xcc_23	CTCCTGCGCCAGCGCTTTATGCGCGTCGAAAGCATTT	GTTTCAATCCACGCGCCCGTGAGGGCGCGAC	GTTTCAATCCACGCGCCCGTGAGGGCGCGAC	JK143-11	JK143-11_016
77	Xanci1414	Xcc_23	AAATGCTTTCGACGCGCATAAAGCGCTGGCGCAGGAG	GTCGCGCCCTCACGGGCGCGTGGATTGAAAC	GTCGCGCCCTCACGGGCGCGTGGATTGAAAC	JK161	JK161_001
77	Xanci1415	Xcc_22	CTGTTCAAGCTCCGCCGCCTGATCCGCTTGCCGAG	GTCGCGCCCTCACGGGCGCGTGGATTGAAAC	GTCGCGCCCTCACGGGCGCGTGGATTGAAAC	JK161	JK161_002
77	Xanci1416	Xcc_21	CTCGGGTTTCGGGATGTGCTTCAGATCTGCGTCG	GTCGCGCCCTCACGGGCGCGTGGATTGAAAC	GTCGCGCCCTCACGGGCGCGTGGATTGAAAC	JK161	JK161_003
77	Xanci1417	Xcc_20	CGCTGCACGGATGCGCCAGGCGGCGAGGCGATCAT	GTCGCGCCCTCACGGGCGCGTGGATTGAAAC	GTCGCGCCCTCACGGGCGCGTGGATTGAAAC	JK161	JK161_004
77	Xanci1418	Xcc_19	TCGAGCGCATCGATGACGGTCACCCATCCCCCAATG	GTCGCGCCCTCACGGGCGCGTGGATTGAAAC	GTCGCGCCCTCACGGGCGCGTGGATTGAAAC	JK161	JK161_005
77	Xanci1419	Xcc_18	GTGCCACCGACAGCGACGCACGTGGACCTGCAGATC	GTCGCGCCCTCACGGGCGCGTGGATTGAAAC	GTCGCGCCCTCACGGGCGCGTGGATTGAAAC	JK161	JK161_006
77	Xanci1420	Xcc_17	CTCTCTCACGCCGCGCGTGCGAGATCCTGCGTGC	GTCGCGCCCTCACGGGCGCGTGGATTGAAAC	GTCGCGCCCTCACGGGCGCGTGGATTGAAAC	JK161	JK161_007
77	Xanci1421	Xcc_16	GCAGACTGCCGAGGCCGGCATGCTGGAGGGGCGCCT	GTCGCGCCCTCACGGGCGCGTGGATTGAAAC	GTCGCGCCCTCACGGGCGCGTGGATTGAAAC	JK161	JK161_008
77	Xanci1422	Xcc_15	GGGTTAACAACGCCTTGAAACGGCTTTGCCGCGACGC	GTCGCGCCCTCACGGGCGCGTGGATTGAAAC	GTCGCGCCCTCACGGGCGCGTGGATTGAAAC	JK161	JK161_009
77	Xanci1423	Xcc_13	GCCATCATGCTTTGAATGCGCTTACCCACGGCGAA	GTCGCGCCCTCACGGGCGCGTGGATTGAAAC	GTCGCGCCCTCACGGGCGCGTGGATTGAAAC	JK161	JK161_010
77	Xanci1424	Xcc_12	GCGGATATGTGATTAGACCCTTTTACGACTTTCAG	GTCGCGCCCTCACGGGCGCGTGGATTGAAAC	GTCGCGCCCTCACGGGCGCGTGGATTGAAAC	JK161	JK161_011
77	Xanci1425	Xcc_09	TCATTGAACCCAAGGACCACTTCGCAGGGCGACT	GTCGCGCCCTCACGGGCGCGTGGATTGAAAC	GTCGCGCCCTCACGGGCGCGTGGATTGAAAC	JK161	JK161_012
77	Xanci1426	Xcc_07	TGTCGAGCGCGCACTGCTGCCGCGATGGCCGGAA	GTCGCGCCCTCACGGGCGCGTGGATTGAAAC	GTCGCGCCCTCACGGGCGCGTGGATTGAAAC	JK161	JK161_013
77	Xanci1427	Xcc_06	GGCTGGGAGCGTTACAAGTTTGAGCAGCCCGTAG	GTCGCGCCCTCACGGGCGCGTGGATTGAAAC	GTCGCGCCCTCACGGGCGCGTGGATTGAAAC	JK161	JK161_014
77	Xanci1428	Xcc_05	TGGTTCAGGGCTGGAAAGACTTGGATGCCCGCATC	GTCGCGCCCTCACGGGCGCGTGGATTGAAAC	GTCGCGCCCTCACGGGCGCGTGGATTGAAAC	JK161	JK161_015
77	Xanci1429	Xcc_04	CTGACTATCCCTGCATAGGCCACGACCTGCGAGG	GTCGCGCCCTCACGGGCGCGTGGATTGAAAC	GTCGCGCCCTCACGGGCGCGTGGATTGAAAC	JK161	JK161_016
77	Xanci1430	Xcc_03	AAGAAGACCAGTCTGCGGCGTCGCGGCATCCTGGGG	GTCGCGCCCTCACGGGCGCGTGGATTGAAAC	GTCGCGCCCTCACGGGCGCGTGGATTGAAAC	JK161	JK161_017
77	Xanci1431	Xcc_02	CTGAGTTCGTCGCCGTCCCGGTCGTCTGACGCGT	GTCGCGCCCTCACGGGCGCGTGGATTGAAAC	TTCGCGCCCTCATGGGCGCGTGGATTGAAAC	JK161	JK161_018
77	Xanci1432	Xcc_01	CATGCCATATGCGGCGAGATCGCACAGCAGAAGGAA	TTCGCGCCCTCATGGGCGCGTGGATTGAAAC	GGCGCGCCCTCACGGGCGCGTGGATTGAAAC	JK161	JK161_019
78	Xanci1433	Xcc_01	TTCCTTCTGCTGTGCGATCTCGCCGCATATGGCATG	GTTTCAATCCACGCGCCCGTGAGGGCGCGCC	GTTTCAATCCACGCGCCCATGAGGGCGCGAA	JK167-1	JK167-1_001
78	Xanci1434	Xcc_02	ACGCGTCAGACGACCGGGACGGCGACGAACTCAG	GTTTCAATCCACGCGCCCATGAGGGCGCGAA	GTTTCAATCCACGCGCCCGTGAGGGCGCGAC	JK167-1	JK167-1_002
78	Xanci1435	Xcc_03	CCCCAGGATGCCGCGACGCCGCAGACTGGTCTTCTT	GTTTCAATCCACGCGCCCGTGAGGGCGCGAC	GTTTCAATCCACGCGCCCGTGAGGGCGCGAC	JK167-1	JK167-1_003
78	Xanci1436	Xcc_04	CCTCGCAGGTCGTGGCCTATGCAGGGATAGTCAG	GTTTCAATCCACGCGCCCGTGAGGGCGCGAC	GTTTCAATCCACGCGCCCGTGAGGGCGCGAC	JK167-1	JK167-1_004
78	Xanci1437	Xcc_05	GATGCGGGCATCCAAGTCTTTCCAGCCCTGAACCA	GTTTCAATCCACGCGCCCGTGAGGGCGCGAC	GTTTCAATCCACGCGCCCGTGAGGGCGCGAC	JK167-1	JK167-1_005
78	Xanci1438	Xcc_06	CTACGGGCTGCTCAAACTTGTAACGCTCCCAGCC	GTTTCAATCCACGCGCCCGTGAGGGCGCGAC	GTTTCAATCCACGCGCCCGTGAGGGCGCGAC	JK167-1	JK167-1_006
78	Xanci1439	Xcc_07	TTCCGGCCATCGCGGCAGCAGTGCGCGCTCGACA	GTTTCAATCCACGCGCCCGTGAGGGCGCGAC	GTTTCAATCCACGCGCCCGTGAGGGCGCGAC	JK167-1	JK167-1_007
78	Xanci1440	Xcc_09	AGTCGCCCTGCGAAGTGGTCCTTGGGTTCAATGA	GTTTCAATCCACGCGCCCGTGAGGGCGCGAC	GTTTCAATCCACGCGCCCGTGAGGGCGCGAC	JK167-1	JK167-1_008
78	Xanci1441	Xcc_12	CTGAAAGTCGTAAAAGGGTCTAATCACATATCCGC	GTTTCAATCCACGCGCCCGTGAGGGCGCGAC	GTTTCAATCCACGCGCCCGTGAGGGCGCGAC	JK167-1	JK167-1_009
78	Xanci1442	Xcc_13	TTCGCCGTGGGTAAGCGCATTCAAAGCATGATGGC	GTTTCAATCCACGCGCCCGTGAGGGCGCGAC	GTTTCAATCCACGCGCCCGTGAGGGCGCGAC	JK167-1	JK167-1_010
78	Xanci1443	Xcc_15	GCGTCGCGGCAAAGCCGTTTCAAGGCGTTGTTAACCC	GTTTCAATCCACGCGCCCGTGAGGGCGCGAC	GTTTCAATCCACGCGCCCGTGAGGGCGCGAC	JK167-1	JK167-1_011
78	Xanci1444	Xcc_16	AGGCGCCCCTCCAGCATGCCGGCCTCGGCAGTCTGC	GTTTCAATCCACGCGCCCGTGAGGGCGCGAC	GTTTCAATCCACGCGCCCGTGAGGGCGCGAC	JK167-1	JK167-1_012
78	Xanci1445	Xcc_17	GCACGCAGGATCTCGCACGCGCGGCGTGAGAGAG	GTTTCAATCCACGCGCCCGTGAGGGCGCGAC	GTTTCAATCCACGCGCCCGTGAGGGCGCGAC	JK167-1	JK167-1_013
78	Xanci1446	Xcc_18	GATCTGCAGGTCCACGTGCGTCGCTGTCGGTGGCAC	GTTTCAATCCACGCGCCCGTGAGGGCGCGAC	GTTTCAATCCACGCGCCCGTGAGGGCGCGAC	JK167-1	JK167-1_014
78	Xanci1447	Xcc_19	CATTGGGGGATGGGTGACCGTCATCGATGCGCTCGA	GTTTCAATCCACGCGCCCGTGAGGGCGCGAC	GTTTCAATCCACGCGCCCGTGAGGGCGCGAC	JK167-1	JK167-1_015
78	Xanci1448	Xcc_20	ATGATCGCCTCGCCGCCTGGCGCATCCGTGCAGCG	GTTTCAATCCACGCGCCCGTGAGGGCGCGAC	GTTTCAATCCACGCGCCCGTGAGGGCGCGAC	JK167-1	JK167-1_016
78	Xanci1449	Xcc_21	CGACGCAGATCTGAAGCACATCCCGAAACCCGAG	GTTTCAATCCACGCGCCCGTGAGGGCGCGAC	GTTTCAATCCACGCGCCCGTGAGGGCGCGAC	JK167-1	JK167-1_017
78	Xanci1450	Xcc_22	CTCGGCAAGCGGATCAGGCGGCGGAGCTTGAACAG	GTTTCAATCCACGCGCCCGTGAGGGCGCGAC	GTTTCAATCCACGCGCCCGTGAGGGCGCGAC	JK167-1	JK167-1_018
78	Xanci1451	Xcc_23	CTCCTGCGCCAGCGCTTTATGCGCGTCGAAAGCATTT	GTTTCAATCCACGCGCCCGTGAGGGCGCGAC	GTTTCAATCCACGCGCCCGTGAGGGCGCGAC	JK167-1	JK167-1_019
79	Xanci1452	Xcc_01	TTCCTTCTGCTGTGCGATCTCGCCGCATATGGCATG	GTTTCAATCCACGCGCCCGTGAGGGCGCGCC	GTTTCAATCCACGCGCCCATGAGGGCGCGAA	JK169	JK169_001
79	Xanci1453	Xcc_02	ACGCGTCAGACGACCGGGACGGCGACGAACTCAG	GTTTCAATCCACGCGCCCATGAGGGCGCGAA	GTTTCAATCCACGCGCCCGTGAGGGCGCGAC	JK169	JK169_002
79	Xanci1454	Xcc_03	CCCCAGGATGCCGCGACGCCGCAGACTGGTCTTCTT	GTTTCAATCCACGCGCCCGTGAGGGCGCGAC	GTTTCAATCCACGCGCCCGTGAGGGCGCGAC	JK169	JK169_003
79	Xanci1455	Xcc_04	CCTCGCAGGTCGTGGCCTATGCAGGGATAGTCAG	GTTTCAATCCACGCGCCCGTGAGGGCGCGAC	GTTTCAATCCACGCGCCCGTGAGGGCGCGAC	JK169	JK169_004
79	Xanci1456	Xcc_05	GATGCGGGCATCCAAGTCTTTCCAGCCCTGAACCA	GTTTCAATCCACGCGCCCGTGAGGGCGCGAC	GTTTCAATCCACGCGCCCGTGAGGGCGCGAC	JK169	JK169_005
79	Xanci1457	Xcc_06	CTACGGGCTGCTCAAACTTGTAACGCTCCCAGCC	GTTTCAATCCACGCGCCCGTGAGGGCGCGAC	GTTTCAATCCACGCGCCCGTGAGGGCGCGAC	JK169	JK169_006
79	Xanci1458	Xcc_07	TTCCGGCCATCGCGGCAGCAGTGCGCGCTCGACA	GTTTCAATCCACGCGCCCGTGAGGGCGCGAC	GTTTCAATCCACGCGCCCGTGAGGGCGCGAC	JK169	JK169_007
79	Xanci1459	Xcc_09	AGTCGCCCTGCGAAGTGGTCCTTGGGTTCAATGA	GTTTCAATCCACGCGCCCGTGAGGGCGCGAC	GTTTCAATCCACGCGCCCGTGAGGGCGCGAC	JK169	JK169_008
79	Xanci1460	Xcc_12	CTGAAAGTCGTAAAAGGGTCTAATCACATATCCGC	GTTTCAATCCACGCGCCCGTGAGGGCGCGAC	GTTTCAATCCACGCGCCCGTGAGGGCGCGAC	JK169	JK169_009
79	Xanci1461	Xcc_13	TTCGCCGTGGGTAAGCGCATTCAAAGCATGATGGC	GTTTCAATCCACGCGCCCGTGAGGGCGCGAC	GTTTCAATCCACGCGCCCGTGAGGGCGCGAC	JK169	JK169_010
79	Xanci1462	Xcc_15	GCGTCGCGGCAAAGCCGTTTCAAGGCGTTGTTAACCC	GTTTCAATCCACGCGCCCGTGAGGGCGCGAC	GTTTCAATCCACGCGCCCGTGAGGGCGCGAC	JK169	JK169_011
79	Xanci1463	Xcc_16	AGGCGCCCCTCCAGCATGCCGGCCTCGGCAGTCTGC	GTTTCAATCCACGCGCCCGTGAGGGCGCGAC	GTTTCAATCCACGCGCCCGTGAGGGCGCGAC	JK169	JK169_012
79	Xanci1464	Xcc_17	GCACGCAGGATCTCGCACGCGCGGCGTGAGAGAG	GTTTCAATCCACGCGCCCGTGAGGGCGCGAC	GTTTCAATCCACGCGCCCGTGAGGGCGCGAC	JK169	JK169_013
79	Xanci1465	Xcc_18	GATCTGCAGGTCCACGTGCGTCGCTGTCGGTGGCAC	GTTTCAATCCACGCGCCCGTGAGGGCGCGAC	GTTTCAATCCACGCGCCCGTGAGGGCGCGAC	JK169	JK169_014
79	Xanci1466	Xcc_19	CATTGGGGGATGGGTGACCGTCATCGATGCGCTCGA	GTTTCAATCCACGCGCCCGTGAGGGCGCGAC	GTTTCAATCCACGCGCCCGTGAGGGCGCGAC	JK169	JK169_015
79	Xanci1467	Xcc_20	ATGATCGCCTCGCCGCCTGGCGCATCCGTGCAGCG	GTTTCAATCCACGCGCCCGTGAGGGCGCGAC	GTTTCAATCCACGCGCCCGTGAGGGCGCGAC	JK169	JK169_016
79	Xanci1468	Xcc_21	CGACGCAGATCTGAAGCACATCCCGAAACCCGAG	GTTTCAATCCACGCGCCCGTGAGGGCGCGAC	GTTTCAATCCACGCGCCCGTGAGGGCGCGAC	JK169	JK169_017
79	Xanci1469	Xcc_22	CTCGGCAAGCGGATCAGGCGGCGGAGCTTGAACAG	GTTTCAATCCACGCGCCCGTGAGGGCGCGAC	GTTTCAATCCACGCGCCCGTGAGGGCGCGAC	JK169	JK169_018
79	Xanci1470	Xcc_23	CTCCTGCGCCAGCGCTTTATGCGCGTCGAAAGCATTT	GTTTCAATCCACGCGCCCGTGAGGGCGCGAC	GTTTCAATCCACGCGCCCGTGAGGGCGCGAC	JK169	JK169_019
80	Xanci1471	Xcc_23	AAATGCTTTCGACGCGCATAAAGCGCTGGCGCAGGAG	GTCGCGCCCTCACGGGCGCGTGGATTGAAAC	GTCGCGCCCTCACGGGCGCGTGGATTGAAAC	JK170	JK170_001
80	Xanci1472	Xcc_22	CTGTTCAAGCTCCGCCGCCTGATCCGCTTGCCGAG	GTCGCGCCCTCACGGGCGCGTGGATTGAAAC	GTCGCGCCCTCACGGGCGCGTGGATTGAAAC	JK170	JK170_002
80	Xanci1473	Xcc_21	CTCGGGTTTCGGGATGTGCTTCAGATCTGCGTCG	GTCGCGCCCTCACGGGCGCGTGGATTGAAAC	GTCGCGCCCTCACGGGCGCGTGGATTGAAAC	JK170	JK170_003
80	Xanci1474	Xcc_20	CGCTGCACGGATGCGCCAGGCGGCGAGGCGATCAT	GTCGCGCCCTCACGGGCGCGTGGATTGAAAC	GTCGCGCCCTCACGGGCGCGTGGATTGAAAC	JK170	JK170_004
80	Xanci1475	Xcc_19	TCGAGCGCATCGATGACGGTCACCCATCCCCCAATG	GTCGCGCCCTCACGGGCGCGTGGATTGAAAC	GTCGCGCCCTCACGGGCGCGTGGATTGAAAC	JK170	JK170_005
80	Xanci1476	Xcc_18	GTGCCACCGACAGCGACGCACGTGGACCTGCAGATC	GTCGCGCCCTCACGGGCGCGTGGATTGAAAC	GTCGCGCCCTCACGGGCGCGTGGATTGAAAC	JK170	JK170_006
80	Xanci1477	Xcc_17	CTCTCTCACGCCGCGCGTGCGAGATCCTGCGTGC	GTCGCGCCCTCACGGGCGCGTGGATTGAAAC	GTCGCGCCCTCACGGGCGCGTGGATTGAAAC	JK170	JK170_007
80	Xanci1478	Xcc_15	GGGTTAACAACGCCTTGAAACGGCTTTGCCGCGACGC	GTCGCGCCCTCACGGGCGCGTGGATTGAAAC	GTCGCGCCCTCACGGGCGCGTGGATTGAAAC	JK170	JK170_008
80	Xanci1479	Xcc_13	GCCATCATGCTTTGAATGCGCTTACCCACGGCGAA	GTCGCGCCCTCACGGGCGCGTGGATTGAAAC	GTCGCGCCCTCACGGGCGCGTGGATTGAAAC	JK170	JK170_009
80	Xanci1480	Xcc_12	GCGGATATGTGATTAGACCCTTTTACGACTTTCAG	GTCGCGCCCTCACGGGCGCGTGGATTGAAAC	GTCGCGCCCTCACGGGCGCGTGGATTGAAAC	JK170	JK170_010
80	Xanci1481	Xcc_09	TCATTGAACCCAAGGACCACTTCGCAGGGCGACT	GTCGCGCCCTCACGGGCGCGTGGATTGAAAC	GTCGCGCCCTCACGGGCGCGTGGATTGAAAC	JK170	JK170_011
80	Xanci1482	Xcc_07	TGTCGAGCGCGCACTGCTGCCGCGATGGCCGGAA	GTCGCGCCCTCACGGGCGCGTGGATTGAAAC	GTCGCGCCCTCACGGGCGCGTGGATTGAAAC	JK170	JK170_012
80	Xanci1483	Xcc_06	GGCTGGGAGCGTTACAAGTTTGAGCAGCCCGTAG	GTCGCGCCCTCACGGGCGCGTGGATTGAAAC	GTCGCGCCCTCACGGGCGCGTGGATTGAAAC	JK170	JK170_013
80	Xanci1484	Xcc_05	TGGTTCAGGGCTGGAAAGACTTGGATGCCCGCATC	GTCGCGCCCTCACGGGCGCGTGGATTGAAAC	GTCGCGCCCTCACGGGCGCGTGGATTGAAAC	JK170	JK170_014
80	Xanci1485	Xcc_04	CTGACTATCCCTGCATAGGCCACGACCTGCGAGG	GTCGCGCCCTCACGGGCGCGTGGATTGAAAC	GTCGCGCCCTCACGGGCGCGTGGATTGAAAC	JK170	JK170_015
80	Xanci1486	Xcc_03	AAGAAGACCAGTCTGCGGCGTCGCGGCATCCTGGGG	GTCGCGCCCTCACGGGCGCGTGGATTGAAAC	GTCGCGCCCTCACGGGCGCGTGGATTGAAAC	JK170	JK170_016
80	Xanci1487	Xcc_02	CTGAGTTCGTCGCCGTCCCGGTCGTCTGACGCGT	GTCGCGCCCTCACGGGCGCGTGGATTGAAAC	TTCGCGCCCTCATGGGCGCGTGGATTGAAAC	JK170	JK170_017
80	Xanci1488	Xcc_01	CATGCCATATGCGGCGAGATCGCACAGCAGAAGGAA	TTCGCGCCCTCATGGGCGCGTGGATTGAAAC	GGCGCGCCCTCACGGGCGCGTGGATTGAAAC	JK170	JK170_018
81	Xanci1489	Xcc_23	AAATGCTTTCGACGCGCATAAAGCGCTGGCGCAGGAG	GTCGCGCCCTCACGGGCGCGTGGATTGAAAC	GTCGCGCCCTCACGGGCGCGTGGATTGAAAC	JM027-2	JM027-2_001
81	Xanci1490	Xcc_22	CTGTTCAAGCTCCGCCGCCTGATCCGCTTGCCGAG	GTCGCGCCCTCACGGGCGCGTGGATTGAAAC	GTCGCGCCCTCACGGGCGCGTGGATTGAAAC	JM027-2	JM027-2_002
81	Xanci1491	Xcc_20	CGCTGCACGGATGCGCCAGGCGGCGAGGCGATCAT	GTCGCGCCCTCACGGGCGCGTGGATTGAAAC	GTCGCGCCCTCACGGGCGCGTGGATTGAAAC	JM027-2	JM027-2_003
81	Xanci1492	Xcc_19	TCGAGCGCATCGATGACGGTCACCCATCCCCCAATG	GTCGCGCCCTCACGGGCGCGTGGATTGAAAC	GTCGCGCCCTCACGGGCGCGTGGATTGAAAC	JM027-2	JM027-2_004
81	Xanci1493	Xcc_18	GTGCCACCGACAGCGACGCACGTGGACCTGCAGATC	GTCGCGCCCTCACGGGCGCGTGGATTGAAAC	GTCGCGCCCTCACGGGCGCGTGGATTGAAAC	JM027-2	JM027-2_005
81	Xanci1494	Xcc_17	CTCTCTCACGCCGCGCGTGCGAGATCCTGCGTGC	GTCGCGCCCTCACGGGCGCGTGGATTGAAAC	GTCGCGCCCTCACGGGCGCGTGGATTGAAAC	JM027-2	JM027-2_006
81	Xanci1495	Xcc_16	GCAGACTGCCGAGGCCGGCATGCTGGAGGGGCGCCT	GTCGCGCCCTCACGGGCGCGTGGATTGAAAC	GTCGCGCCCTCACGGGCGCGTGGATTGAAAC	JM027-2	JM027-2_007
81	Xanci1496	Xcc_15	GGGTTAACAACGCCTTGAAACGGCTTTGCCGCGACGC	GTCGCGCCCTCACGGGCGCGTGGATTGAAAC	GTCGCGCCCTCACGGGCGCGTGGATTGAAAC	JM027-2	JM027-2_008
81	Xanci1497	Xcc_13	GCCATCATGCTTTGAATGCGCTTACCCACGGCGAA	GTCGCGCCCTCACGGGCGCGTGGATTGAAAC	GTCGCGCCCTCACGGGCGCGTGGATTGAAAC	JM027-2	JM027-2_009
81	Xanci1498	Xcc_12	GCGGATATGTGATTAGACCCTTTTACGACTTTCAG	GTCGCGCCCTCACGGGCGCGTGGATTGAAAC	GTCGCGCCCTCACGGGCGCGTGGATTGAAAC	JM027-2	JM027-2_010
81	Xanci1499	Xcc_09	TCATTGAACCCAAGGACCACTTCGCAGGGCGACT	GTCGCGCCCTCACGGGCGCGTGGATTGAAAC	GTCGCGCCCTCACGGGCGCGTGGATTGAAAC	JM027-2	JM027-2_011
81	Xanci1500	Xcc_07	TGTCGAGCGCGCACTGCTGCCGCGATGGCCGGAA	GTCGCGCCCTCACGGGCGCGTGGATTGAAAC	GTCGCGCCCTCACGGGCGCGTGGATTGAAAC	JM027-2	JM027-2_012
81	Xanci1501	Xcc_06	GGCTGGGAGCGTTACAAGTTTGAGCAGCCCGTAG	GTCGCGCCCTCACGGGCGCGTGGATTGAAAC	GTCGCGCCCTCACGGGCGCGTGGATTGAAAC	JM027-2	JM027-2_013
81	Xanci1502	Xcc_05	TGGTTCAGGGCTGGAAAGACTTGGATGCCCGCATC	GTCGCGCCCTCACGGGCGCGTGGATTGAAAC	GTCGCGCCCTCACGGGCGCGTGGATTGAAAC	JM027-2	JM027-2_014
81	Xanci1503	Xcc_04	CTGACTATCCCTGCATAGGCCACGACCTGCGAGG	GTCGCGCCCTCACGGGCGCGTGGATTGAAAC	GTCGCGCCCTCACGGGCGCGTGGATTGAAAC	JM027-2	JM027-2_015
81	Xanci1504	Xcc_03	AAGAAGACCAGTCTGCGGCGTCGCGGCATCCTGGGG	GTCGCGCCCTCACGGGCGCGTGGATTGAAAC	GTCGCGCCCTCACGGGCGCGTGGATTGAAAC	JM027-2	JM027-2_016
81	Xanci1505	Xcc_02	CTGAGTTCGTCGCCGTCCCGGTCGTCTGACGCGT	GTCGCGCCCTCACGGGCGCGTGGATTGAAAC	TTCGCGCCCTCATGGGCGCGTGGATTGAAAC	JM027-2	JM027-2_017
81	Xanci1506	Xcc_01	CATGCCATATGCGGCGAGATCGCACAGCAGAAGGAA	TTCGCGCCCTCATGGGCGCGTGGATTGAAAC	GGCGCGCCCTCACGGGCGCGTGGATTGAAAC	JM027-2	JM027-2_018
82	Xanci1507	Xcc_23	AAATGCTTTCGACGCGCATAAAGCGCTGGCGCAGGAG	GTCGCGCCCTCACGGGCGCGTGGATTGAAAC	GTCGCGCCCTCACGGGCGCGTGGATTGAAAC	JM35-2	JM35-2_001
82	Xanci1508	Xcc_22	CTGTTCAAGCTCCGCCGCCTGATCCGCTTGCCGAG	GTCGCGCCCTCACGGGCGCGTGGATTGAAAC	GTCGCGCCCTCACGGGCGCGTGGATTGAAAC	JM35-2	JM35-2_002
82	Xanci1509	Xcc_21	CTCGGGTTTCGGGATGTGCTTCAGATCTGCGTCG	GTCGCGCCCTCACGGGCGCGTGGATTGAAAC	GTCGCGCCCTCACGGGCGCGTGGATTGAAAC	JM35-2	JM35-2_003
82	Xanci1510	Xcc_20	CGCTGCACGGATGCGCCAGGCGGCGAGGCGATCAT	GTCGCGCCCTCACGGGCGCGTGGATTGAAAC	GTCGCGCCCTCACGGGCGCGTGGATTGAAAC	JM35-2	JM35-2_004
82	Xanci1511	Xcc_18	GTGCCACCGACAGCGACGCACGTGGACCTGCAGATC	GTCGCGCCCTCACGGGCGCGTGGATTGAAAC	GTCGCGCCCTCACGGGCGCGTGGATTGAAAC	JM35-2	JM35-2_005
82	Xanci1512	Xcc_17	CTCTCTCACGCCGCGCGTGCGAGATCCTGCGTGC	GTCGCGCCCTCACGGGCGCGTGGATTGAAAC	GTCGCGCCCTCACGGGCGCGTGGATTGAAAC	JM35-2	JM35-2_006
82	Xanci1513	Xcc_16	GCAGACTGCCGAGGCCGGCATGCTGGAGGGGCGCCT	GTCGCGCCCTCACGGGCGCGTGGATTGAAAC	GTCGCGCCCTCACGGGCGCGTGGATTGAAAC	JM35-2	JM35-2_007
82	Xanci1514	Xcc_15	GGGTTAACAACGCCTTGAAACGGCTTTGCCGCGACGC	GTCGCGCCCTCACGGGCGCGTGGATTGAAAC	GTCGCGCCCTCACGGGCGCGTGGATTGAAAC	JM35-2	JM35-2_008
82	Xanci1515	Xcc_14	ACGTCTTGGACCTGGGTGTGGTTGCTGAGATAGTCA	GTCGCGCCCTCACGGGCGCGTGGATTGAAAC	GTCGCGCCCTCACGGGCGCGTGGATTGAAAC	JM35-2	JM35-2_009
82	Xanci1516	Xcc_13	GCCATCATGCTTTGAATGCGCTTACCCACGGCGAA	GTCGCGCCCTCACGGGCGCGTGGATTGAAAC	GTCGCGCCCTCACGGGCGCGTGGATTGAAAC	JM35-2	JM35-2_010
82	Xanci1517	Xcc_12	GCGGATATGTGATTAGACCCTTTTACGACTTTCAG	GTCGCGCCCTCACGGGCGCGTGGATTGAAAC	GTCGCGCCCTCACGGGCGCGTGGATTGAAAC	JM35-2	JM35-2_011
82	Xanci1518	Xcc_11	ATGTCGAAAACGATGGCCTTGACGTCATCGTCTGC	GTCGCGCCCTCACGGGCGCGTGGATTGAAAC	GTCGCGCCCTCACGGGCGCGTGGATTGAAAC	JM35-2	JM35-2_012
82	Xanci1519	Xcc_08	TTGACCACATGTTCTCTCTGTGGGAGGAAGGCAC	GTCGCGCCCTCACGGGCGCGTGGATTGAAAC	GTCGCGCCCTCACGGGCGCGTGGATTGAAAC	JM35-2	JM35-2_013
82	Xanci1520	Xcc_07	TGTCGAGCGCGCACTGCTGCCGCGATGGCCGGAA	GTCGCGCCCTCACGGGCGCGTGGATTGAAAC	GTCGCGCCCTCACGGGCGCGTGGATTGAAAC	JM35-2	JM35-2_014
82	Xanci1521	Xcc_05	TGGTTCAGGGCTGGAAAGACTTGGATGCCCGCATC	GTCGCGCCCTCACGGGCGCGTGGATTGAAAC	GTCGCGCCCTCACGGGCGCGTGGATTGAAAC	JM35-2	JM35-2_015
82	Xanci1522	Xcc_04	CTGACTATCCCTGCATAGGCCACGACCTGCGAGG	GTCGCGCCCTCACGGGCGCGTGGATTGAAAC	GTCGCGCCCTCACGGGCGCGTGGATTGAAAC	JM35-2	JM35-2_016
82	Xanci1523	Xcc_02	CTGAGTTCGTCGCCGTCCCGGTCGTCTGACGCGT	GTCGCGCCCTCACGGGCGCGTGGATTGAAAC	TTCGCGCCCTCATGGGCGCGTGGATTGAAAC	JM35-2	JM35-2_017
82	Xanci1524	Xcc_01	CATGCCATATGCGGCGAGATCGCACAGCAGAAGGAA	TTCGCGCCCTCATGGGCGCGTGGATTGAAAC	GGCGCGCCCTCACGGGCGCGTGGATTGAAAC	JM35-2	JM35-2_018
83	Xanci1525	Xcc_01	TTCCTTCTGCTGTGCGATCTCGCCGCATATGGCATG	GTTTCAATCCACGCGCCCGTGAGGGCGCGCC	GTTTCAATCCACGCGCCCATGAGGGCGCGAA	JN564	JN564_001
83	Xanci1526	Xcc_02	ACGCGTCAGACGACCGGGACGGCGACGAACTCAG	GTTTCAATCCACGCGCCCATGAGGGCGCGAA	GTTTCAATCCACGCGCCCGTGAGGGCGCGAC	JN564	JN564_002
83	Xanci1527	Xcc_03	CCCCAGGATGCCGCGACGCCGCAGACTGGTCTTCTT	GTTTCAATCCACGCGCCCGTGAGGGCGCGAC	GTTTCAATCCACGCGCCCGTGAGGGCGCGAC	JN564	JN564_003
83	Xanci1528	Xcc_04	CCTCGCAGGTCGTGGCCTATGCAGGGATAGTCAG	GTTTCAATCCACGCGCCCGTGAGGGCGCGAC	GTTTCAATCCACGCGCCCGTGAGGGCGCGAC	JN564	JN564_004
83	Xanci1529	Xcc_05	GATGCGGGCATCCAAGTCTTTCCAGCCCTGAACCA	GTTTCAATCCACGCGCCCGTGAGGGCGCGAC	GTTTCAATCCACGCGCCCGTGAGGGCGCGAC	JN564	JN564_005
83	Xanci1530	Xcc_06	CTACGGGCTGCTCAAACTTGTAACGCTCCCAGCC	GTTTCAATCCACGCGCCCGTGAGGGCGCGAC	GTTTCAATCCACGCGCCCGTGAGGGCGCGAC	JN564	JN564_006
83	Xanci1531	Xcc_07	TTCCGGCCATCGCGGCAGCAGTGCGCGCTCGACA	GTTTCAATCCACGCGCCCGTGAGGGCGCGAC	GTTTCAATCCACGCGCCCGTGAGGGCGCGAC	JN564	JN564_007
83	Xanci1532	Xcc_09	AGTCGCCCTGCGAAGTGGTCCTTGGGTTCAATGA	GTTTCAATCCACGCGCCCGTGAGGGCGCGAC	GTTTCAATCCACGCGCCCGTGAGGGCGCGAC	JN564	JN564_008
83	Xanci1533	Xcc_12	CTGAAAGTCGTAAAAGGGTCTAATCACATATCCGC	GTTTCAATCCACGCGCCCGTGAGGGCGCGAC	GTTTCAATCCACGCGCCCGTGAGGGCGCGAC	JN564	JN564_009
83	Xanci1534	Xcc_13	TTCGCCGTGGGTAAGCGCATTCAAAGCATGATGGC	GTTTCAATCCACGCGCCCGTGAGGGCGCGAC	GTTTCAATCCACGCGCCCGTGAGGGCGCGAC	JN564	JN564_010
83	Xanci1535	Xcc_15	GCGTCGCGGCAAAGCCGTTTCAAGGCGTTGTTAACCC	GTTTCAATCCACGCGCCCGTGAGGGCGCGAC	GTTTCAATCCACGCGCCCGTGAGGGCGCGAC	JN564	JN564_011
83	Xanci1536	Xcc_16	AGGCGCCCCTCCAGCATGCCGGCCTCGGCAGTCTGC	GTTTCAATCCACGCGCCCGTGAGGGCGCGAC	GTTTCAATCCACGCGCCCGTGAGGGCGCGAC	JN564	JN564_012
83	Xanci1537	Xcc_17	GCACGCAGGATCTCGCACGCGCGGCGTGAGAGAG	GTTTCAATCCACGCGCCCGTGAGGGCGCGAC	GTTTCAATCCACGCGCCCGTGAGGGCGCGAC	JN564	JN564_013
83	Xanci1538	Xcc_18	GATCTGCAGGTCCACGTGCGTCGCTGTCGGTGGCAC	GTTTCAATCCACGCGCCCGTGAGGGCGCGAC	GTTTCAATCCACGCGCCCGTGAGGGCGCGAC	JN564	JN564_014
83	Xanci1539	Xcc_19	CATTGGGGGATGGGTGACCGTCATCGATGCGCTCGA	GTTTCAATCCACGCGCCCGTGAGGGCGCGAC	GTTTCAATCCACGCGCCCGTGAGGGCGCGAC	JN564	JN564_015
83	Xanci1540	Xcc_20	ATGATCGCCTCGCCGCCTGGCGCATCCGTGCAGCG	GTTTCAATCCACGCGCCCGTGAGGGCGCGAC	GTTTCAATCCACGCGCCCGTGAGGGCGCGAC	JN564	JN564_016
83	Xanci1541	Xcc_21	CGACGCAGATCTGAAGCACATCCCGAAACCCGAG	GTTTCAATCCACGCGCCCGTGAGGGCGCGAC	GTTTCAATCCACGCGCCCGTGAGGGCGCGAC	JN564	JN564_017
83	Xanci1542	Xcc_22	CTCGGCAAGCGGATCAGGCGGCGGAGCTTGAACAG	GTTTCAATCCACGCGCCCGTGAGGGCGCGAC	GTTTCAATCCACGCGCCCGTGAGGGCGCGAC	JN564	JN564_018
83	Xanci1543	Xcc_23	CTCCTGCGCCAGCGCTTTATGCGCGTCGAAAGCATTT	GTTTCAATCCACGCGCCCGTGAGGGCGCGAC	GTTTCAATCCACGCGCCCGTGAGGGCGCGAC	JN564	JN564_019
84	Xanci1544	Xcc_01	TTCCTTCTGCTGTGCGATCTCGCCGCATATGGCATG	GTTTCAATCCACGCGCCCGTGAGGGCGCGCC	GTTTCAATCCACGCGCCCATGAGGGCGCGAA	JP541	JP541_001
84	Xanci1545	Xcc_02	ACGCGTCAGACGACCGGGACGGCGACGAACTCAG	GTTTCAATCCACGCGCCCATGAGGGCGCGAA	GTTTCAATCCACGCGCCCGTGAGGGCGCGAC	JP541	JP541_002
84	Xanci1546	Xcc_03	CCCCAGGATGCCGCGACGCCGCAGACTGGTCTTCTT	GTTTCAATCCACGCGCCCGTGAGGGCGCGAC	GTTTCAATCCACGCGCCCGTGAGGGCGCGAC	JP541	JP541_003
84	Xanci1547	Xcc_04	CCTCGCAGGTCGTGGCCTATGCAGGGATAGTCAG	GTTTCAATCCACGCGCCCGTGAGGGCGCGAC	GTTTCAATCCACGCGCCCGTGAGGGCGCGAC	JP541	JP541_004
84	Xanci1548	Xcc_05	GATGCGGGCATCCAAGTCTTTCCAGCCCTGAACCA	GTTTCAATCCACGCGCCCGTGAGGGCGCGAC	GTTTCAATCCACGCGCCCGTGAGGGCGCGAC	JP541	JP541_005
84	Xanci1549	Xcc_18	GATCTGCAGGTCCACGTGCGTCGCTGTCGGTGGCAC	GTTTCAATCCACGCGCCCGTGAGGGCGCGAC	GTTTCAATCCACGCGCCCGTGAGGGCGCGAC	JP541	JP541_006
84	Xanci1550	Xcc_19	CATTGGGGGATGGGTGACCGTCATCGATGCGCTCGA	GTTTCAATCCACGCGCCCGTGAGGGCGCGAC	GTTTCAATCCACGCGCCCGTGAGGGCGCGAC	JP541	JP541_007
84	Xanci1551	Xcc_20	ATGATCGCCTCGCCGCCTGGCGCATCCGTGCAGCG	GTTTCAATCCACGCGCCCGTGAGGGCGCGAC	GTTTCAATCCACGCGCCCGTGAGGGCGCGAC	JP541	JP541_008
84	Xanci1552	Xcc_21	CGACGCAGATCTGAAGCACATCCCGAAACCCGAG	GTTTCAATCCACGCGCCCGTGAGGGCGCGAC	GTTTCAATCCACGCGCCCGTGAGGGCGCGAC	JP541	JP541_009
84	Xanci1553	Xcc_22	CTCGGCAAGCGGATCAGGCGGCGGAGCTTGAACAG	GTTTCAATCCACGCGCCCGTGAGGGCGCGAC	GTTTCAATCCACGCGCCCGTGAGGGCGCGAC	JP541	JP541_010
84	Xanci1554	Xcc_23	CTCCTGCGCCAGCGCTTTATGCGCGTCGAAAGCATTT	GTTTCAATCCACGCGCCCGTGAGGGCGCGAC	GTTTCAATCCACGCGCCCGTGAGGGCGCGAC	JP541	JP541_011
85	Xanci1555	Xcc_01	TTCCTTCTGCTGTGCGATCTCGCCGCATATGGCATG	GTTTCAATCCACGCGCCCGTGAGGGCGCGCC	GTTTCAATCCACGCGCCCATGAGGGCGCGAA	JP608	JP608_001
85	Xanci1556	Xcc_02	ACGCGTCAGACGACCGGGACGGCGACGAACTCAG	GTTTCAATCCACGCGCCCATGAGGGCGCGAA	GTTTCAATCCACGCGCCCGTGAGGGCGCGAC	JP608	JP608_002
85	Xanci1557	Xcc_03	CCCCAGGATGCCGCGACGCCGCAGACTGGTCTTCTT	GTTTCAATCCACGCGCCCGTGAGGGCGCGAC	GTTTCAATCCACGCGCCCGTGAGGGCGCGAC	JP608	JP608_003
85	Xanci1558	Xcc_04	CCTCGCAGGTCGTGGCCTATGCAGGGATAGTCAG	GTTTCAATCCACGCGCCCGTGAGGGCGCGAC	GTTTCAATCCACGCGCCCGTGAGGGCGCGAC	JP608	JP608_004
85	Xanci1559	Xcc_05	GATGCGGGCATCCAAGTCTTTCCAGCCCTGAACCA	GTTTCAATCCACGCGCCCGTGAGGGCGCGAC	GTTTCAATCCACGCGCCCGTGAGGGCGCGAC	JP608	JP608_005
85	Xanci1560	Xcc_06	CTACGGGCTGCTCAAACTTGTAACGCTCCCAGCC	GTTTCAATCCACGCGCCCGTGAGGGCGCGAC	GTTTCAATCCACGCGCCCGTGAGGGCGCGAC	JP608	JP608_006
85	Xanci1561	Xcc_07	TTCCGGCCATCGCGGCAGCAGTGCGCGCTCGACA	GTTTCAATCCACGCGCCCGTGAGGGCGCGAC	GTTTCAATCCACGCGCCCGTGAGGGCGCGAC	JP608	JP608_007
85	Xanci1562	Xcc_09	AGTCGCCCTGCGAAGTGGTCCTTGGGTTCAATGA	GTTTCAATCCACGCGCCCGTGAGGGCGCGAC	GTTTCAATCCACGCGCCCGTGAGGGCGCGAC	JP608	JP608_008
85	Xanci1563	Xcc_12	CTGAAAGTCGTAAAAGGGTCTAATCACATATCCGC	GTTTCAATCCACGCGCCCGTGAGGGCGCGAC	GTTTCAATCCACGCGCCCGTGAGGGCGCGAC	JP608	JP608_009
85	Xanci1564	Xcc_13	TTCGCCGTGGGTAAGCGCATTCAAAGCATGATGGC	GTTTCAATCCACGCGCCCGTGAGGGCGCGAC	GTTTCAATCCACGCGCCCGTGAGGGCGCGAC	JP608	JP608_010
85	Xanci1565	Xcc_15	GCGTCGCGGCAAAGCCGTTTCAAGGCGTTGTTAACCC	GTTTCAATCCACGCGCCCGTGAGGGCGCGAC	GTTTCAATCCACGCGCCCGTGAGGGCGCGAC	JP608	JP608_011
85	Xanci1566	Xcc_16	AGGCGCCCCTCCAGCATGCCGGCCTCGGCAGTCTGC	GTTTCAATCCACGCGCCCGTGAGGGCGCGAC	GTTTCAATCCACGCGCCCGTGAGGGCGCGAC	JP608	JP608_012
85	Xanci1567	Xcc_17	GCACGCAGGATCTCGCACGCGCGGCGTGAGAGAG	GTTTCAATCCACGCGCCCGTGAGGGCGCGAC	GTTTCAATCCACGCGCCCGTGAGGGCGCGAC	JP608	JP608_013
85	Xanci1568	Xcc_18	GATCTGCAGGTCCACGTGCGTCGCTGTCGGTGGCAC	GTTTCAATCCACGCGCCCGTGAGGGCGCGAC	GTTTCAATCCACGCGCCCGTGAGGGCGCGAC	JP608	JP608_014
85	Xanci1569	Xcc_19	CATTGGGGGATGGGTGACCGTCATCGATGCGCTCGA	GTTTCAATCCACGCGCCCGTGAGGGCGCGAC	GTTTCAATCCACGCGCCCGTGAGGGCGCGAC	JP608	JP608_015
85	Xanci1570	Xcc_20	ATGATCGCCTCGCCGCCTGGCGCATCCGTGCAGCG	GTTTCAATCCACGCGCCCGTGAGGGCGCGAC	GTTTCAATCCACGCGCCCGTGAGGGCGCGAC	JP608	JP608_016
85	Xanci1571	Xcc_21	CGACGCAGATCTGAAGCACATCCCGAAACCCGAG	GTTTCAATCCACGCGCCCGTGAGGGCGCGAC	GTTTCAATCCACGCGCCCGTGAGGGCGCGAC	JP608	JP608_017
85	Xanci1572	Xcc_22	CTCGGCAAGCGGATCAGGCGGCGGAGCTTGAACAG	GTTTCAATCCACGCGCCCGTGAGGGCGCGAC	GTTTCAATCCACGCGCCCGTGAGGGCGCGAC	JP608	JP608_018
85	Xanci1573	Xcc_23	CTCCTGCGCCAGCGCTTTATGCGCGTCGAAAGCATTT	GTTTCAATCCACGCGCCCGTGAGGGCGCGAC	GTTTCAATCCACGCGCCCGTGAGGGCGCGAC	JP608	JP608_019
86	Xanci1574	Xcc_01	TTCCTTCTGCTGTGCGATCTCGCCGCATATGGCATG	GTTTCAATCCACGCGCCCGTGAGGGCGCGCC	GTTTCAATCCACGCGCCCATGAGGGCGCGAA	JP637-01	JP637-01_001
86	Xanci1575	Xcc_02	ACGCGTCAGACGACCGGGACGGCGACGAACTCAG	GTTTCAATCCACGCGCCCATGAGGGCGCGAA	GTTTCAATCCACGCGCCCGTGAGGGCGCGAC	JP637-01	JP637-01_002
86	Xanci1576	Xcc_03	CCCCAGGATGCCGCGACGCCGCAGACTGGTCTTCTT	GTTTCAATCCACGCGCCCGTGAGGGCGCGAC	GTTTCAATCCACGCGCCCGTGAGGGCGCGAC	JP637-01	JP637-01_003
86	Xanci1577	Xcc_04	CCTCGCAGGTCGTGGCCTATGCAGGGATAGTCAG	GTTTCAATCCACGCGCCCGTGAGGGCGCGAC	GTTTCAATCCACGCGCCCGTGAGGGCGCGAC	JP637-01	JP637-01_004
86	Xanci1578	Xcc_05	GATGCGGGCATCCAAGTCTTTCCAGCCCTGAACCA	GTTTCAATCCACGCGCCCGTGAGGGCGCGAC	GTTTCAATCCACGCGCCCGTGAGGGCGCGAC	JP637-01	JP637-01_005
86	Xanci1579	Xcc_06	CTACGGGCTGCTCAAACTTGTAACGCTCCCAGCC	GTTTCAATCCACGCGCCCGTGAGGGCGCGAC	GTTTCAATCCACGCGCCCGTGAGGGCGCGAC	JP637-01	JP637-01_006
86	Xanci1580	Xcc_07	TTCCGGCCATCGCGGCAGCAGTGCGCGCTCGACA	GTTTCAATCCACGCGCCCGTGAGGGCGCGAC	GTTTCAATCCACGCGCCCGTGAGGGCGCGAC	JP637-01	JP637-01_007
86	Xanci1581	Xcc_09	AGTCGCCCTGCGAAGTGGTCCTTGGGTTCAATGA	GTTTCAATCCACGCGCCCGTGAGGGCGCGAC	GTTTCAATCCACGCGCCCGTGAGGGCGCGAC	JP637-01	JP637-01_008
86	Xanci1582	Xcc_12	CTGAAAGTCGTAAAAGGGTCTAATCACATATCCGC	GTTTCAATCCACGCGCCCGTGAGGGCGCGAC	GTTTCAATCCACGCGCCCGTGAGGGCGCGAC	JP637-01	JP637-01_009
86	Xanci1583	Xcc_13	TTCGCCGTGGGTAAGCGCATTCAAAGCATGATGGC	GTTTCAATCCACGCGCCCGTGAGGGCGCGAC	GTTTCAATCCACGCGCCCGTGAGGGCGCGAC	JP637-01	JP637-01_010
86	Xanci1584	Xcc_15	GCGTCGCGGCAAAGCCGTTTCAAGGCGTTGTTAACCC	GTTTCAATCCACGCGCCCGTGAGGGCGCGAC	GTTTCAATCCACGCGCCCGTGAGGGCGCGAC	JP637-01	JP637-01_011
86	Xanci1585	Xcc_16	AGGCGCCCCTCCAGCATGCCGGCCTCGGCAGTCTGC	GTTTCAATCCACGCGCCCGTGAGGGCGCGAC	GTTTCAATCCACGCGCCCGTGAGGGCGCGAC	JP637-01	JP637-01_012
86	Xanci1586	Xcc_17	GCACGCAGGATCTCGCACGCGCGGCGTGAGAGAG	GTTTCAATCCACGCGCCCGTGAGGGCGCGAC	GTTTCAATCCACGCGCCCGTGAGGGCGCGAC	JP637-01	JP637-01_013
86	Xanci1587	Xcc_18	GATCTGCAGGTCCACGTGCGTCGCTGTCGGTGGCAC	GTTTCAATCCACGCGCCCGTGAGGGCGCGAC	GTTTCAATCCACGCGCCCGTGAGGGCGCGAC	JP637-01	JP637-01_014
86	Xanci1588	Xcc_19	CATTGGGGGATGGGTGACCGTCATCGATGCGCTCGA	GTTTCAATCCACGCGCCCGTGAGGGCGCGAC	GTTTCAATCCACGCGCCCGTGAGGGCGCGAC	JP637-01	JP637-01_015
86	Xanci1589	Xcc_20	ATGATCGCCTCGCCGCCTGGCGCATCCGTGCAGCG	GTTTCAATCCACGCGCCCGTGAGGGCGCGAC	GTTTCAATCCACGCGCCCGTGAGGGCGCGAC	JP637-01	JP637-01_016
86	Xanci1590	Xcc_21	CGACGCAGATCTGAAGCACATCCCGAAACCCGAG	GTTTCAATCCACGCGCCCGTGAGGGCGCGAC	GTTTCAATCCACGCGCCCGTGAGGGCGCGAC	JP637-01	JP637-01_017
86	Xanci1591	Xcc_22	CTCGGCAAGCGGATCAGGCGGCGGAGCTTGAACAG	GTTTCAATCCACGCGCCCGTGAGGGCGCGAC	GTTTCAATCCACGCGCCCGTGAGGGCGCGAC	JP637-01	JP637-01_018
86	Xanci1592	Xcc_23	CTCCTGCGCCAGCGCTTTATGCGCGTCGAAAGCATTT	GTTTCAATCCACGCGCCCGTGAGGGCGCGAC	GTTTCAATCCACGCGCCCGTGAGGGCGCGAC	JP637-01	JP637-01_019
87	Xanci1593	Xcc_22	CTGTTCAAGCTCCGCCGCCTGATCCGCTTGCCGAG	GTCGCGCCCTCACGGGCGCGTGGATTGAAAC	GTCGCGCCCTCACGGGCGCGTGGATTGAAAC	JP668	JP668_001
87	Xanci1594	Xcc_20	CGCTGCACGGATGCGCCAGGCGGCGAGGCGATCAT	GTCGCGCCCTCACGGGCGCGTGGATTGAAAC	GTCGCGCCCTCACGGGCGCGTGGATTGAAAC	JP668	JP668_002
87	Xanci1595	Xcc_19	TCGAGCGCATCGATGACGGTCACCCATCCCCCAATG	GTCGCGCCCTCACGGGCGCGTGGATTGAAAC	GTCGCGCCCTCACGGGCGCGTGGATTGAAAC	JP668	JP668_003
87	Xanci1596	Xcc_18	GTGCCACCGACAGCGACGCACGTGGACCTGCAGATC	GTCGCGCCCTCACGGGCGCGTGGATTGAAAC	GTCGCGCCCTCACGGGCGCGTGGATTGAAAC	JP668	JP668_004
87	Xanci1597	Xcc_17	CTCTCTCACGCCGCGCGTGCGAGATCCTGCGTGC	GTCGCGCCCTCACGGGCGCGTGGATTGAAAC	GTCGCGCCCTCACGGGCGCGTGGATTGAAAC	JP668	JP668_005
87	Xanci1598	Xcc_16	GCAGACTGCCGAGGCCGGCATGCTGGAGGGGCGCCT	GTCGCGCCCTCACGGGCGCGTGGATTGAAAC	GTCGCGCCCTCACGGGCGCGTGGATTGAAAC	JP668	JP668_006
87	Xanci1599	Xcc_15	GGGTTAACAACGCCTTGAAACGGCTTTGCCGCGACGC	GTCGCGCCCTCACGGGCGCGTGGATTGAAAC	GTCGCGCCCTCACGGGCGCGTGGATTGAAAC	JP668	JP668_007
87	Xanci1600	Xcc_13	GCCATCATGCTTTGAATGCGCTTACCCACGGCGAA	GTCGCGCCCTCACGGGCGCGTGGATTGAAAC	GTCGCGCCCTCACGGGCGCGTGGATTGAAAC	JP668	JP668_008
87	Xanci1601	Xcc_12	GCGGATATGTGATTAGACCCTTTTACGACTTTCAG	GTCGCGCCCTCACGGGCGCGTGGATTGAAAC	GTCGCGCCCTCACGGGCGCGTGGATTGAAAC	JP668	JP668_009
87	Xanci1602	Xcc_09	TCATTGAACCCAAGGACCACTTCGCAGGGCGACT	GTCGCGCCCTCACGGGCGCGTGGATTGAAAC	GTCGCGCCCTCACGGGCGCGTGGATTGAAAC	JP668	JP668_010
87	Xanci1603	Xcc_07	TGTCGAGCGCGCACTGCTGCCGCGATGGCCGGAA	GTCGCGCCCTCACGGGCGCGTGGATTGAAAC	GTCGCGCCCTCACGGGCGCGTGGATTGAAAC	JP668	JP668_011
87	Xanci1604	Xcc_06	GGCTGGGAGCGTTACAAGTTTGAGCAGCCCGTAG	GTCGCGCCCTCACGGGCGCGTGGATTGAAAC	GTCGCGCCCTCACGGGCGCGTGGATTGAAAC	JP668	JP668_012
87	Xanci1605	Xcc_05	TGGTTCAGGGCTGGAAAGACTTGGATGCCCGCATC	GTCGCGCCCTCACGGGCGCGTGGATTGAAAC	GTCGCGCCCTCACGGGCGCGTGGATTGAAAC	JP668	JP668_013
87	Xanci1606	Xcc_04	CTGACTATCCCTGCATAGGCCACGACCTGCGAGG	GTCGCGCCCTCACGGGCGCGTGGATTGAAAC	GTCGCGCCCTCACGGGCGCGTGGATTGAAAC	JP668	JP668_014
87	Xanci1607	Xcc_03	AAGAAGACCAGTCTGCGGCGTCGCGGCATCCTGGGG	GTCGCGCCCTCACGGGCGCGTGGATTGAAAC	GTCGCGCCCTCACGGGCGCGTGGATTGAAAC	JP668	JP668_015
87	Xanci1608	Xcc_02	CTGAGTTCGTCGCCGTCCCGGTCGTCTGACGCGT	GTCGCGCCCTCACGGGCGCGTGGATTGAAAC	TTCGCGCCCTCATGGGCGCGTGGATTGAAAC	JP668	JP668_016
87	Xanci1609	Xcc_01	CATGCCATATGCGGCGAGATCGCACAGCAGAAGGAA	TTCGCGCCCTCATGGGCGCGTGGATTGAAAC	GGCGCGCCCTCACGGGCGCGTGGATTGAAAC	JP668	JP668_017
88	Xanci1610	Xcc_23	AAATGCTTTCGACGCGCATAAAGCGCTGGCGCAGGAG	GTCGCGCCCTCACGGGCGCGTGGATTGAAAC	GTCGCGCCCTCACGGGCGCGTGGATTGAAAC	JP669	JP669_001
88	Xanci1611	Xcc_22	CTGTTCAAGCTCCGCCGCCTGATCCGCTTGCCGAG	GTCGCGCCCTCACGGGCGCGTGGATTGAAAC	GTCGCGCCCTCACGGGCGCGTGGATTGAAAC	JP669	JP669_002
88	Xanci1612	Xcc_20	CGCTGCACGGATGCGCCAGGCGGCGAGGCGATCAT	GTCGCGCCCTCACGGGCGCGTGGATTGAAAC	GTCGCGCCCTCACGGGCGCGTGGATTGAAAC	JP669	JP669_003
88	Xanci1613	Xcc_19	TCGAGCGCATCGATGACGGTCACCCATCCCCCAATG	GTCGCGCCCTCACGGGCGCGTGGATTGAAAC	GTCGCGCCCTCACGGGCGCGTGGATTGAAAC	JP669	JP669_004
88	Xanci1614	Xcc_18	GTGCCACCGACAGCGACGCACGTGGACCTGCAGATC	GTCGCGCCCTCACGGGCGCGTGGATTGAAAC	GTCGCGCCCTCACGGGCGCGTGGATTGAAAC	JP669	JP669_005
88	Xanci1615	Xcc_17	CTCTCTCACGCCGCGCGTGCGAGATCCTGCGTGC	GTCGCGCCCTCACGGGCGCGTGGATTGAAAC	GTCGCGCCCTCACGGGCGCGTGGATTGAAAC	JP669	JP669_006
88	Xanci1616	Xcc_16	GCAGACTGCCGAGGCCGGCATGCTGGAGGGGCGCCT	GTCGCGCCCTCACGGGCGCGTGGATTGAAAC	GTCGCGCCCTCACGGGCGCGTGGATTGAAAC	JP669	JP669_007
88	Xanci1617	Xcc_15	GGGTTAACAACGCCTTGAAACGGCTTTGCCGCGACGC	GTCGCGCCCTCACGGGCGCGTGGATTGAAAC	GTCGCGCCCTCACGGGCGCGTGGATTGAAAC	JP669	JP669_008
88	Xanci1618	Xcc_13	GCCATCATGCTTTGAATGCGCTTACCCACGGCGAA	GTCGCGCCCTCACGGGCGCGTGGATTGAAAC	GTCGCGCCCTCACGGGCGCGTGGATTGAAAC	JP669	JP669_009
88	Xanci1619	Xcc_12	GCGGATATGTGATTAGACCCTTTTACGACTTTCAG	GTCGCGCCCTCACGGGCGCGTGGATTGAAAC	GTCGCGCCCTCACGGGCGCGTGGATTGAAAC	JP669	JP669_010
88	Xanci1620	Xcc_09	TCATTGAACCCAAGGACCACTTCGCAGGGCGACT	GTCGCGCCCTCACGGGCGCGTGGATTGAAAC	GTCGCGCCCTCACGGGCGCGTGGATTGAAAC	JP669	JP669_011
88	Xanci1621	Xcc_07	TGTCGAGCGCGCACTGCTGCCGCGATGGCCGGAA	GTCGCGCCCTCACGGGCGCGTGGATTGAAAC	GTCGCGCCCTCACGGGCGCGTGGATTGAAAC	JP669	JP669_012
88	Xanci1622	Xcc_06	GGCTGGGAGCGTTACAAGTTTGAGCAGCCCGTAG	GTCGCGCCCTCACGGGCGCGTGGATTGAAAC	GTCGCGCCCTCACGGGCGCGTGGATTGAAAC	JP669	JP669_013
88	Xanci1623	Xcc_05	TGGTTCAGGGCTGGAAAGACTTGGATGCCCGCATC	GTCGCGCCCTCACGGGCGCGTGGATTGAAAC	GTCGCGCCCTCACGGGCGCGTGGATTGAAAC	JP669	JP669_014
88	Xanci1624	Xcc_04	CTGACTATCCCTGCATAGGCCACGACCTGCGAGG	GTCGCGCCCTCACGGGCGCGTGGATTGAAAC	GTCGCGCCCTCACGGGCGCGTGGATTGAAAC	JP669	JP669_015
88	Xanci1625	Xcc_03	AAGAAGACCAGTCTGCGGCGTCGCGGCATCCTGGGG	GTCGCGCCCTCACGGGCGCGTGGATTGAAAC	GTCGCGCCCTCACGGGCGCGTGGATTGAAAC	JP669	JP669_016
88	Xanci1626	Xcc_02	CTGAGTTCGTCGCCGTCCCGGTCGTCTGACGCGT	GTCGCGCCCTCACGGGCGCGTGGATTGAAAC	TTCGCGCCCTCATGGGCGCGTGGATTGAAAC	JP669	JP669_017
88	Xanci1627	Xcc_01	CATGCCATATGCGGCGAGATCGCACAGCAGAAGGAA	TTCGCGCCCTCATGGGCGCGTGGATTGAAAC	GGCGCGCCCTCACGGGCGCGTGGATTGAAAC	JP669	JP669_018
89	Xanci1628	Xcc_23	AAATGCTTTCGACGCGCATAAAGCGCTGGCGCAGGAG	GTCGCGCCCTCACGGGCGCGTGGATTGAAAC	GTCGCGCCCTCACGGGCGCGTGGATTGAAAC	JP710-06	JP710-06_001
89	Xanci1629	Xcc_22	CTGTTCAAGCTCCGCCGCCTGATCCGCTTGCCGAG	GTCGCGCCCTCACGGGCGCGTGGATTGAAAC	GTCGCGCCCTCACGGGCGCGTGGATTGAAAC	JP710-06	JP710-06_002
89	Xanci1630	Xcc_21	CTCGGGTTTCGGGATGTGCTTCAGATCTGCGTCG	GTCGCGCCCTCACGGGCGCGTGGATTGAAAC	GTCGCGCCCTCACGGGCGCGTGGATTGAAAC	JP710-06	JP710-06_003
89	Xanci1631	Xcc_20	CGCTGCACGGATGCGCCAGGCGGCGAGGCGATCAT	GTCGCGCCCTCACGGGCGCGTGGATTGAAAC	GTCGCGCCCTCACGGGCGCGTGGATTGAAAC	JP710-06	JP710-06_004
89	Xanci1632	Xcc_19	TCGAGCGCATCGATGACGGTCACCCATCCCCCAATG	GTCGCGCCCTCACGGGCGCGTGGATTGAAAC	GTCGCGCCCTCACGGGCGCGTGGATTGAAAC	JP710-06	JP710-06_005
89	Xanci1633	Xcc_18	GTGCCACCGACAGCGACGCACGTGGACCTGCAGATC	GTCGCGCCCTCACGGGCGCGTGGATTGAAAC	GTCGCGCCCTCACGGGCGCGTGGATTGAAAC	JP710-06	JP710-06_006
89	Xanci1634	Xcc_17	CTCTCTCACGCCGCGCGTGCGAGATCCTGCGTGC	GTCGCGCCCTCACGGGCGCGTGGATTGAAAC	GTCGCGCCCTCACGGGCGCGTGGATTGAAAC	JP710-06	JP710-06_007
89	Xanci1635	Xcc_16	GCAGACTGCCGAGGCCGGCATGCTGGAGGGGCGCCT	GTCGCGCCCTCACGGGCGCGTGGATTGAAAC	GTCGCGCCCTCACGGGCGCGTGGATTGAAAC	JP710-06	JP710-06_008
89	Xanci1636	Xcc_15	GGGTTAACAACGCCTTGAAACGGCTTTGCCGCGACGC	GTCGCGCCCTCACGGGCGCGTGGATTGAAAC	GTCGCGCCCTCACGGGCGCGTGGATTGAAAC	JP710-06	JP710-06_009
89	Xanci1637	Xcc_13	GCCATCATGCTTTGAATGCGCTTACCCACGGCGAA	GTCGCGCCCTCACGGGCGCGTGGATTGAAAC	GTCGCGCCCTCACGGGCGCGTGGATTGAAAC	JP710-06	JP710-06_010
89	Xanci1638	Xcc_12	GCGGATATGTGATTAGACCCTTTTACGACTTTCAG	GTCGCGCCCTCACGGGCGCGTGGATTGAAAC	GTCGCGCCCTCACGGGCGCGTGGATTGAAAC	JP710-06	JP710-06_011
89	Xanci1639	Xcc_09	TCATTGAACCCAAGGACCACTTCGCAGGGCGACT	GTCGCGCCCTCACGGGCGCGTGGATTGAAAC	GTCGCGCCCTCACGGGCGCGTGGATTGAAAC	JP710-06	JP710-06_012
89	Xanci1640	Xcc_07	TGTCGAGCGCGCACTGCTGCCGCGATGGCCGGAA	GTCGCGCCCTCACGGGCGCGTGGATTGAAAC	GTCGCGCCCTCACGGGCGCGTGGATTGAAAC	JP710-06	JP710-06_013
89	Xanci1641	Xcc_06	GGCTGGGAGCGTTACAAGTTTGAGCAGCCCGTAG	GTCGCGCCCTCACGGGCGCGTGGATTGAAAC	GTCGCGCCCTCACGGGCGCGTGGATTGAAAC	JP710-06	JP710-06_014
89	Xanci1642	Xcc_05	TGGTTCAGGGCTGGAAAGACTTGGATGCCCGCATC	GTCGCGCCCTCACGGGCGCGTGGATTGAAAC	GTCGCGCCCTCACGGGCGCGTGGATTGAAAC	JP710-06	JP710-06_015
89	Xanci1643	Xcc_04	CTGACTATCCCTGCATAGGCCACGACCTGCGAGG	GTCGCGCCCTCACGGGCGCGTGGATTGAAAC	GTCGCGCCCTCACGGGCGCGTGGATTGAAAC	JP710-06	JP710-06_016
89	Xanci1644	Xcc_03	AAGAAGACCAGTCTGCGGCGTCGCGGCATCCTGGGG	GTCGCGCCCTCACGGGCGCGTGGATTGAAAC	GTCGCGCCCTCACGGGCGCGTGGATTGAAAC	JP710-06	JP710-06_017
89	Xanci1645	Xcc_02	CTGAGTTCGTCGCCGTCCCGGTCGTCTGACGCGT	GTCGCGCCCTCACGGGCGCGTGGATTGAAAC	TTCGCGCCCTCATGGGCGCGTGGATTGAAAC	JP710-06	JP710-06_018
89	Xanci1646	Xcc_01	CATGCCATATGCGGCGAGATCGCACAGCAGAAGGAA	TTCGCGCCCTCATGGGCGCGTGGATTGAAAC	GGCGCGCCCTCACGGGCGCGTGGATTGAAAC	JP710-06	JP710-06_019
90	Xanci1647	Xcc_23	AAATGCTTTCGACGCGCATAAAGCGCTGGCGCAGGAG	GTCGCGCCCTCACGGGCGCGTGGATTGAAAC	GTCGCGCCCTCACGGGCGCGTGGATTGAAAC	JP727	JP727_001
90	Xanci1648	Xcc_22	CTGTTCAAGCTCCGCCGCCTGATCCGCTTGCCGAG	GTCGCGCCCTCACGGGCGCGTGGATTGAAAC	GTCGCGCCCTCACGGGCGCGTGGATTGAAAC	JP727	JP727_002
90	Xanci1649	Xcc_20	CGCTGCACGGATGCGCCAGGCGGCGAGGCGATCAT	GTCGCGCCCTCACGGGCGCGTGGATTGAAAC	GTCGCGCCCTCACGGGCGCGTGGATTGAAAC	JP727	JP727_003
90	Xanci1650	Xcc_19	TCGAGCGCATCGATGACGGTCACCCATCCCCCAATG	GTCGCGCCCTCACGGGCGCGTGGATTGAAAC	GTCGCGCCCTCACGGGCGCGTGGATTGAAAC	JP727	JP727_004
90	Xanci1651	Xcc_18	GTGCCACCGACAGCGACGCACGTGGACCTGCAGATC	GTCGCGCCCTCACGGGCGCGTGGATTGAAAC	GTCGCGCCCTCACGGGCGCGTGGATTGAAAC	JP727	JP727_005
90	Xanci1652	Xcc_17	CTCTCTCACGCCGCGCGTGCGAGATCCTGCGTGC	GTCGCGCCCTCACGGGCGCGTGGATTGAAAC	GTCGCGCCCTCACGGGCGCGTGGATTGAAAC	JP727	JP727_006
90	Xanci1653	Xcc_16	GCAGACTGCCGAGGCCGGCATGCTGGAGGGGCGCCT	GTCGCGCCCTCACGGGCGCGTGGATTGAAAC	GTCGCGCCCTCACGGGCGCGTGGATTGAAAC	JP727	JP727_007
90	Xanci1654	Xcc_15	GGGTTAACAACGCCTTGAAACGGCTTTGCCGCGACGC	GTCGCGCCCTCACGGGCGCGTGGATTGAAAC	GTCGCGCCCTCACGGGCGCGTGGATTGAAAC	JP727	JP727_008
90	Xanci1655	Xcc_13	GCCATCATGCTTTGAATGCGCTTACCCACGGCGAA	GTCGCGCCCTCACGGGCGCGTGGATTGAAAC	GTCGCGCCCTCACGGGCGCGTGGATTGAAAC	JP727	JP727_009
90	Xanci1656	Xcc_12	GCGGATATGTGATTAGACCCTTTTACGACTTTCAG	GTCGCGCCCTCACGGGCGCGTGGATTGAAAC	GTCGCGCCCTCACGGGCGCGTGGATTGAAAC	JP727	JP727_010
90	Xanci1657	Xcc_09	TCATTGAACCCAAGGACCACTTCGCAGGGCGACT	GTCGCGCCCTCACGGGCGCGTGGATTGAAAC	GTCGCGCCCTCACGGGCGCGTGGATTGAAAC	JP727	JP727_011
90	Xanci1658	Xcc_07	TGTCGAGCGCGCACTGCTGCCGCGATGGCCGGAA	GTCGCGCCCTCACGGGCGCGTGGATTGAAAC	GTCGCGCCCTCACGGGCGCGTGGATTGAAAC	JP727	JP727_012
90	Xanci1659	Xcc_06	GGCTGGGAGCGTTACAAGTTTGAGCAGCCCGTAG	GTCGCGCCCTCACGGGCGCGTGGATTGAAAC	GTCGCGCCCTCACGGGCGCGTGGATTGAAAC	JP727	JP727_013
90	Xanci1660	Xcc_05	TGGTTCAGGGCTGGAAAGACTTGGATGCCCGCATC	GTCGCGCCCTCACGGGCGCGTGGATTGAAAC	GTCGCGCCCTCACGGGCGCGTGGATTGAAAC	JP727	JP727_014
90	Xanci1661	Xcc_04	CTGACTATCCCTGCATAGGCCACGACCTGCGAGG	GTCGCGCCCTCACGGGCGCGTGGATTGAAAC	GTCGCGCCCTCACGGGCGCGTGGATTGAAAC	JP727	JP727_015
90	Xanci1662	Xcc_03	AAGAAGACCAGTCTGCGGCGTCGCGGCATCCTGGGG	GTCGCGCCCTCACGGGCGCGTGGATTGAAAC	GTCGCGCCCTCACGGGCGCGTGGATTGAAAC	JP727	JP727_016
90	Xanci1663	Xcc_02	CTGAGTTCGTCGCCGTCCCGGTCGTCTGACGCGT	GTCGCGCCCTCACGGGCGCGTGGATTGAAAC	TTCGCGCCCTCATGGGCGCGTGGATTGAAAC	JP727	JP727_017
90	Xanci1664	Xcc_01	CATGCCATATGCGGCGAGATCGCACAGCAGAAGGAA	TTCGCGCCCTCATGGGCGCGTGGATTGAAAC	GGCGCGCCCTCACGGGCGCGTGGATTGAAAC	JP727	JP727_018
91	Xanci1665	Xcc_01	TTCCTTCTGCTGTGCGATCTCGCCGCATATGGCATG	GTTTCAATCCACGCGCCCGTGAGGGCGCGCC	GTTTCAATCCACGCGCCCATGAGGGCGCGAA	JP764-01	JP764-01_001
91	Xanci1666	Xcc_02	ACGCGTCAGACGACCGGGACGGCGACGAACTCAG	GTTTCAATCCACGCGCCCATGAGGGCGCGAA	GTTTCAATCCACGCGCCCGTGAGGGCGCGAC	JP764-01	JP764-01_002
91	Xanci1667	Xcc_03	CCCCAGGATGCCGCGACGCCGCAGACTGGTCTTCTT	GTTTCAATCCACGCGCCCGTGAGGGCGCGAC	GTTTCAATCCACGCGCCCGTGAGGGCGCGAC	JP764-01	JP764-01_003
91	Xanci1668	Xcc_04	CCTCGCAGGTCGTGGCCTATGCAGGGATAGTCAG	GTTTCAATCCACGCGCCCGTGAGGGCGCGAC	GTTTCAATCCACGCGCCCGTGAGGGCGCGAC	JP764-01	JP764-01_004
91	Xanci1669	Xcc_05	GATGCGGGCATCCAAGTCTTTCCAGCCCTGAACCA	GTTTCAATCCACGCGCCCGTGAGGGCGCGAC	GTTTCAATCCACGCGCCCGTGAGGGCGCGAC	JP764-01	JP764-01_005
91	Xanci1670	Xcc_18	GATCTGCAGGTCCACGTGCGTCGCTGTCGGTGGCAC	GTTTCAATCCACGCGCCCGTGAGGGCGCGAC	GTTTCAATCCACGCGCCCGTGAGGGCGCGAC	JP764-01	JP764-01_006
91	Xanci1671	Xcc_19	CATTGGGGGATGGGTGACCGTCATCGATGCGCTCGA	GTTTCAATCCACGCGCCCGTGAGGGCGCGAC	GTTTCAATCCACGCGCCCGTGAGGGCGCGAC	JP764-01	JP764-01_007
91	Xanci1672	Xcc_20	ATGATCGCCTCGCCGCCTGGCGCATCCGTGCAGCG	GTTTCAATCCACGCGCCCGTGAGGGCGCGAC	GTTTCAATCCACGCGCCCGTGAGGGCGCGAC	JP764-01	JP764-01_008
91	Xanci1673	Xcc_21	CGACGCAGATCTGAAGCACATCCCGAAACCCGAG	GTTTCAATCCACGCGCCCGTGAGGGCGCGAC	GTTTCAATCCACGCGCCCGTGAGGGCGCGAC	JP764-01	JP764-01_009
91	Xanci1674	Xcc_22	CTCGGCAAGCGGATCAGGCGGCGGAGCTTGAACAG	GTTTCAATCCACGCGCCCGTGAGGGCGCGAC	GTTTCAATCCACGCGCCCGTGAGGGCGCGAC	JP764-01	JP764-01_010
91	Xanci1675	Xcc_23	CTCCTGCGCCAGCGCTTTATGCGCGTCGAAAGCATTT	GTTTCAATCCACGCGCCCGTGAGGGCGCGAC	GTTTCAATCCACGCGCCCGTGAGGGCGCGAC	JP764-01	JP764-01_011
92	Xanci1676	Xcc_01	TTCCTTCTGCTGTGCGATCTCGCCGCATATGGCATG	GTTTCAATCCACGCGCCCGTGAGGGCGCGCC	GTTTCAATCCACGCGCCCATGAGGGCGCGAA	JQ612-17	JQ612-17_001
92	Xanci1677	Xcc_02	ACGCGTCAGACGACCGGGACGGCGACGAACTCAG	GTTTCAATCCACGCGCCCATGAGGGCGCGAA	GTTTCAATCCACGCGCCCGTGAGGGCGCGAC	JQ612-17	JQ612-17_002
92	Xanci1678	Xcc_03	CCCCAGGATGCCGCGACGCCGCAGACTGGTCTTCTT	GTTTCAATCCACGCGCCCGTGAGGGCGCGAC	GTTTCAATCCACGCGCCCGTGAGGGCGCGAC	JQ612-17	JQ612-17_003
92	Xanci1679	Xcc_04	CCTCGCAGGTCGTGGCCTATGCAGGGATAGTCAG	GTTTCAATCCACGCGCCCGTGAGGGCGCGAC	GTTTCAATCCACGCGCCCGTGAGGGCGCGAC	JQ612-17	JQ612-17_004
92	Xanci1680	Xcc_05	GATGCGGGCATCCAAGTCTTTCCAGCCCTGAACCA	GTTTCAATCCACGCGCCCGTGAGGGCGCGAC	GTTTCAATCCACGCGCCCGTGAGGGCGCGAC	JQ612-17	JQ612-17_005
92	Xanci1681	Xcc_18	GATCTGCAGGTCCACGTGCGTCGCTGTCGGTGGCAC	GTTTCAATCCACGCGCCCGTGAGGGCGCGAC	GTTTCAATCCACGCGCCCGTGAGGGCGCGAC	JQ612-17	JQ612-17_006
92	Xanci1682	Xcc_19	CATTGGGGGATGGGTGACCGTCATCGATGCGCTCGA	GTTTCAATCCACGCGCCCGTGAGGGCGCGAC	GTTTCAATCCACGCGCCCGTGAGGGCGCGAC	JQ612-17	JQ612-17_007
92	Xanci1683	Xcc_20	ATGATCGCCTCGCCGCCTGGCGCATCCGTGCAGCG	GTTTCAATCCACGCGCCCGTGAGGGCGCGAC	GTTTCAATCCACGCGCCCGTGAGGGCGCGAC	JQ612-17	JQ612-17_008
92	Xanci1684	Xcc_21	CGACGCAGATCTGAAGCACATCCCGAAACCCGAG	GTTTCAATCCACGCGCCCGTGAGGGCGCGAC	GTTTCAATCCACGCGCCCGTGAGGGCGCGAC	JQ612-17	JQ612-17_009
92	Xanci1685	Xcc_22	CTCGGCAAGCGGATCAGGCGGCGGAGCTTGAACAG	GTTTCAATCCACGCGCCCGTGAGGGCGCGAC	GTTTCAATCCACGCGCCCGTGAGGGCGCGAC	JQ612-17	JQ612-17_010
92	Xanci1686	Xcc_23	CTCCTGCGCCAGCGCTTTATGCGCGTCGAAAGCATTT	GTTTCAATCCACGCGCCCGTGAGGGCGCGAC	GTTTCAATCCACGCGCCCGTGAGGGCGCGAC	JQ612-17	JQ612-17_011
93	Xanci1687	Xcc_23	AAATGCTTTCGACGCGCATAAAGCGCTGGCGCAGGAG	GTCGCGCCCTCACGGGCGCGTGGATTGAAAC	GTCGCGCCCTCACGGGCGCGTGGATTGAAAC	JQ613-01	JQ613-01_001
93	Xanci1688	Xcc_22	CTGTTCAAGCTCCGCCGCCTGATCCGCTTGCCGAG	GTCGCGCCCTCACGGGCGCGTGGATTGAAAC	GTCGCGCCCTCACGGGCGCGTGGATTGAAAC	JQ613-01	JQ613-01_002
93	Xanci1689	Xcc_20	CGCTGCACGGATGCGCCAGGCGGCGAGGCGATCAT	GTCGCGCCCTCACGGGCGCGTGGATTGAAAC	GTCGCGCCCTCACGGGCGCGTGGATTGAAAC	JQ613-01	JQ613-01_003
93	Xanci1690	Xcc_19	TCGAGCGCATCGATGACGGTCACCCATCCCCCAATG	GTCGCGCCCTCACGGGCGCGTGGATTGAAAC	GTCGCGCCCTCACGGGCGCGTGGATTGAAAC	JQ613-01	JQ613-01_004
93	Xanci1691	Xcc_18	GTGCCACCGACAGCGACGCACGTGGACCTGCAGATC	GTCGCGCCCTCACGGGCGCGTGGATTGAAAC	GTCGCGCCCTCACGGGCGCGTGGATTGAAAC	JQ613-01	JQ613-01_005
93	Xanci1692	Xcc_17	CTCTCTCACGCCGCGCGTGCGAGATCCTGCGTGC	GTCGCGCCCTCACGGGCGCGTGGATTGAAAC	GTCGCGCCCTCACGGGCGCGTGGATTGAAAC	JQ613-01	JQ613-01_006
93	Xanci1693	Xcc_16	GCAGACTGCCGAGGCCGGCATGCTGGAGGGGCGCCT	GTCGCGCCCTCACGGGCGCGTGGATTGAAAC	GTCGCGCCCTCACGGGCGCGTGGATTGAAAC	JQ613-01	JQ613-01_007
93	Xanci1694	Xcc_15	GGGTTAACAACGCCTTGAAACGGCTTTGCCGCGACGC	GTCGCGCCCTCACGGGCGCGTGGATTGAAAC	GTCGCGCCCTCACGGGCGCGTGGATTGAAAC	JQ613-01	JQ613-01_008
93	Xanci1695	Xcc_13	GCCATCATGCTTTGAATGCGCTTACCCACGGCGAA	GTCGCGCCCTCACGGGCGCGTGGATTGAAAC	GTCGCGCCCTCACGGGCGCGTGGATTGAAAC	JQ613-01	JQ613-01_009
93	Xanci1696	Xcc_12	GCGGATATGTGATTAGACCCTTTTACGACTTTCAG	GTCGCGCCCTCACGGGCGCGTGGATTGAAAC	GTCGCGCCCTCACGGGCGCGTGGATTGAAAC	JQ613-01	JQ613-01_010
93	Xanci1697	Xcc_09	TCATTGAACCCAAGGACCACTTCGCAGGGCGACT	GTCGCGCCCTCACGGGCGCGTGGATTGAAAC	GTCGCGCCCTCACGGGCGCGTGGATTGAAAC	JQ613-01	JQ613-01_011
93	Xanci1698	Xcc_07	TGTCGAGCGCGCACTGCTGCCGCGATGGCCGGAA	GTCGCGCCCTCACGGGCGCGTGGATTGAAAC	GTCGCGCCCTCACGGGCGCGTGGATTGAAAC	JQ613-01	JQ613-01_012
93	Xanci1699	Xcc_06	GGCTGGGAGCGTTACAAGTTTGAGCAGCCCGTAG	GTCGCGCCCTCACGGGCGCGTGGATTGAAAC	GTCGCGCCCTCACGGGCGCGTGGATTGAAAC	JQ613-01	JQ613-01_013
93	Xanci1700	Xcc_05	TGGTTCAGGGCTGGAAAGACTTGGATGCCCGCATC	GTCGCGCCCTCACGGGCGCGTGGATTGAAAC	GTCGCGCCCTCACGGGCGCGTGGATTGAAAC	JQ613-01	JQ613-01_014
93	Xanci1701	Xcc_04	CTGACTATCCCTGCATAGGCCACGACCTGCGAGG	GTCGCGCCCTCACGGGCGCGTGGATTGAAAC	GTCGCGCCCTCACGGGCGCGTGGATTGAAAC	JQ613-01	JQ613-01_015
93	Xanci1702	Xcc_03	AAGAAGACCAGTCTGCGGCGTCGCGGCATCCTGGGG	GTCGCGCCCTCACGGGCGCGTGGATTGAAAC	GTCGCGCCCTCACGGGCGCGTGGATTGAAAC	JQ613-01	JQ613-01_016
93	Xanci1703	Xcc_02	CTGAGTTCGTCGCCGTCCCGGTCGTCTGACGCGT	GTCGCGCCCTCACGGGCGCGTGGATTGAAAC	TTCGCGCCCTCATGGGCGCGTGGATTGAAAC	JQ613-01	JQ613-01_017
93	Xanci1704	Xcc_02	CTGAGTTCGTCGCCGTCCCGGTCGTCTGACGCGT	TTCGCGCCCTCATGGGCGCGTGGATTGAAAC	TTCGCGCCCTCATGGGCGCGTGGATTGAAAC	JQ613-01	JQ613-01_018
93	Xanci1705	Xcc_01	CATGCCATATGCGGCGAGATCGCACAGCAGAAGGAA	TTCGCGCCCTCATGGGCGCGTGGATTGAAAC	GGCGCGCCCTCACGGGCGCGTGGATTGAAAC	JQ613-01	JQ613-01_019
94	Xanci1706	Xcc_23	AAATGCTTTCGACGCGCATAAAGCGCTGGCGCAGGAG	GTCGCGCCCTCACGGGCGCGTGGATTGAAAC	GTCGCGCCCTCACGGGCGCGTGGATTGAAAC	JS502-01	JS502-01_001
94	Xanci1707	Xcc_22	CTGTTCAAGCTCCGCCGCCTGATCCGCTTGCCGAG	GTCGCGCCCTCACGGGCGCGTGGATTGAAAC	GTCGCGCCCTCACGGGCGCGTGGATTGAAAC	JS502-01	JS502-01_002
94	Xanci1708	Xcc_21	CTCGGGTTTCGGGATGTGCTTCAGATCTGCGTCG	GTCGCGCCCTCACGGGCGCGTGGATTGAAAC	GTCGCGCCCTCACGGGCGCGTGGATTGAAAC	JS502-01	JS502-01_003
94	Xanci1709	Xcc_20	CGCTGCACGGATGCGCCAGGCGGCGAGGCGATCAT	GTCGCGCCCTCACGGGCGCGTGGATTGAAAC	GTCGCGCCCTCACGGGCGCGTGGATTGAAAC	JS502-01	JS502-01_004
94	Xanci1710	Xcc_19	TCGAGCGCATCGATGACGGTCACCCATCCCCCAATG	GTCGCGCCCTCACGGGCGCGTGGATTGAAAC	GTCGCGCCCTCACGGGCGCGTGGATTGAAAC	JS502-01	JS502-01_005
94	Xanci1711	Xcc_18	GTGCCACCGACAGCGACGCACGTGGACCTGCAGATC	GTCGCGCCCTCACGGGCGCGTGGATTGAAAC	GTCGCGCCCTCACGGGCGCGTGGATTGAAAC	JS502-01	JS502-01_006
94	Xanci1712	Xcc_17	CTCTCTCACGCCGCGCGTGCGAGATCCTGCGTGC	GTCGCGCCCTCACGGGCGCGTGGATTGAAAC	GTCGCGCCCTCACGGGCGCGTGGATTGAAAC	JS502-01	JS502-01_007
94	Xanci1713	Xcc_16	GCAGACTGCCGAGGCCGGCATGCTGGAGGGGCGCCT	GTCGCGCCCTCACGGGCGCGTGGATTGAAAC	GTCGCGCCCTCACGGGCGCGTGGATTGAAAC	JS502-01	JS502-01_008
94	Xanci1714	Xcc_15	GGGTTAACAACGCCTTGAAACGGCTTTGCCGCGACGC	GTCGCGCCCTCACGGGCGCGTGGATTGAAAC	GTCGCGCCCTCACGGGCGCGTGGATTGAAAC	JS502-01	JS502-01_009
94	Xanci1715	Xcc_13	GCCATCATGCTTTGAATGCGCTTACCCACGGCGAA	GTCGCGCCCTCACGGGCGCGTGGATTGAAAC	GTCGCGCCCTCACGGGCGCGTGGATTGAAAC	JS502-01	JS502-01_010
94	Xanci1716	Xcc_12	GCGGATATGTGATTAGACCCTTTTACGACTTTCAG	GTCGCGCCCTCACGGGCGCGTGGATTGAAAC	GTCGCGCCCTCACGGGCGCGTGGATTGAAAC	JS502-01	JS502-01_011
94	Xanci1717	Xcc_09	TCATTGAACCCAAGGACCACTTCGCAGGGCGACT	GTCGCGCCCTCACGGGCGCGTGGATTGAAAC	GTCGCGCCCTCACGGGCGCGTGGATTGAAAC	JS502-01	JS502-01_012
94	Xanci1718	Xcc_07	TGTCGAGCGCGCACTGCTGCCGCGATGGCCGGAA	GTCGCGCCCTCACGGGCGCGTGGATTGAAAC	GTCGCGCCCTCACGGGCGCGTGGATTGAAAC	JS502-01	JS502-01_013
94	Xanci1719	Xcc_06	GGCTGGGAGCGTTACAAGTTTGAGCAGCCCGTAG	GTCGCGCCCTCACGGGCGCGTGGATTGAAAC	GTCGCGCCCTCACGGGCGCGTGGATTGAAAC	JS502-01	JS502-01_014
94	Xanci1720	Xcc_05	TGGTTCAGGGCTGGAAAGACTTGGATGCCCGCATC	GTCGCGCCCTCACGGGCGCGTGGATTGAAAC	GTCGCGCCCTCACGGGCGCGTGGATTGAAAC	JS502-01	JS502-01_015
94	Xanci1721	Xcc_04	CTGACTATCCCTGCATAGGCCACGACCTGCGAGG	GTCGCGCCCTCACGGGCGCGTGGATTGAAAC	GTCGCGCCCTCACGGGCGCGTGGATTGAAAC	JS502-01	JS502-01_016
94	Xanci1722	Xcc_03	AAGAAGACCAGTCTGCGGCGTCGCGGCATCCTGGGG	GTCGCGCCCTCACGGGCGCGTGGATTGAAAC	GTCGCGCCCTCACGGGCGCGTGGATTGAAAC	JS502-01	JS502-01_017
94	Xanci1723	Xcc_02	CTGAGTTCGTCGCCGTCCCGGTCGTCTGACGCGT	GTCGCGCCCTCACGGGCGCGTGGATTGAAAC	TTCGCGCCCTCATGGGCGCGTGGATTGAAAC	JS502-01	JS502-01_018
94	Xanci1724	Xcc_01	CATGCCATATGCGGCGAGATCGCACAGCAGAAGGAA	TTCGCGCCCTCATGGGCGCGTGGATTGAAAC	GGCGCGCCCTCACGGGCGCGTGGATTGAAAC	JS502-01	JS502-01_019
95	Xanci1725	Xcc_23	AAATGCTTTCGACGCGCATAAAGCGCTGGCGCAGGAG	GTCGCGCCCTCACGGGCGCGTGGATTGAAAC	GTCGCGCCCTCACGGGCGCGTGGATTGAAAC	JS503-05	JS503-05_001
95	Xanci1726	Xcc_22	CTGTTCAAGCTCCGCCGCCTGATCCGCTTGCCGAG	GTCGCGCCCTCACGGGCGCGTGGATTGAAAC	GTCGCGCCCTCACGGGCGCGTGGATTGAAAC	JS503-05	JS503-05_002
95	Xanci1727	Xcc_21	CTCGGGTTTCGGGATGTGCTTCAGATCTGCGTCG	GTCGCGCCCTCACGGGCGCGTGGATTGAAAC	GTCGCGCCCTCACGGGCGCGTGGATTGAAAC	JS503-05	JS503-05_003
95	Xanci1728	Xcc_20	CGCTGCACGGATGCGCCAGGCGGCGAGGCGATCAT	GTCGCGCCCTCACGGGCGCGTGGATTGAAAC	GTCGCGCCCTCACGGGCGCGTGGATTGAAAC	JS503-05	JS503-05_004
95	Xanci1729	Xcc_19	TCGAGCGCATCGATGACGGTCACCCATCCCCCAATG	GTCGCGCCCTCACGGGCGCGTGGATTGAAAC	GTCGCGCCCTCACGGGCGCGTGGATTGAAAC	JS503-05	JS503-05_005
95	Xanci1730	Xcc_18	GTGCCACCGACAGCGACGCACGTGGACCTGCAGATC	GTCGCGCCCTCACGGGCGCGTGGATTGAAAC	GTCGCGCCCTCACGGGCGCGTGGATTGAAAC	JS503-05	JS503-05_006
95	Xanci1731	Xcc_17	CTCTCTCACGCCGCGCGTGCGAGATCCTGCGTGC	GTCGCGCCCTCACGGGCGCGTGGATTGAAAC	GTCGCGCCCTCACGGGCGCGTGGATTGAAAC	JS503-05	JS503-05_007
95	Xanci1732	Xcc_16	GCAGACTGCCGAGGCCGGCATGCTGGAGGGGCGCCT	GTCGCGCCCTCACGGGCGCGTGGATTGAAAC	GTCGCGCCCTCACGGGCGCGTGGATTGAAAC	JS503-05	JS503-05_008
95	Xanci1733	Xcc_15	GGGTTAACAACGCCTTGAAACGGCTTTGCCGCGACGC	GTCGCGCCCTCACGGGCGCGTGGATTGAAAC	GTCGCGCCCTCACGGGCGCGTGGATTGAAAC	JS503-05	JS503-05_009
95	Xanci1734	Xcc_13	GCCATCATGCTTTGAATGCGCTTACCCACGGCGAA	GTCGCGCCCTCACGGGCGCGTGGATTGAAAC	GTCGCGCCCTCACGGGCGCGTGGATTGAAAC	JS503-05	JS503-05_010
95	Xanci1735	Xcc_12	GCGGATATGTGATTAGACCCTTTTACGACTTTCAG	GTCGCGCCCTCACGGGCGCGTGGATTGAAAC	GTCGCGCCCTCACGGGCGCGTGGATTGAAAC	JS503-05	JS503-05_011
95	Xanci1736	Xcc_09	TCATTGAACCCAAGGACCACTTCGCAGGGCGACT	GTCGCGCCCTCACGGGCGCGTGGATTGAAAC	GTCGCGCCCTCACGGGCGCGTGGATTGAAAC	JS503-05	JS503-05_012
95	Xanci1737	Xcc_07	TGTCGAGCGCGCACTGCTGCCGCGATGGCCGGAA	GTCGCGCCCTCACGGGCGCGTGGATTGAAAC	GTCGCGCCCTCACGGGCGCGTGGATTGAAAC	JS503-05	JS503-05_013
95	Xanci1738	Xcc_06	GGCTGGGAGCGTTACAAGTTTGAGCAGCCCGTAG	GTCGCGCCCTCACGGGCGCGTGGATTGAAAC	GTCGCGCCCTCACGGGCGCGTGGATTGAAAC	JS503-05	JS503-05_014
95	Xanci1739	Xcc_05	TGGTTCAGGGCTGGAAAGACTTGGATGCCCGCATC	GTCGCGCCCTCACGGGCGCGTGGATTGAAAC	GTCGCGCCCTCACGGGCGCGTGGATTGAAAC	JS503-05	JS503-05_015
95	Xanci1740	Xcc_04	CTGACTATCCCTGCATAGGCCACGACCTGCGAGG	GTCGCGCCCTCACGGGCGCGTGGATTGAAAC	GTCGCGCCCTCACGGGCGCGTGGATTGAAAC	JS503-05	JS503-05_016
95	Xanci1741	Xcc_03	AAGAAGACCAGTCTGCGGCGTCGCGGCATCCTGGGG	GTCGCGCCCTCACGGGCGCGTGGATTGAAAC	GTCGCGCCCTCACGGGCGCGTGGATTGAAAC	JS503-05	JS503-05_017
95	Xanci1742	Xcc_02	CTGAGTTCGTCGCCGTCCCGGTCGTCTGACGCGT	GTCGCGCCCTCACGGGCGCGTGGATTGAAAC	TTCGCGCCCTCATGGGCGCGTGGATTGAAAC	JS503-05	JS503-05_018
95	Xanci1743	Xcc_01	CATGCCATATGCGGCGAGATCGCACAGCAGAAGGAA	TTCGCGCCCTCATGGGCGCGTGGATTGAAAC	GGCGCGCCCTCACGGGCGCGTGGATTGAAAC	JS503-05	JS503-05_019
96	Xanci1744	Xcc_23	AAATGCTTTCGACGCGCATAAAGCGCTGGCGCAGGAG	GTCGCGCCCTCACGGGCGCGTGGATTGAAAC	GTCGCGCCCTCACGGGCGCGTGGATTGAAAC	JS536-01	JS536-01_001
96	Xanci1745	Xcc_22	CTGTTCAAGCTCCGCCGCCTGATCCGCTTGCCGAG	GTCGCGCCCTCACGGGCGCGTGGATTGAAAC	GTCGCGCCCTCACGGGCGCGTGGATTGAAAC	JS536-01	JS536-01_002
96	Xanci1746	Xcc_21	CTCGGGTTTCGGGATGTGCTTCAGATCTGCGTCG	GTCGCGCCCTCACGGGCGCGTGGATTGAAAC	GTCGCGCCCTCACGGGCGCGTGGATTGAAAC	JS536-01	JS536-01_003
96	Xanci1747	Xcc_20	CGCTGCACGGATGCGCCAGGCGGCGAGGCGATCAT	GTCGCGCCCTCACGGGCGCGTGGATTGAAAC	GTCGCGCCCTCACGGGCGCGTGGATTGAAAC	JS536-01	JS536-01_004
96	Xanci1748	Xcc_19	TCGAGCGCATCGATGACGGTCACCCATCCCCCAATG	GTCGCGCCCTCACGGGCGCGTGGATTGAAAC	GTCGCGCCCTCACGGGCGCGTGGATTGAAAC	JS536-01	JS536-01_005
96	Xanci1749	Xcc_18	GTGCCACCGACAGCGACGCACGTGGACCTGCAGATC	GTCGCGCCCTCACGGGCGCGTGGATTGAAAC	GTCGCGCCCTCACGGGCGCGTGGATTGAAAC	JS536-01	JS536-01_006
96	Xanci1750	Xcc_17	CTCTCTCACGCCGCGCGTGCGAGATCCTGCGTGC	GTCGCGCCCTCACGGGCGCGTGGATTGAAAC	GTCGCGCCCTCACGGGCGCGTGGATTGAAAC	JS536-01	JS536-01_007
96	Xanci1751	Xcc_16	GCAGACTGCCGAGGCCGGCATGCTGGAGGGGCGCCT	GTCGCGCCCTCACGGGCGCGTGGATTGAAAC	GTCGCGCCCTCACGGGCGCGTGGATTGAAAC	JS536-01	JS536-01_008
96	Xanci1752	Xcc_15	GGGTTAACAACGCCTTGAAACGGCTTTGCCGCGACGC	GTCGCGCCCTCACGGGCGCGTGGATTGAAAC	GTCGCGCCCTCACGGGCGCGTGGATTGAAAC	JS536-01	JS536-01_009
96	Xanci1753	Xcc_13	GCCATCATGCTTTGAATGCGCTTACCCACGGCGAA	GTCGCGCCCTCACGGGCGCGTGGATTGAAAC	GTCGCGCCCTCACGGGCGCGTGGATTGAAAC	JS536-01	JS536-01_010
96	Xanci1754	Xcc_12	GCGGATATGTGATTAGACCCTTTTACGACTTTCAG	GTCGCGCCCTCACGGGCGCGTGGATTGAAAC	GTCGCGCCCTCACGGGCGCGTGGATTGAAAC	JS536-01	JS536-01_011
96	Xanci1755	Xcc_09	TCATTGAACCCAAGGACCACTTCGCAGGGCGACT	GTCGCGCCCTCACGGGCGCGTGGATTGAAAC	GTCGCGCCCTCACGGGCGCGTGGATTGAAAC	JS536-01	JS536-01_012
96	Xanci1756	Xcc_07	TGTCGAGCGCGCACTGCTGCCGCGATGGCCGGAA	GTCGCGCCCTCACGGGCGCGTGGATTGAAAC	GTCGCGCCCTCACGGGCGCGTGGATTGAAAC	JS536-01	JS536-01_013
96	Xanci1757	Xcc_06	GGCTGGGAGCGTTACAAGTTTGAGCAGCCCGTAG	GTCGCGCCCTCACGGGCGCGTGGATTGAAAC	GTCGCGCCCTCACGGGCGCGTGGATTGAAAC	JS536-01	JS536-01_014
96	Xanci1758	Xcc_05	TGGTTCAGGGCTGGAAAGACTTGGATGCCCGCATC	GTCGCGCCCTCACGGGCGCGTGGATTGAAAC	GTCGCGCCCTCACGGGCGCGTGGATTGAAAC	JS536-01	JS536-01_015
96	Xanci1759	Xcc_04	CTGACTATCCCTGCATAGGCCACGACCTGCGAGG	GTCGCGCCCTCACGGGCGCGTGGATTGAAAC	GTCGCGCCCTCACGGGCGCGTGGATTGAAAC	JS536-01	JS536-01_016
96	Xanci1760	Xcc_03	AAGAAGACCAGTCTGCGGCGTCGCGGCATCCTGGGG	GTCGCGCCCTCACGGGCGCGTGGATTGAAAC	GTCGCGCCCTCACGGGCGCGTGGATTGAAAC	JS536-01	JS536-01_017
96	Xanci1761	Xcc_02	CTGAGTTCGTCGCCGTCCCGGTCGTCTGACGCGT	GTCGCGCCCTCACGGGCGCGTGGATTGAAAC	TTCGCGCCCTCATGGGCGCGTGGATTGAAAC	JS536-01	JS536-01_018
96	Xanci1762	Xcc_01	CATGCCATATGCGGCGAGATCGCACAGCAGAAGGAA	TTCGCGCCCTCATGGGCGCGTGGATTGAAAC	GGCGCGCCCTCACGGGCGCGTGGATTGAAAC	JS536-01	JS536-01_019
97	Xanci1763	Xcc_01	TTCCTTCTGCTGTGCGATCTCGCCGCATATGGCATG	GTTTCAATCCACGCGCCCGTGAGGGCGCGCC	GTTTCAATCCACGCGCCCATGAGGGCGCGAA	JS538-02	JS538-02_001
97	Xanci1764	Xcc_02	ACGCGTCAGACGACCGGGACGGCGACGAACTCAG	GTTTCAATCCACGCGCCCATGAGGGCGCGAA	GTTTCAATCCACGCGCCCGTGAGGGCGCGAC	JS538-02	JS538-02_002
97	Xanci1765	Xcc_03	CCCCAGGATGCCGCGACGCCGCAGACTGGTCTTCTT	GTTTCAATCCACGCGCCCGTGAGGGCGCGAC	GTTTCAATCCACGCGCCCGTGAGGGCGCGAC	JS538-02	JS538-02_003
97	Xanci1766	Xcc_04	CCTCGCAGGTCGTGGCCTATGCAGGGATAGTCAG	GTTTCAATCCACGCGCCCGTGAGGGCGCGAC	GTTTCAATCCACGCGCCCGTGAGGGCGCGAC	JS538-02	JS538-02_004
97	Xanci1767	Xcc_05	GATGCGGGCATCCAAGTCTTTCCAGCCCTGAACCA	GTTTCAATCCACGCGCCCGTGAGGGCGCGAC	GTTTCAATCCACGCGCCCGTGAGGGCGCGAC	JS538-02	JS538-02_005
97	Xanci1768	Xcc_06	CTACGGGCTGCTCAAACTTGTAACGCTCCCAGCC	GTTTCAATCCACGCGCCCGTGAGGGCGCGAC	GTTTCAATCCACGCGCCCGTGAGGGCGCGAC	JS538-02	JS538-02_006
97	Xanci1769	Xcc_07	TTCCGGCCATCGCGGCAGCAGTGCGCGCTCGACA	GTTTCAATCCACGCGCCCGTGAGGGCGCGAC	GTTTCAATCCACGCGCCCGTGAGGGCGCGAC	JS538-02	JS538-02_007
97	Xanci1770	Xcc_09	AGTCGCCCTGCGAAGTGGTCCTTGGGTTCAATGA	GTTTCAATCCACGCGCCCGTGAGGGCGCGAC	GTTTCAATCCACGCGCCCGTGAGGGCGCGAC	JS538-02	JS538-02_008
97	Xanci1771	Xcc_12	CTGAAAGTCGTAAAAGGGTCTAATCACATATCCGC	GTTTCAATCCACGCGCCCGTGAGGGCGCGAC	GTTTCAATCCACGCGCCCGTGAGGGCGCGAC	JS538-02	JS538-02_009
97	Xanci1772	Xcc_13	TTCGCCGTGGGTAAGCGCATTCAAAGCATGATGGC	GTTTCAATCCACGCGCCCGTGAGGGCGCGAC	GTTTCAATCCACGCGCCCGTGAGGGCGCGAC	JS538-02	JS538-02_010
97	Xanci1773	Xcc_15	GCGTCGCGGCAAAGCCGTTTCAAGGCGTTGTTAACCC	GTTTCAATCCACGCGCCCGTGAGGGCGCGAC	GTTTCAATCCACGCGCCCGTGAGGGCGCGAC	JS538-02	JS538-02_011
97	Xanci1774	Xcc_16	AGGCGCCCCTCCAGCATGCCGGCCTCGGCAGTCTGC	GTTTCAATCCACGCGCCCGTGAGGGCGCGAC	GTTTCAATCCACGCGCCCGTGAGGGCGCGAC	JS538-02	JS538-02_012
97	Xanci1775	Xcc_17	GCACGCAGGATCTCGCACGCGCGGCGTGAGAGAG	GTTTCAATCCACGCGCCCGTGAGGGCGCGAC	GTTTCAATCCACGCGCCCGTGAGGGCGCGAC	JS538-02	JS538-02_013
97	Xanci1776	Xcc_18	GATCTGCAGGTCCACGTGCGTCGCTGTCGGTGGCAC	GTTTCAATCCACGCGCCCGTGAGGGCGCGAC	GTTTCAATCCACGCGCCCGTGAGGGCGCGAC	JS538-02	JS538-02_014
97	Xanci1777	Xcc_19	CATTGGGGGATGGGTGACCGTCATCGATGCGCTCGA	GTTTCAATCCACGCGCCCGTGAGGGCGCGAC	GTTTCAATCCACGCGCCCGTGAGGGCGCGAC	JS538-02	JS538-02_015
97	Xanci1778	Xcc_20	ATGATCGCCTCGCCGCCTGGCGCATCCGTGCAGCG	GTTTCAATCCACGCGCCCGTGAGGGCGCGAC	GTTTCAATCCACGCGCCCGTGAGGGCGCGAC	JS538-02	JS538-02_016
97	Xanci1779	Xcc_21	CGACGCAGATCTGAAGCACATCCCGAAACCCGAG	GTTTCAATCCACGCGCCCGTGAGGGCGCGAC	GTTTCAATCCACGCGCCCGTGAGGGCGCGAC	JS538-02	JS538-02_017
97	Xanci1780	Xcc_22	CTCGGCAAGCGGATCAGGCGGCGGAGCTTGAACAG	GTTTCAATCCACGCGCCCGTGAGGGCGCGAC	GTTTCAATCCACGCGCCCGTGAGGGCGCGAC	JS538-02	JS538-02_018
97	Xanci1781	Xcc_23	CTCCTGCGCCAGCGCTTTATGCGCGTCGAAAGCATTT	GTTTCAATCCACGCGCCCGTGAGGGCGCGAC	GTTTCAATCCACGCGCCCGTGAGGGCGCGAC	JS538-02	JS538-02_019
98	Xanci1782	Xcc_23	AAATGCTTTCGACGCGCATAAAGCGCTGGCGCAGGAG	GTCGCGCCCTCACGGGCGCGTGGATTGAAAC	GTCGCGCCCTCACGGGCGCGTGGATTGAAAC	JS581	JS581_001
98	Xanci1783	Xcc_22	CTGTTCAAGCTCCGCCGCCTGATCCGCTTGCCGAG	GTCGCGCCCTCACGGGCGCGTGGATTGAAAC	GTCGCGCCCTCACGGGCGCGTGGATTGAAAC	JS581	JS581_002
98	Xanci1784	Xcc_21	CTCGGGTTTCGGGATGTGCTTCAGATCTGCGTCG	GTCGCGCCCTCACGGGCGCGTGGATTGAAAC	GTCGCGCCCTCACGGGCGCGTGGATTGAAAC	JS581	JS581_003
98	Xanci1785	Xcc_20	CGCTGCACGGATGCGCCAGGCGGCGAGGCGATCAT	GTCGCGCCCTCACGGGCGCGTGGATTGAAAC	GTCGCGCCCTCACGGGCGCGTGGATTGAAAC	JS581	JS581_004
98	Xanci1786	Xcc_17	CTCTCTCACGCCGCGCGTGCGAGATCCTGCGTGC	GTCGCGCCCTCACGGGCGCGTGGATTGAAAC	GTCGCGCCCTCACGGGCGCGTGGATTGAAAC	JS581	JS581_005
98	Xanci1787	Xcc_16	GCAGACTGCCGAGGCCGGCATGCTGGAGGGGCGCCT	GTCGCGCCCTCACGGGCGCGTGGATTGAAAC	GTCGCGCCCTCACGGGCGCGTGGATTGAAAC	JS581	JS581_006
98	Xanci1788	Xcc_15	GGGTTAACAACGCCTTGAAACGGCTTTGCCGCGACGC	GTCGCGCCCTCACGGGCGCGTGGATTGAAAC	GTCGCGCCCTCACGGGCGCGTGGATTGAAAC	JS581	JS581_007
98	Xanci1789	Xcc_14	ACGTCTTGGACCTGGGTGTGGTTGCTGAGATAGTCA	GTCGCGCCCTCACGGGCGCGTGGATTGAAAC	GTCGCGCCCTCACGGGCGCGTGGATTGAAAC	JS581	JS581_008
98	Xanci1790	Xcc_13	GCCATCATGCTTTGAATGCGCTTACCCACGGCGAA	GTCGCGCCCTCACGGGCGCGTGGATTGAAAC	GTCGCGCCCTCACGGGCGCGTGGATTGAAAC	JS581	JS581_009
98	Xanci1791	Xcc_11	ATGTCGAAAACGATGGCCTTGACGTCATCGTCTGC	GTCGCGCCCTCACGGGCGCGTGGATTGAAAC	GTCGCGCCCTCACGGGCGCGTGGATTGAAAC	JS581	JS581_010
98	Xanci1792	Xcc_08	TTGACCACATGTTCTCTCTGTGGGAGGAAGGCAC	GTCGCGCCCTCACGGGCGCGTGGATTGAAAC	GTCGCGCCCTCACGGGCGCGTGGATTGAAAC	JS581	JS581_011
98	Xanci1793	Xcc_07	TGTCGAGCGCGCACTGCTGCCGCGATGGCCGGAA	GTCGCGCCCTCACGGGCGCGTGGATTGAAAC	GTCGCGCCCTCACGGGCGCGTGGATTGAAAC	JS581	JS581_012
98	Xanci1794	Xcc_05	TGGTTCAGGGCTGGAAAGACTTGGATGCCCGCATC	GTCGCGCCCTCACGGGCGCGTGGATTGAAAC	GTCGCGCCCTCACGGGCGCGTGGATTGAAAC	JS581	JS581_013
98	Xanci1795	Xcc_02	CTGAGTTCGTCGCCGTCCCGGTCGTCTGACGCGT	GTCGCGCCCTCACGGGCGCGTGGATTGAAAC	TTCGCGCCCTCATGGGCGCGTGGATTGAAAC	JS581	JS581_014
98	Xanci1796	Xcc_01	CATGCCATATGCGGCGAGATCGCACAGCAGAAGGAA	TTCGCGCCCTCATGGGCGCGTGGATTGAAAC	GGCGCGCCCTCACGGGCGCGTGGATTGAAAC	JS581	JS581_015
99	Xanci1797	Xcc_23	AAATGCTTTCGACGCGCATAAAGCGCTGGCGCAGGAG	GTCGCGCCCTCACGGGCGCGTGGATTGAAAC	GTCGCGCCCTCACGGGCGCGTGGATTGAAAC	JS582	JS582_001
99	Xanci1798	Xcc_22	CTGTTCAAGCTCCGCCGCCTGATCCGCTTGCCGAG	GTCGCGCCCTCACGGGCGCGTGGATTGAAAC	GTCGCGCCCTCACGGGCGCGTGGATTGAAAC	JS582	JS582_002
99	Xanci1799	Xcc_21	CTCGGGTTTCGGGATGTGCTTCAGATCTGCGTCG	GTCGCGCCCTCACGGGCGCGTGGATTGAAAC	GTCGCGCCCTCACGGGCGCGTGGATTGAAAC	JS582	JS582_003
99	Xanci1800	Xcc_20	CGCTGCACGGATGCGCCAGGCGGCGAGGCGATCAT	GTCGCGCCCTCACGGGCGCGTGGATTGAAAC	GTCGCGCCCTCACGGGCGCGTGGATTGAAAC	JS582	JS582_004
99	Xanci1801	Xcc_17	CTCTCTCACGCCGCGCGTGCGAGATCCTGCGTGC	GTCGCGCCCTCACGGGCGCGTGGATTGAAAC	GTCGCGCCCTCACGGGCGCGTGGATTGAAAC	JS582	JS582_005
99	Xanci1802	Xcc_16	GCAGACTGCCGAGGCCGGCATGCTGGAGGGGCGCCT	GTCGCGCCCTCACGGGCGCGTGGATTGAAAC	GTCGCGCCCTCACGGGCGCGTGGATTGAAAC	JS582	JS582_006
99	Xanci1803	Xcc_15	GGGTTAACAACGCCTTGAAACGGCTTTGCCGCGACGC	GTCGCGCCCTCACGGGCGCGTGGATTGAAAC	GTCGCGCCCTCACGGGCGCGTGGATTGAAAC	JS582	JS582_007
99	Xanci1804	Xcc_14	ACGTCTTGGACCTGGGTGTGGTTGCTGAGATAGTCA	GTCGCGCCCTCACGGGCGCGTGGATTGAAAC	GTCGCGCCCTCACGGGCGCGTGGATTGAAAC	JS582	JS582_008
99	Xanci1805	Xcc_13	GCCATCATGCTTTGAATGCGCTTACCCACGGCGAA	GTCGCGCCCTCACGGGCGCGTGGATTGAAAC	GTCGCGCCCTCACGGGCGCGTGGATTGAAAC	JS582	JS582_009
99	Xanci1806	Xcc_11	ATGTCGAAAACGATGGCCTTGACGTCATCGTCTGC	GTCGCGCCCTCACGGGCGCGTGGATTGAAAC	GTCGCGCCCTCACGGGCGCGTGGATTGAAAC	JS582	JS582_010
99	Xanci1807	Xcc_08	TTGACCACATGTTCTCTCTGTGGGAGGAAGGCAC	GTCGCGCCCTCACGGGCGCGTGGATTGAAAC	GTCGCGCCCTCACGGGCGCGTGGATTGAAAC	JS582	JS582_011
99	Xanci1808	Xcc_07	TGTCGAGCGCGCACTGCTGCCGCGATGGCCGGAA	GTCGCGCCCTCACGGGCGCGTGGATTGAAAC	GTCGCGCCCTCACGGGCGCGTGGATTGAAAC	JS582	JS582_012
99	Xanci1809	Xcc_05	TGGTTCAGGGCTGGAAAGACTTGGATGCCCGCATC	GTCGCGCCCTCACGGGCGCGTGGATTGAAAC	GTCGCGCCCTCACGGGCGCGTGGATTGAAAC	JS582	JS582_013
99	Xanci1810	Xcc_02	CTGAGTTCGTCGCCGTCCCGGTCGTCTGACGCGT	GTCGCGCCCTCACGGGCGCGTGGATTGAAAC	TTCGCGCCCTCATGGGCGCGTGGATTGAAAC	JS582	JS582_014
99	Xanci1811	Xcc_01	CATGCCATATGCGGCGAGATCGCACAGCAGAAGGAA	TTCGCGCCCTCATGGGCGCGTGGATTGAAAC	GGCGCGCCCTCACGGGCGCGTGGATTGAAAC	JS582	JS582_015
100	Xanci1812	Xcc_23	AAATGCTTTCGACGCGCATAAAGCGCTGGCGCAGGAG	GTCGCGCCCTCACGGGCGCGTGGATTGAAAC	GTCGCGCCCTCACGGGCGCGTGGATTGAAAC	JS584	JS584_001
100	Xanci1813	Xcc_22	CTGTTCAAGCTCCGCCGCCTGATCCGCTTGCCGAG	GTCGCGCCCTCACGGGCGCGTGGATTGAAAC	GTCGCGCCCTCACGGGCGCGTGGATTGAAAC	JS584	JS584_002
100	Xanci1814	Xcc_21	CTCGGGTTTCGGGATGTGCTTCAGATCTGCGTCG	GTCGCGCCCTCACGGGCGCGTGGATTGAAAC	GTCGCGCCCTCACGGGCGCGTGGATTGAAAC	JS584	JS584_003
100	Xanci1815	Xcc_20	CGCTGCACGGATGCGCCAGGCGGCGAGGCGATCAT	GTCGCGCCCTCACGGGCGCGTGGATTGAAAC	GTCGCGCCCTCACGGGCGCGTGGATTGAAAC	JS584	JS584_004
100	Xanci1816	Xcc_17	CTCTCTCACGCCGCGCGTGCGAGATCCTGCGTGC	GTCGCGCCCTCACGGGCGCGTGGATTGAAAC	GTCGCGCCCTCACGGGCGCGTGGATTGAAAC	JS584	JS584_005
100	Xanci1817	Xcc_16	GCAGACTGCCGAGGCCGGCATGCTGGAGGGGCGCCT	GTCGCGCCCTCACGGGCGCGTGGATTGAAAC	GTCGCGCCCTCACGGGCGCGTGGATTGAAAC	JS584	JS584_006
100	Xanci1818	Xcc_15	GGGTTAACAACGCCTTGAAACGGCTTTGCCGCGACGC	GTCGCGCCCTCACGGGCGCGTGGATTGAAAC	GTCGCGCCCTCACGGGCGCGTGGATTGAAAC	JS584	JS584_007
100	Xanci1819	Xcc_14	ACGTCTTGGACCTGGGTGTGGTTGCTGAGATAGTCA	GTCGCGCCCTCACGGGCGCGTGGATTGAAAC	GTCGCGCCCTCACGGGCGCGTGGATTGAAAC	JS584	JS584_008
100	Xanci1820	Xcc_13	GCCATCATGCTTTGAATGCGCTTACCCACGGCGAA	GTCGCGCCCTCACGGGCGCGTGGATTGAAAC	GTCGCGCCCTCACGGGCGCGTGGATTGAAAC	JS584	JS584_009
100	Xanci1821	Xcc_11	ATGTCGAAAACGATGGCCTTGACGTCATCGTCTGC	GTCGCGCCCTCACGGGCGCGTGGATTGAAAC	GTCGCGCCCTCACGGGCGCGTGGATTGAAAC	JS584	JS584_010
100	Xanci1822	Xcc_08	TTGACCACATGTTCTCTCTGTGGGAGGAAGGCAC	GTCGCGCCCTCACGGGCGCGTGGATTGAAAC	GTCGCGCCCTCACGGGCGCGTGGATTGAAAC	JS584	JS584_011
100	Xanci1823	Xcc_07	TGTCGAGCGCGCACTGCTGCCGCGATGGCCGGAA	GTCGCGCCCTCACGGGCGCGTGGATTGAAAC	GTCGCGCCCTCACGGGCGCGTGGATTGAAAC	JS584	JS584_012
100	Xanci1824	Xcc_05	TGGTTCAGGGCTGGAAAGACTTGGATGCCCGCATC	GTCGCGCCCTCACGGGCGCGTGGATTGAAAC	GTCGCGCCCTCACGGGCGCGTGGATTGAAAC	JS584	JS584_013
100	Xanci1825	Xcc_02	CTGAGTTCGTCGCCGTCCCGGTCGTCTGACGCGT	GTCGCGCCCTCACGGGCGCGTGGATTGAAAC	TTCGCGCCCTCATGGGCGCGTGGATTGAAAC	JS584	JS584_014
100	Xanci1826	Xcc_01	CATGCCATATGCGGCGAGATCGCACAGCAGAAGGAA	TTCGCGCCCTCATGGGCGCGTGGATTGAAAC	GGCGCGCCCTCACGGGCGCGTGGATTGAAAC	JS584	JS584_015
101	Xanci1827	Xcc_01	TTCCTTCTGCTGTGCGATCTCGCCGCATATGGCATG	GTTTCAATCCACGCGCCCGTGAGGGCGCGCC	GTTTCAATCCACGCGCCCATGAGGGCGCGAA	JS858-01	JS858-01_001
101	Xanci1828	Xcc_02	ACGCGTCAGACGACCGGGACGGCGACGAACTCAG	GTTTCAATCCACGCGCCCATGAGGGCGCGAA	GTTTCAATCCACGCGCCCGTGAGGGCGCGAC	JS858-01	JS858-01_002
101	Xanci1829	Xcc_03	CCCCAGGATGCCGCGACGCCGCAGACTGGTCTTCTT	GTTTCAATCCACGCGCCCGTGAGGGCGCGAC	GTTTCAATCCACGCGCCCGTGAGGGCGCGAC	JS858-01	JS858-01_003
101	Xanci1830	Xcc_04	CCTCGCAGGTCGTGGCCTATGCAGGGATAGTCAG	GTTTCAATCCACGCGCCCGTGAGGGCGCGAC	GTTTCAATCCACGCGCCCGTGAGGGCGCGAC	JS858-01	JS858-01_004
101	Xanci1831	Xcc_05	GATGCGGGCATCCAAGTCTTTCCAGCCCTGAACCA	GTTTCAATCCACGCGCCCGTGAGGGCGCGAC	GTTTCAATCCACGCGCCCGTGAGGGCGCGAC	JS858-01	JS858-01_005
101	Xanci1832	Xcc_06	CTACGGGCTGCTCAAACTTGTAACGCTCCCAGCC	GTTTCAATCCACGCGCCCGTGAGGGCGCGAC	GTTTCAATCCACGCGCCCGTGAGGGCGCGAC	JS858-01	JS858-01_006
101	Xanci1833	Xcc_07	TTCCGGCCATCGCGGCAGCAGTGCGCGCTCGACA	GTTTCAATCCACGCGCCCGTGAGGGCGCGAC	GTTTCAATCCACGCGCCCGTGAGGGCGCGAC	JS858-01	JS858-01_007
101	Xanci1834	Xcc_09	AGTCGCCCTGCGAAGTGGTCCTTGGGTTCAATGA	GTTTCAATCCACGCGCCCGTGAGGGCGCGAC	GTTTCAATCCACGCGCCCGTGAGGGCGCGAC	JS858-01	JS858-01_008
101	Xanci1835	Xcc_12	CTGAAAGTCGTAAAAGGGTCTAATCACATATCCGC	GTTTCAATCCACGCGCCCGTGAGGGCGCGAC	GTTTCAATCCACGCGCCCGTGAGGGCGCGAC	JS858-01	JS858-01_009
101	Xanci1836	Xcc_13	TTCGCCGTGGGTAAGCGCATTCAAAGCATGATGGC	GTTTCAATCCACGCGCCCGTGAGGGCGCGAC	GTTTCAATCCACGCGCCCGTGAGGGCGCGAC	JS858-01	JS858-01_010
101	Xanci1837	Xcc_15	GCGTCGCGGCAAAGCCGTTTCAAGGCGTTGTTAACCC	GTTTCAATCCACGCGCCCGTGAGGGCGCGAC	GTTTCAATCCACGCGCCCGTGAGGGCGCGAC	JS858-01	JS858-01_011
101	Xanci1838	Xcc_16	AGGCGCCCCTCCAGCATGCCGGCCTCGGCAGTCTGC	GTTTCAATCCACGCGCCCGTGAGGGCGCGAC	GTTTCAATCCACGCGCCCGTGAGGGCGCGAC	JS858-01	JS858-01_012
101	Xanci1839	Xcc_17	GCACGCAGGATCTCGCACGCGCGGCGTGAGAGAG	GTTTCAATCCACGCGCCCGTGAGGGCGCGAC	GTTTCAATCCACGCGCCCGTGAGGGCGCGAC	JS858-01	JS858-01_013
101	Xanci1840	Xcc_18	GATCTGCAGGTCCACGTGCGTCGCTGTCGGTGGCAC	GTTTCAATCCACGCGCCCGTGAGGGCGCGAC	GTTTCAATCCACGCGCCCGTGAGGGCGCGAC	JS858-01	JS858-01_014
101	Xanci1841	Xcc_19	CATTGGGGGATGGGTGACCGTCATCGATGCGCTCGA	GTTTCAATCCACGCGCCCGTGAGGGCGCGAC	GTTTCAATCCACGCGCCCGTGAGGGCGCGAC	JS858-01	JS858-01_015
101	Xanci1842	Xcc_20	ATGATCGCCTCGCCGCCTGGCGCATCCGTGCAGCG	GTTTCAATCCACGCGCCCGTGAGGGCGCGAC	GTTTCAATCCACGCGCCCGTGAGGGCGCGAC	JS858-01	JS858-01_016
101	Xanci1843	Xcc_21	CGACGCAGATCTGAAGCACATCCCGAAACCCGAG	GTTTCAATCCACGCGCCCGTGAGGGCGCGAC	GTTTCAATCCACGCGCCCGTGAGGGCGCGAC	JS858-01	JS858-01_017
101	Xanci1844	Xcc_22	CTCGGCAAGCGGATCAGGCGGCGGAGCTTGAACAG	GTTTCAATCCACGCGCCCGTGAGGGCGCGAC	GTTTCAATCCACGCGCCCGTGAGGGCGCGAC	JS858-01	JS858-01_018
101	Xanci1845	Xcc_23	CTCCTGCGCCAGCGCTTTATGCGCGTCGAAAGCATTT	GTTTCAATCCACGCGCCCGTGAGGGCGCGAC	GTTTCAATCCACGCGCCCGTGAGGGCGCGAC	JS858-01	JS858-01_019
102	Xanci1846	Xcc_23	AAATGCTTTCGACGCGCATAAAGCGCTGGCGCAGGAG	GTCGCGCCCTCACGGGCGCGTGGATTGAAAC	GTCGCGCCCTCACGGGCGCGTGGATTGAAAC	JW160-1	JW160-1_001
102	Xanci1847	Xcc_22	CTGTTCAAGCTCCGCCGCCTGATCCGCTTGCCGAG	GTCGCGCCCTCACGGGCGCGTGGATTGAAAC	GTCGCGCCCTCACGGGCGCGTGGATTGAAAC	JW160-1	JW160-1_002
102	Xanci1848	Xcc_21	CTCGGGTTTCGGGATGTGCTTCAGATCTGCGTCG	GTCGCGCCCTCACGGGCGCGTGGATTGAAAC	GTCGCGCCCTCACGGGCGCGTGGATTGAAAC	JW160-1	JW160-1_003
102	Xanci1849	Xcc_20	CGCTGCACGGATGCGCCAGGCGGCGAGGCGATCAT	GTCGCGCCCTCACGGGCGCGTGGATTGAAAC	GTCGCGCCCTCACGGGCGCGTGGATTGAAAC	JW160-1	JW160-1_004
102	Xanci1850	Xcc_19	TCGAGCGCATCGATGACGGTCACCCATCCCCCAATG	GTCGCGCCCTCACGGGCGCGTGGATTGAAAC	GTCGCGCCCTCACGGGCGCGTGGATTGAAAC	JW160-1	JW160-1_005
102	Xanci1851	Xcc_18	GTGCCACCGACAGCGACGCACGTGGACCTGCAGATC	GTCGCGCCCTCACGGGCGCGTGGATTGAAAC	GTCGCGCCCTCACGGGCGCGTGGATTGAAAC	JW160-1	JW160-1_006
102	Xanci1852	Xcc_17	CTCTCTCACGCCGCGCGTGCGAGATCCTGCGTGC	GTCGCGCCCTCACGGGCGCGTGGATTGAAAC	GTCGCGCCCTCACGGGCGCGTGGATTGAAAC	JW160-1	JW160-1_007
102	Xanci1853	Xcc_16	GCAGACTGCCGAGGCCGGCATGCTGGAGGGGCGCCT	GTCGCGCCCTCACGGGCGCGTGGATTGAAAC	GTCGCGCCCTCACGGGCGCGTGGATTGAAAC	JW160-1	JW160-1_008
102	Xanci1854	Xcc_15	GGGTTAACAACGCCTTGAAACGGCTTTGCCGCGACGC	GTCGCGCCCTCACGGGCGCGTGGATTGAAAC	GTCGCGCCCTCACGGGCGCGTGGATTGAAAC	JW160-1	JW160-1_009
102	Xanci1855	Xcc_13	GCCATCATGCTTTGAATGCGCTTACCCACGGCGAA	GTCGCGCCCTCACGGGCGCGTGGATTGAAAC	GTCGCGCCCTCACGGGCGCGTGGATTGAAAC	JW160-1	JW160-1_010
102	Xanci1856	Xcc_12	GCGGATATGTGATTAGACCCTTTTACGACTTTCAG	GTCGCGCCCTCACGGGCGCGTGGATTGAAAC	GTCGCGCCCTCACGGGCGCGTGGATTGAAAC	JW160-1	JW160-1_011
102	Xanci1857	Xcc_11	ATGTCGAAAACGATGGCCTTGACGTCATCGTCTGC	GTCGCGCCCTCACGGGCGCGTGGATTGAAAC	GTCGCGCCCTCACGGGCGCGTGGATTGAAAC	JW160-1	JW160-1_012
102	Xanci1858	Xcc_10	TTCGCTGGCATCGGTGGATGGAGCCTTGCGCTTC	GTCGCGCCCTCACGGGCGCGTGGATTGAAAC	GTCGCGCCCTCACGGGCGCGTGGATTGAAAC	JW160-1	JW160-1_013
102	Xanci1859	Xcc_09	TCATTGAACCCAAGGACCACTTCGCAGGGCGACT	GTCGCGCCCTCACGGGCGCGTGGATTGAAAC	GTCGCGCCCTCACGGGCGCGTGGATTGAAAC	JW160-1	JW160-1_014
102	Xanci1860	Xcc_08	TTGACCACATGTTCTCTCTGTGGGAGGAAGGCAC	GTCGCGCCCTCACGGGCGCGTGGATTGAAAC	GTCGCGCCCTCACGGGCGCGTGGATTGAAAC	JW160-1	JW160-1_015
102	Xanci1861	Xcc_07	TGTCGAGCGCGCACTGCTGCCGCGATGGCCGGAA	GTCGCGCCCTCACGGGCGCGTGGATTGAAAC	GTCGCGCCCTCACGGGCGCGTGGATTGAAAC	JW160-1	JW160-1_016
102	Xanci1862	Xcc_06	GGCTGGGAGCGTTACAAGTTTGAGCAGCCCGTAG	GTCGCGCCCTCACGGGCGCGTGGATTGAAAC	GTCGCGCCCTCACGGGCGCGTGGATTGAAAC	JW160-1	JW160-1_017
102	Xanci1863	Xcc_05	TGGTTCAGGGCTGGAAAGACTTGGATGCCCGCATC	GTCGCGCCCTCACGGGCGCGTGGATTGAAAC	GTCGCGCCCTCACGGGCGCGTGGATTGAAAC	JW160-1	JW160-1_018
102	Xanci1864	Xcc_04	CTGACTATCCCTGCATAGGCCACGACCTGCGAGG	GTCGCGCCCTCACGGGCGCGTGGATTGAAAC	GTCGCGCCCTCACGGGCGCGTGGATTGAAAC	JW160-1	JW160-1_019
102	Xanci1865	Xcc_03	AAGAAGACCAGTCTGCGGCGTCGCGGCATCCTGGGG	GTCGCGCCCTCACGGGCGCGTGGATTGAAAC	GTCGCGCCCTCACGGGCGCGTGGATTGAAAC	JW160-1	JW160-1_020
102	Xanci1866	Xcc_02	CTGAGTTCGTCGCCGTCCCGGTCGTCTGACGCGT	GTCGCGCCCTCACGGGCGCGTGGATTGAAAC	TTCGCGCCCTCATGGGCGCGTGGATTGAAAC	JW160-1	JW160-1_021
102	Xanci1867	Xcc_01	CATGCCATATGCGGCGAGATCGCACAGCAGAAGGAA	TTCGCGCCCTCATGGGCGCGTGGATTGAAAC	GGCGCGCCCTCACGGGCGCGTGGATTGAAAC	JW160-1	JW160-1_022
103	Xanci1868	Xcc_23	AAATGCTTTCGACGCGCATAAAGCGCTGGCGCAGGAG	GTCGCGCCCTCACGGGCGCGTGGATTGAAAC	GTCGCGCCCTCACGGGCGCGTGGATTGAAAC	jx4	jx4_001
103	Xanci1869	Xcc_22	CTGTTCAAGCTCCGCCGCCTGATCCGCTTGCCGAG	GTCGCGCCCTCACGGGCGCGTGGATTGAAAC	GTCGCGCCCTCACGGGCGCGTGGATTGAAAC	jx4	jx4_002
103	Xanci1870	Xcc_21	CTCGGGTTTCGGGATGTGCTTCAGATCTGCGTCG	GTCGCGCCCTCACGGGCGCGTGGATTGAAAC	GTCGCGCCCTCACGGGCGCGTGGATTGAAAC	jx4	jx4_003
103	Xanci1871	Xcc_20	CGCTGCACGGATGCGCCAGGCGGCGAGGCGATCAT	GTCGCGCCCTCACGGGCGCGTGGATTGAAAC	GTCGCGCCCTCACGGGCGCGTGGATTGAAAC	jx4	jx4_004
103	Xanci1872	Xcc_19b	GTGCCACCGATGACGGTCACCCATCCCCCAAT	GTCGCGCCCTCACGGGCGCGTGGATTGAAAC	GTCGCGCCCTCACGGGCGCGTGGATTGAAAC	jx4	jx4_005
103	Xanci1873	Xcc_18	GTGCCACCGACAGCGACGCACGTGGACCTGCAGATC	GTCGCGCCCTCACGGGCGCGTGGATTGAAAC	GTCGCGCCCTCACGGGCGCGTGGATTGAAAC	jx4	jx4_006
103	Xanci1874	Xcc_17	CTCTCTCACGCCGCGCGTGCGAGATCCTGCGTGC	GTCGCGCCCTCACGGGCGCGTGGATTGAAAC	GTCGCGCCCTCACGGGCGCGTGGATTGAAAC	jx4	jx4_007
103	Xanci1875	Xcc_16	GCAGACTGCCGAGGCCGGCATGCTGGAGGGGCGCCT	GTCGCGCCCTCACGGGCGCGTGGATTGAAAC	GTCGCGCCCTCACGGGCGCGTGGATTGAAAC	jx4	jx4_008
103	Xanci1876	Xcc_15	GGGTTAACAACGCCTTGAAACGGCTTTGCCGCGACGC	GTCGCGCCCTCACGGGCGCGTGGATTGAAAC	GTCGCGCCCTCACGGGCGCGTGGATTGAAAC	jx4	jx4_009
103	Xanci1877	Xcc_13	GCCATCATGCTTTGAATGCGCTTACCCACGGCGAA	GTCGCGCCCTCACGGGCGCGTGGATTGAAAC	GTCGCGCCCTCACGGGCGCGTGGATTGAAAC	jx4	jx4_010
103	Xanci1878	Xcc_12	GCGGATATGTGATTAGACCCTTTTACGACTTTCAG	GTCGCGCCCTCACGGGCGCGTGGATTGAAAC	GTCGCGCCCTCACGGGCGCGTGGATTGAAAC	jx4	jx4_011
103	Xanci1879	Xcc_09	TCATTGAACCCAAGGACCACTTCGCAGGGCGACT	GTCGCGCCCTCACGGGCGCGTGGATTGAAAC	GTCGCGCCCTCACGGGCGCGTGGATTGAAAC	jx4	jx4_012
103	Xanci1880	Xcc_07	TGTCGAGCGCGCACTGCTGCCGCGATGGCCGGAA	GTCGCGCCCTCACGGGCGCGTGGATTGAAAC	GTCGCGCCCTCACGGGCGCGTGGATTGAAAC	jx4	jx4_013
103	Xanci1881	Xcc_06	GGCTGGGAGCGTTACAAGTTTGAGCAGCCCGTAG	GTCGCGCCCTCACGGGCGCGTGGATTGAAAC	GTCGCGCCCTCACGGGCGCGTGGATTGAAAC	jx4	jx4_014
103	Xanci1882	Xcc_05	TGGTTCAGGGCTGGAAAGACTTGGATGCCCGCATC	GTCGCGCCCTCACGGGCGCGTGGATTGAAAC	GTCGCGCCCTCACGGGCGCGTGGATTGAAAC	jx4	jx4_015
103	Xanci1883	Xcc_04	CTGACTATCCCTGCATAGGCCACGACCTGCGAGG	GTCGCGCCCTCACGGGCGCGTGGATTGAAAC	GTCGCGCCCTCACGGGCGCGTGGATTGAAAC	jx4	jx4_016
103	Xanci1884	Xcc_02	CTGAGTTCGTCGCCGTCCCGGTCGTCTGACGCGT	GTCGCGCCCTCACGGGCGCGTGGATTGAAAC	TTCGCGCCCTCATGGGCGCGTGGATTGAAAC	jx4	jx4_017
103	Xanci1885	Xcc_01	CATGCCATATGCGGCGAGATCGCACAGCAGAAGGAA	TTCGCGCCCTCATGGGCGCGTGGATTGAAAC	GGCGCGCCCTCACGGGCGCGTGGATTGAAAC	jx4	jx4_018
104	Xanci1886	Xcc_23	AAATGCTTTCGACGCGCATAAAGCGCTGGCGCAGGAG	GTCGCGCCCTCACGGGCGCGTGGATTGAAAC	GTCGCGCCCTCACGGGCGCGTGGATTGAAAC	jx5	jx5_001
104	Xanci1887	Xcc_22	CTGTTCAAGCTCCGCCGCCTGATCCGCTTGCCGAG	GTCGCGCCCTCACGGGCGCGTGGATTGAAAC	GTCGCGCCCTCACGGGCGCGTGGATTGAAAC	jx5	jx5_002
104	Xanci1888	Xcc_21	CTCGGGTTTCGGGATGTGCTTCAGATCTGCGTCG	GTCGCGCCCTCACGGGCGCGTGGATTGAAAC	GTCGCGCCCTCACGGGCGCGTGGATTGAAAC	jx5	jx5_003
104	Xanci1889	Xcc_20	CGCTGCACGGATGCGCCAGGCGGCGAGGCGATCAT	GTCGCGCCCTCACGGGCGCGTGGATTGAAAC	GTCGCGCCCTCACGGGCGCGTGGATTGAAAC	jx5	jx5_004
104	Xanci1890	Xcc_19	TCGAGCGCATCGATGACGGTCACCCATCCCCCAATG	GTCGCGCCCTCACGGGCGCGTGGATTGAAAC	GTCGCGCCCTCACGGGCGCGTGGATTGAAAC	jx5	jx5_005
104	Xanci1891	Xcc_18	GTGCCACCGACAGCGACGCACGTGGACCTGCAGATC	GTCGCGCCCTCACGGGCGCGTGGATTGAAAC	GTCGCGCCCTCACGGGCGCGTGGATTGAAAC	jx5	jx5_006
104	Xanci1892	Xcc_17	CTCTCTCACGCCGCGCGTGCGAGATCCTGCGTGC	GTCGCGCCCTCACGGGCGCGTGGATTGAAAC	GTCGCGCCCTCACGGGCGCGTGGATTGAAAC	jx5	jx5_007
104	Xanci1893	Xcc_16	GCAGACTGCCGAGGCCGGCATGCTGGAGGGGCGCCT	GTCGCGCCCTCACGGGCGCGTGGATTGAAAC	GTCGCGCCCTCACGGGCGCGTGGATTGAAAC	jx5	jx5_008
104	Xanci1894	Xcc_15	GGGTTAACAACGCCTTGAAACGGCTTTGCCGCGACGC	GTCGCGCCCTCACGGGCGCGTGGATTGAAAC	GTCGCGCCCTCACGGGCGCGTGGATTGAAAC	jx5	jx5_009
104	Xanci1895	Xcc_13	GCCATCATGCTTTGAATGCGCTTACCCACGGCGAA	GTCGCGCCCTCACGGGCGCGTGGATTGAAAC	GTCGCGCCCTCACGGGCGCGTGGATTGAAAC	jx5	jx5_010
104	Xanci1896	Xcc_12	GCGGATATGTGATTAGACCCTTTTACGACTTTCAG	GTCGCGCCCTCACGGGCGCGTGGATTGAAAC	GTCGCGCCCTCACGGGCGCGTGGATTGAAAC	jx5	jx5_011
104	Xanci1897	Xcc_09	TCATTGAACCCAAGGACCACTTCGCAGGGCGACT	GTCGCGCCCTCACGGGCGCGTGGATTGAAAC	GTCGCGCCCTCACGGGCGCGTGGATTGAAAC	jx5	jx5_012
104	Xanci1898	Xcc_07	TGTCGAGCGCGCACTGCTGCCGCGATGGCCGGAA	GTCGCGCCCTCACGGGCGCGTGGATTGAAAC	GTCGCGCCCTCACGGGCGCGTGGATTGAAAC	jx5	jx5_013
104	Xanci1899	Xcc_06	GGCTGGGAGCGTTACAAGTTTGAGCAGCCCGTAG	GTCGCGCCCTCACGGGCGCGTGGATTGAAAC	GTCGCGCCCTCACGGGCGCGTGGATTGAAAC	jx5	jx5_014
104	Xanci1900	Xcc_05	TGGTTCAGGGCTGGAAAGACTTGGATGCCCGCATC	GTCGCGCCCTCACGGGCGCGTGGATTGAAAC	GTCGCGCCCTCACGGGCGCGTGGATTGAAAC	jx5	jx5_015
104	Xanci1901	Xcc_04	CTGACTATCCCTGCATAGGCCACGACCTGCGAGG	GTCGCGCCCTCACGGGCGCGTGGATTGAAAC	GTCGCGCCCTCACGGGCGCGTGGATTGAAAC	jx5	jx5_016
104	Xanci1902	Xcc_02	CTGAGTTCGTCGCCGTCCCGGTCGTCTGACGCGT	GTCGCGCCCTCACGGGCGCGTGGATTGAAAC	TTCGCGCCCTCATGGGCGCGTGGATTGAAAC	jx5	jx5_017
104	Xanci1903	Xcc_01	CATGCCATATGCGGCGAGATCGCACAGCAGAAGGAA	TTCGCGCCCTCATGGGCGCGTGGATTGAAAC	GGCGCGCCCTCACGGGCGCGTGGATTGAAAC	jx5	jx5_018
105	Xanci1904	Xcc_23	AAATGCTTTCGACGCGCATAAAGCGCTGGCGCAGGAG	GTCGCGCCCTCACGGGCGCGTGGATTGAAAC	GTCGCGCCCTCACGGGCGCGTGGATTGAAAC	jx-6	jx-6_001
105	Xanci1905	Xcc_22	CTGTTCAAGCTCCGCCGCCTGATCCGCTTGCCGAG	GTCGCGCCCTCACGGGCGCGTGGATTGAAAC	GTCGCGCCCTCACGGGCGCGTGGATTGAAAC	jx-6	jx-6_002
105	Xanci1906	Xcc_21	CTCGGGTTTCGGGATGTGCTTCAGATCTGCGTCG	GTCGCGCCCTCACGGGCGCGTGGATTGAAAC	GTCGCGCCCTCACGGGCGCGTGGATTGAAAC	jx-6	jx-6_003
105	Xanci1907	Xcc_20	CGCTGCACGGATGCGCCAGGCGGCGAGGCGATCAT	GTCGCGCCCTCACGGGCGCGTGGATTGAAAC	GTCGCGCCCTCACGGGCGCGTGGATTGAAAC	jx-6	jx-6_004
105	Xanci1908	Xcc_19	TCGAGCGCATCGATGACGGTCACCCATCCCCCAATG	GTCGCGCCCTCACGGGCGCGTGGATTGAAAC	GTCGCGCCCTCACGGGCGCGTGGATTGAAAC	jx-6	jx-6_005
105	Xanci1909	Xcc_18	GTGCCACCGACAGCGACGCACGTGGACCTGCAGATC	GTCGCGCCCTCACGGGCGCGTGGATTGAAAC	GTCGCGCCCTCACGGGCGCGTGGATTGAAAC	jx-6	jx-6_006
105	Xanci1910	Xcc_17	CTCTCTCACGCCGCGCGTGCGAGATCCTGCGTGC	GTCGCGCCCTCACGGGCGCGTGGATTGAAAC	GTCGCGCCCTCACGGGCGCGTGGATTGAAAC	jx-6	jx-6_007
105	Xanci1911	Xcc_16	GCAGACTGCCGAGGCCGGCATGCTGGAGGGGCGCCT	GTCGCGCCCTCACGGGCGCGTGGATTGAAAC	GTCGCGCCCTCACGGGCGCGTGGATTGAAAC	jx-6	jx-6_008
105	Xanci1912	Xcc_15	GGGTTAACAACGCCTTGAAACGGCTTTGCCGCGACGC	GTCGCGCCCTCACGGGCGCGTGGATTGAAAC	GTCGCGCCCTCACGGGCGCGTGGATTGAAAC	jx-6	jx-6_009
105	Xanci1913	Xcc_13	GCCATCATGCTTTGAATGCGCTTACCCACGGCGAA	GTCGCGCCCTCACGGGCGCGTGGATTGAAAC	GTCGCGCCCTCACGGGCGCGTGGATTGAAAC	jx-6	jx-6_010
105	Xanci1914	Xcc_07	TGTCGAGCGCGCACTGCTGCCGCGATGGCCGGAA	GTCGCGCCCTCACGGGCGCGTGGATTGAAAC	GTCGCGCCCTCACGGGCGCGTGGATTGAAAC	jx-6	jx-6_011
105	Xanci1915	Xcc_06	GGCTGGGAGCGTTACAAGTTTGAGCAGCCCGTAG	GTCGCGCCCTCACGGGCGCGTGGATTGAAAC	GTCGCGCCCTCACGGGCGCGTGGATTGAAAC	jx-6	jx-6_012
105	Xanci1916	Xcc_05	TGGTTCAGGGCTGGAAAGACTTGGATGCCCGCATC	GTCGCGCCCTCACGGGCGCGTGGATTGAAAC	GTCGCGCCCTCACGGGCGCGTGGATTGAAAC	jx-6	jx-6_013
105	Xanci1917	Xcc_04	CTGACTATCCCTGCATAGGCCACGACCTGCGAGG	GTCGCGCCCTCACGGGCGCGTGGATTGAAAC	GTCGCGCCCTCACGGGCGCGTGGATTGAAAC	jx-6	jx-6_014
105	Xanci1918	Xcc_03	AAGAAGACCAGTCTGCGGCGTCGCGGCATCCTGGGG	GTCGCGCCCTCACGGGCGCGTGGATTGAAAC	GTCGCGCCCTCACGGGCGCGTGGATTGAAAC	jx-6	jx-6_015
105	Xanci1919	Xcc_02	CTGAGTTCGTCGCCGTCCCGGTCGTCTGACGCGT	GTCGCGCCCTCACGGGCGCGTGGATTGAAAC	TTCGCGCCCTCATGGGCGCGTGGATTGAAAC	jx-6	jx-6_016
105	Xanci1920	Xcc_01	CATGCCATATGCGGCGAGATCGCACAGCAGAAGGAA	TTCGCGCCCTCATGGGCGCGTGGATTGAAAC	GGCGCGCCCTCACGGGCGCGTGGATTGAAAC	jx-6	jx-6_017
106	Xanci1921	Xcc_01	TTCCTTCTGCTGTGCGATCTCGCCGCATATGGCATG	GTTTCAATCCACGCGCCCGTGAGGGCGCGCC	GTTTCAATCCACGCGCCCATGAGGGCGCGAA	JZ092	JZ092_001
106	Xanci1922	Xcc_02	ACGCGTCAGACGACCGGGACGGCGACGAACTCAG	GTTTCAATCCACGCGCCCATGAGGGCGCGAA	GTTTCAATCCACGCGCCCGTGAGGGCGCGAC	JZ092	JZ092_002
106	Xanci1923	Xcc_03	CCCCAGGATGCCGCGACGCCGCAGACTGGTCTTCTT	GTTTCAATCCACGCGCCCGTGAGGGCGCGAC	GTTTCAATCCACGCGCCCGTGAGGGCGCGAC	JZ092	JZ092_003
106	Xanci1924	Xcc_04	CCTCGCAGGTCGTGGCCTATGCAGGGATAGTCAG	GTTTCAATCCACGCGCCCGTGAGGGCGCGAC	GTTTCAATCCACGCGCCCGTGAGGGCGCGAC	JZ092	JZ092_004
106	Xanci1925	Xcc_05	GATGCGGGCATCCAAGTCTTTCCAGCCCTGAACCA	GTTTCAATCCACGCGCCCGTGAGGGCGCGAC	GTTTCAATCCACGCGCCCGTGAGGGCGCGAC	JZ092	JZ092_005
106	Xanci1926	Xcc_06	CTACGGGCTGCTCAAACTTGTAACGCTCCCAGCC	GTTTCAATCCACGCGCCCGTGAGGGCGCGAC	GTTTCAATCCACGCGCCCGTGAGGGCGCGAC	JZ092	JZ092_006
106	Xanci1927	Xcc_07	TTCCGGCCATCGCGGCAGCAGTGCGCGCTCGACA	GTTTCAATCCACGCGCCCGTGAGGGCGCGAC	GTTTCAATCCACGCGCCCGTGAGGGCGCGAC	JZ092	JZ092_007
106	Xanci1928	Xcc_08	GTGCCTTCCTCCCACAGAGAGAACATGTGGTCAA	GTTTCAATCCACGCGCCCGTGAGGGCGCGAC	GTTTCAATCCACGCGCCCGTGAGGGCGCGAC	JZ092	JZ092_008
106	Xanci1929	Xcc_09	AGTCGCCCTGCGAAGTGGTCCTTGGGTTCAATGA	GTTTCAATCCACGCGCCCGTGAGGGCGCGAC	GTTTCAATCCACGCGCCCGTGAGGGCGCGAC	JZ092	JZ092_009
106	Xanci1930	Xcc_10	GAAGCGCAAGGCTCCATCCACCGATGCCAGCGAA	GTTTCAATCCACGCGCCCGTGAGGGCGCGAC	GTTTCAATCCACGCGCCCGTGAGGGCGCGAC	JZ092	JZ092_010
106	Xanci1931	Xcc_11	GCAGACGATGACGTCAAGGCCATCGTTTTCGACAT	GTTTCAATCCACGCGCCCGTGAGGGCGCGAC	GTTTCAATCCACGCGCCCGTGAGGGCGCGAC	JZ092	JZ092_011
106	Xanci1932	Xcc_12	CTGAAAGTCGTAAAAGGGTCTAATCACATATCCGC	GTTTCAATCCACGCGCCCGTGAGGGCGCGAC	GTTTCAATCCACGCGCCCGTGAGGGCGCGAC	JZ092	JZ092_012
106	Xanci1933	Xcc_13	TTCGCCGTGGGTAAGCGCATTCAAAGCATGATGGC	GTTTCAATCCACGCGCCCGTGAGGGCGCGAC	GTTTCAATCCACGCGCCCGTGAGGGCGCGAC	JZ092	JZ092_013
106	Xanci1934	Xcc_15	GCGTCGCGGCAAAGCCGTTTCAAGGCGTTGTTAACCC	GTTTCAATCCACGCGCCCGTGAGGGCGCGAC	GTTTCAATCCACGCGCCCGTGAGGGCGCGAC	JZ092	JZ092_014
106	Xanci1935	Xcc_16	AGGCGCCCCTCCAGCATGCCGGCCTCGGCAGTCTGC	GTTTCAATCCACGCGCCCGTGAGGGCGCGAC	GTTTCAATCCACGCGCCCGTGAGGGCGCGAC	JZ092	JZ092_015
106	Xanci1936	Xcc_17	GCACGCAGGATCTCGCACGCGCGGCGTGAGAGAG	GTTTCAATCCACGCGCCCGTGAGGGCGCGAC	GTTTCAATCCACGCGCCCGTGAGGGCGCGAC	JZ092	JZ092_016
106	Xanci1937	Xcc_18	GATCTGCAGGTCCACGTGCGTCGCTGTCGGTGGCAC	GTTTCAATCCACGCGCCCGTGAGGGCGCGAC	GTTTCAATCCACGCGCCCGTGAGGGCGCGAC	JZ092	JZ092_017
106	Xanci1938	Xcc_19	CATTGGGGGATGGGTGACCGTCATCGATGCGCTCGA	GTTTCAATCCACGCGCCCGTGAGGGCGCGAC	GTTTCAATCCACGCGCCCGTGAGGGCGCGAC	JZ092	JZ092_018
106	Xanci1939	Xcc_20	ATGATCGCCTCGCCGCCTGGCGCATCCGTGCAGCG	GTTTCAATCCACGCGCCCGTGAGGGCGCGAC	GTTTCAATCCACGCGCCCGTGAGGGCGCGAC	JZ092	JZ092_019
106	Xanci1940	Xcc_21	CGACGCAGATCTGAAGCACATCCCGAAACCCGAG	GTTTCAATCCACGCGCCCGTGAGGGCGCGAC	GTTTCAATCCACGCGCCCGTGAGGGCGCGAC	JZ092	JZ092_020
106	Xanci1941	Xcc_22	CTCGGCAAGCGGATCAGGCGGCGGAGCTTGAACAG	GTTTCAATCCACGCGCCCGTGAGGGCGCGAC	GTTTCAATCCACGCGCCCGTGAGGGCGCGAC	JZ092	JZ092_021
106	Xanci1942	Xcc_23	CTCCTGCGCCAGCGCTTTATGCGCGTCGAAAGCATTT	GTTTCAATCCACGCGCCCGTGAGGGCGCGAC	GTTTCAATCCACGCGCCCGTGAGGGCGCGAC	JZ092	JZ092_022
107	Xanci1943	Xcc_01	TTCCTTCTGCTGTGCGATCTCGCCGCATATGGCATG	GTTTCAATCCACGCGCCCGTGAGGGCGCGCC	GTTTCAATCCACGCGCCCATGAGGGCGCGAA	JZ094	JZ094_001
107	Xanci1944	Xcc_02	ACGCGTCAGACGACCGGGACGGCGACGAACTCAG	GTTTCAATCCACGCGCCCATGAGGGCGCGAA	GTTTCAATCCACGCGCCCGTGAGGGCGCGAC	JZ094	JZ094_002
107	Xanci1945	Xcc_03	CCCCAGGATGCCGCGACGCCGCAGACTGGTCTTCTT	GTTTCAATCCACGCGCCCGTGAGGGCGCGAC	GTTTCAATCCACGCGCCCGTGAGGGCGCGAC	JZ094	JZ094_003
107	Xanci1946	Xcc_04	CCTCGCAGGTCGTGGCCTATGCAGGGATAGTCAG	GTTTCAATCCACGCGCCCGTGAGGGCGCGAC	GTTTCAATCCACGCGCCCGTGAGGGCGCGAC	JZ094	JZ094_004
107	Xanci1947	Xcc_05	GATGCGGGCATCCAAGTCTTTCCAGCCCTGAACCA	GTTTCAATCCACGCGCCCGTGAGGGCGCGAC	GTTTCAATCCACGCGCCCGTGAGGGCGCGAC	JZ094	JZ094_005
107	Xanci1948	Xcc_06	CTACGGGCTGCTCAAACTTGTAACGCTCCCAGCC	GTTTCAATCCACGCGCCCGTGAGGGCGCGAC	GTTTCAATCCACGCGCCCGTGAGGGCGCGAC	JZ094	JZ094_006
107	Xanci1949	Xcc_07	TTCCGGCCATCGCGGCAGCAGTGCGCGCTCGACA	GTTTCAATCCACGCGCCCGTGAGGGCGCGAC	GTTTCAATCCACGCGCCCGTGAGGGCGCGAC	JZ094	JZ094_007
107	Xanci1950	Xcc_09	AGTCGCCCTGCGAAGTGGTCCTTGGGTTCAATGA	GTTTCAATCCACGCGCCCGTGAGGGCGCGAC	GTTTCAATCCACGCGCCCGTGAGGGCGCGAC	JZ094	JZ094_008
107	Xanci1951	Xcc_12	CTGAAAGTCGTAAAAGGGTCTAATCACATATCCGC	GTTTCAATCCACGCGCCCGTGAGGGCGCGAC	GTTTCAATCCACGCGCCCGTGAGGGCGCGAC	JZ094	JZ094_009
107	Xanci1952	Xcc_15	GCGTCGCGGCAAAGCCGTTTCAAGGCGTTGTTAACCC	GTTTCAATCCACGCGCCCGTGAGGGCGCGAC	GTTTCAATCCACGCGCCCGTGAGGGCGCGAC	JZ094	JZ094_010
107	Xanci1953	Xcc_16	AGGCGCCCCTCCAGCATGCCGGCCTCGGCAGTCTGC	GTTTCAATCCACGCGCCCGTGAGGGCGCGAC	GTTTCAATCCACGCGCCCGTGAGGGCGCGAC	JZ094	JZ094_011
107	Xanci1954	Xcc_17	GCACGCAGGATCTCGCACGCGCGGCGTGAGAGAG	GTTTCAATCCACGCGCCCGTGAGGGCGCGAC	GTTTCAATCCACGCGCCCGTGAGGGCGCGAC	JZ094	JZ094_012
107	Xanci1955	Xcc_18	GATCTGCAGGTCCACGTGCGTCGCTGTCGGTGGCAC	GTTTCAATCCACGCGCCCGTGAGGGCGCGAC	GTTTCAATCCACGCGCCCGTGAGGGCGCGAC	JZ094	JZ094_013
107	Xanci1956	Xcc_19	CATTGGGGGATGGGTGACCGTCATCGATGCGCTCGA	GTTTCAATCCACGCGCCCGTGAGGGCGCGAC	GTTTCAATCCACGCGCCCGTGAGGGCGCGAC	JZ094	JZ094_014
107	Xanci1957	Xcc_20	ATGATCGCCTCGCCGCCTGGCGCATCCGTGCAGCG	GTTTCAATCCACGCGCCCGTGAGGGCGCGAC	GTTTCAATCCACGCGCCCGTGAGGGCGCGAC	JZ094	JZ094_015
107	Xanci1958	Xcc_21	CGACGCAGATCTGAAGCACATCCCGAAACCCGAG	GTTTCAATCCACGCGCCCGTGAGGGCGCGAC	GTTTCAATCCACGCGCCCGTGAGGGCGCGAC	JZ094	JZ094_016
107	Xanci1959	Xcc_22	CTCGGCAAGCGGATCAGGCGGCGGAGCTTGAACAG	GTTTCAATCCACGCGCCCGTGAGGGCGCGAC	GTTTCAATCCACGCGCCCGTGAGGGCGCGAC	JZ094	JZ094_017
107	Xanci1960	Xcc_23	CTCCTGCGCCAGCGCTTTATGCGCGTCGAAAGCATTT	GTTTCAATCCACGCGCCCGTGAGGGCGCGAC	GTTTCAATCCACGCGCCCGTGAGGGCGCGAC	JZ094	JZ094_018
108	Xanci1961	Xcc_01	TTCCTTCTGCTGTGCGATCTCGCCGCATATGGCATG	GTTTCAATCCACGCGCCCGTGAGGGCGCGCC	GTTTCAATCCACGCGCCCATGAGGGCGCGAA	LA087-2	LA087-2_001
108	Xanci1962	Xcc_02	ACGCGTCAGACGACCGGGACGGCGACGAACTCAG	GTTTCAATCCACGCGCCCATGAGGGCGCGAA	GTTTCAATCCACGCGCCCGTGAGGGCGCGAC	LA087-2	LA087-2_002
108	Xanci1963	Xcc_03	CCCCAGGATGCCGCGACGCCGCAGACTGGTCTTCTT	GTTTCAATCCACGCGCCCGTGAGGGCGCGAC	GTTTCAATCCACGCGCCCGTGAGGGCGCGAC	LA087-2	LA087-2_003
108	Xanci1964	Xcc_04	CCTCGCAGGTCGTGGCCTATGCAGGGATAGTCAG	GTTTCAATCCACGCGCCCGTGAGGGCGCGAC	GTTTCAATCCACGCGCCCGTGAGGGCGCGAC	LA087-2	LA087-2_004
108	Xanci1965	Xcc_05	GATGCGGGCATCCAAGTCTTTCCAGCCCTGAACCA	GTTTCAATCCACGCGCCCGTGAGGGCGCGAC	GTTTCAATCCACGCGCCCGTGAGGGCGCGAC	LA087-2	LA087-2_005
108	Xanci1966	Xcc_06	CTACGGGCTGCTCAAACTTGTAACGCTCCCAGCC	GTTTCAATCCACGCGCCCGTGAGGGCGCGAC	GTTTCAATCCACGCGCCCGTGAGGGCGCGAC	LA087-2	LA087-2_006
108	Xanci1967	Xcc_07	TTCCGGCCATCGCGGCAGCAGTGCGCGCTCGACA	GTTTCAATCCACGCGCCCGTGAGGGCGCGAC	GTTTCAATCCACGCGCCCGTGAGGGCGCGAC	LA087-2	LA087-2_007
108	Xanci1968	Xcc_09	AGTCGCCCTGCGAAGTGGTCCTTGGGTTCAATGA	GTTTCAATCCACGCGCCCGTGAGGGCGCGAC	GTTTCAATCCACGCGCCCGTGAGGGCGCGAC	LA087-2	LA087-2_008
108	Xanci1969	Xcc_12	CTGAAAGTCGTAAAAGGGTCTAATCACATATCCGC	GTTTCAATCCACGCGCCCGTGAGGGCGCGAC	GTTTCAATCCACGCGCCCGTGAGGGCGCGAC	LA087-2	LA087-2_009
108	Xanci1970	Xcc_13	TTCGCCGTGGGTAAGCGCATTCAAAGCATGATGGC	GTTTCAATCCACGCGCCCGTGAGGGCGCGAC	GTTTCAATCCACGCGCCCGTGAGGGCGCGAC	LA087-2	LA087-2_010
108	Xanci1971	Xcc_13	TTCGCCGTGGGTAAGCGCATTCAAAGCATGATGGC	GTTTCAATCCACGCGCCCGTGAGGGCGCGAC	GTTTCAATCCACGCGCCCGTGAGGGCGCGAC	LA087-2	LA087-2_011
108	Xanci1972	Xcc_15	GCGTCGCGGCAAAGCCGTTTCAAGGCGTTGTTAACCC	GTTTCAATCCACGCGCCCGTGAGGGCGCGAC	GTTTCAATCCACGCGCCCGTGAGGGCGCGAC	LA087-2	LA087-2_012
108	Xanci1973	Xcc_16	AGGCGCCCCTCCAGCATGCCGGCCTCGGCAGTCTGC	GTTTCAATCCACGCGCCCGTGAGGGCGCGAC	GTTTCAATCCACGCGCCCGTGAGGGCGCGAC	LA087-2	LA087-2_013
108	Xanci1974	Xcc_17	GCACGCAGGATCTCGCACGCGCGGCGTGAGAGAG	GTTTCAATCCACGCGCCCGTGAGGGCGCGAC	GTTTCAATCCACGCGCCCGTGAGGGCGCGAC	LA087-2	LA087-2_014
108	Xanci1975	Xcc_18	GATCTGCAGGTCCACGTGCGTCGCTGTCGGTGGCAC	GTTTCAATCCACGCGCCCGTGAGGGCGCGAC	GTTTCAATCCACGCGCCCGTGAGGGCGCGAC	LA087-2	LA087-2_015
108	Xanci1976	Xcc_19	CATTGGGGGATGGGTGACCGTCATCGATGCGCTCGA	GTTTCAATCCACGCGCCCGTGAGGGCGCGAC	GTTTCAATCCACGCGCCCGTGAGGGCGCGAC	LA087-2	LA087-2_016
108	Xanci1977	Xcc_20	ATGATCGCCTCGCCGCCTGGCGCATCCGTGCAGCG	GTTTCAATCCACGCGCCCGTGAGGGCGCGAC	GTTTCAATCCACGCGCCCGTGAGGGCGCGAC	LA087-2	LA087-2_017
108	Xanci1978	Xcc_21	CGACGCAGATCTGAAGCACATCCCGAAACCCGAG	GTTTCAATCCACGCGCCCGTGAGGGCGCGAC	GTTTCAATCCACGCGCCCGTGAGGGCGCGAC	LA087-2	LA087-2_018
108	Xanci1979	Xcc_22	CTCGGCAAGCGGATCAGGCGGCGGAGCTTGAACAG	GTTTCAATCCACGCGCCCGTGAGGGCGCGAC	GTTTCAATCCACGCGCCCGTGAGGGCGCGAC	LA087-2	LA087-2_019
108	Xanci1980	Xcc_23	CTCCTGCGCCAGCGCTTTATGCGCGTCGAAAGCATTT	GTTTCAATCCACGCGCCCGTGAGGGCGCGAC	GTTTCAATCCACGCGCCCGTGAGGGCGCGAC	LA087-2	LA087-2_020
109	Xanci1981	Xcc_23	AAATGCTTTCGACGCGCATAAAGCGCTGGCGCAGGAG	GTCGCGCCCTCACGGGCGCGTGGATTGAAAC	GTCGCGCCCTCACGGGCGCGTGGATTGAAAC	LB100-1	LB100-1_001
109	Xanci1982	Xcc_22	CTGTTCAAGCTCCGCCGCCTGATCCGCTTGCCGAG	GTCGCGCCCTCACGGGCGCGTGGATTGAAAC	GTCGCGCCCTCACGGGCGCGTGGATTGAAAC	LB100-1	LB100-1_002
109	Xanci1983	Xcc_21	CTCGGGTTTCGGGATGTGCTTCAGATCTGCGTCG	GTCGCGCCCTCACGGGCGCGTGGATTGAAAC	GTCGCGCCCTCACGGGCGCGTGGATTGAAAC	LB100-1	LB100-1_003
109	Xanci1984	Xcc_20	CGCTGCACGGATGCGCCAGGCGGCGAGGCGATCAT	GTCGCGCCCTCACGGGCGCGTGGATTGAAAC	GTCGCGCCCTCACGGGCGCGTGGATTGAAAC	LB100-1	LB100-1_004
109	Xanci1985	Xcc_19	TCGAGCGCATCGATGACGGTCACCCATCCCCCAATG	GTCGCGCCCTCACGGGCGCGTGGATTGAAAC	GTCGCGCCCTCACGGGCGCGTGGATTGAAAC	LB100-1	LB100-1_005
109	Xanci1986	Xcc_18	GTGCCACCGACAGCGACGCACGTGGACCTGCAGATC	GTCGCGCCCTCACGGGCGCGTGGATTGAAAC	GTCGCGCCCTCACGGGCGCGTGGATTGAAAC	LB100-1	LB100-1_006
109	Xanci1987	Xcc_17	CTCTCTCACGCCGCGCGTGCGAGATCCTGCGTGC	GTCGCGCCCTCACGGGCGCGTGGATTGAAAC	GTCGCGCCCTCACGGGCGCGTGGATTGAAAC	LB100-1	LB100-1_007
109	Xanci1988	Xcc_16	GCAGACTGCCGAGGCCGGCATGCTGGAGGGGCGCCT	GTCGCGCCCTCACGGGCGCGTGGATTGAAAC	GTCGCGCCCTCACGGGCGCGTGGATTGAAAC	LB100-1	LB100-1_008
109	Xanci1989	Xcc_15	GGGTTAACAACGCCTTGAAACGGCTTTGCCGCGACGC	GTCGCGCCCTCACGGGCGCGTGGATTGAAAC	GTCGCGCCCTCACGGGCGCGTGGATTGAAAC	LB100-1	LB100-1_009
109	Xanci1990	Xcc_13	GCCATCATGCTTTGAATGCGCTTACCCACGGCGAA	GTCGCGCCCTCACGGGCGCGTGGATTGAAAC	GTCGCGCCCTCACGGGCGCGTGGATTGAAAC	LB100-1	LB100-1_010
109	Xanci1991	Xcc_12	GCGGATATGTGATTAGACCCTTTTACGACTTTCAG	GTCGCGCCCTCACGGGCGCGTGGATTGAAAC	GTCGCGCCCTCACGGGCGCGTGGATTGAAAC	LB100-1	LB100-1_011
109	Xanci1992	Xcc_11	ATGTCGAAAACGATGGCCTTGACGTCATCGTCTGC	GTCGCGCCCTCACGGGCGCGTGGATTGAAAC	GTCGCGCCCTCACGGGCGCGTGGATTGAAAC	LB100-1	LB100-1_012
109	Xanci1993	Xcc_10	TTCGCTGGCATCGGTGGATGGAGCCTTGCGCTTC	GTCGCGCCCTCACGGGCGCGTGGATTGAAAC	GTCGCGCCCTCACGGGCGCGTGGATTGAAAC	LB100-1	LB100-1_013
109	Xanci1994	Xcc_09	TCATTGAACCCAAGGACCACTTCGCAGGGCGACT	GTCGCGCCCTCACGGGCGCGTGGATTGAAAC	GTCGCGCCCTCACGGGCGCGTGGATTGAAAC	LB100-1	LB100-1_014
109	Xanci1995	Xcc_08	TTGACCACATGTTCTCTCTGTGGGAGGAAGGCAC	GTCGCGCCCTCACGGGCGCGTGGATTGAAAC	GTCGCGCCCTCACGGGCGCGTGGATTGAAAC	LB100-1	LB100-1_015
109	Xanci1996	Xcc_07	TGTCGAGCGCGCACTGCTGCCGCGATGGCCGGAA	GTCGCGCCCTCACGGGCGCGTGGATTGAAAC	GTCGCGCCCTCACGGGCGCGTGGATTGAAAC	LB100-1	LB100-1_016
109	Xanci1997	Xcc_06	GGCTGGGAGCGTTACAAGTTTGAGCAGCCCGTAG	GTCGCGCCCTCACGGGCGCGTGGATTGAAAC	GTCGCGCCCTCACGGGCGCGTGGATTGAAAC	LB100-1	LB100-1_017
109	Xanci1998	Xcc_05	TGGTTCAGGGCTGGAAAGACTTGGATGCCCGCATC	GTCGCGCCCTCACGGGCGCGTGGATTGAAAC	GTCGCGCCCTCACGGGCGCGTGGATTGAAAC	LB100-1	LB100-1_018
109	Xanci1999	Xcc_04	CTGACTATCCCTGCATAGGCCACGACCTGCGAGG	GTCGCGCCCTCACGGGCGCGTGGATTGAAAC	GTCGCGCCCTCACGGGCGCGTGGATTGAAAC	LB100-1	LB100-1_019
[truncated: 4,448 more rows]

## Sheet: Other X. citri pathovars
Pathovar	ID CRISPR spacer	ID Dictionary	Sequence of CRISPR spacer	DR upstream	DR downstream	Strain name	ID
cajani	Xanci6448	Xc_101	CAGCTTTTCTGAGGCGCAGGCAGTGCGCCACTG	GTTTCAATCCACGCGCCCGTGAGGGCGCGAC	GTTTCAATCCACGCGCCCGTGAGGGCGCGAC	LMG558	LMG558_001
cajani	Xanci6449	Xc_102	CCACGAGCGCATAGGCGAGGCGTCGCGCGATTGCA	GTTTCAATCCACGCGCCCGTGAGGGCGCGAC	GTTTCAATCCACGCGCCCGTGAGGGCGCGAC	LMG558	LMG558_002
cajani	Xanci6450	Xc_103	CCCTCAGCGGTCAATGCGATCGGATGCGCCGCGTC	GTTTCAATCCACGCGCCCGTGAGGGCGCGAC	GTTTCAATCCACGCGCCCGTGAGGGCGCGAC	LMG558	LMG558_003
cajani	Xanci6451	Xc_104	TTGTTGTTCTGCATCGACTTGGGATCGATCACGTA	GTTTCAATCCACGCGCCCGTGAGGGCGCGAC	GTTTCAATCCACGCGCCCGTGAGGGCGCGAC	LMG558	LMG558_004
cajani	Xanci6452	Xc_105	CCGCCTATGCGCTCGACAAGGCGTTCCAGTTCAA	GTTTCAATCCACGCGCCCGTGAGGGCGCGAC	GTTTCAATCCACGCGCCCGTGAGGGCGCGAC	LMG558	LMG558_005
cajani	Xanci6453	Xc_106	GATGAGGCCAACACCAATCCAGCGTATCCACATGG	GTTTCAATCCACGCGCCCGTGAGGGCGCGAC	GTTTCAATCCACGCGCCCGTGAGGGCGCGAC	LMG558	LMG558_006
cajani	Xanci6454	Xc_107	CGCCGAGACGCCCCATCTCGCCAATGCAAAAATTGCA	GTTTCAATCCACGCGCCCGTGAGGGCGCGAC	GTTTCAATCCACGCGCCCGTGAGGGCGCGAC	LMG558	LMG558_007
cajani	Xanci6455	Xc_108	ACCACCCATCGTGGCGTTCGGGTCAGGCGCGGTGAA	GTTTCAATCCACGCGCCCGTGAGGGCGCGAC	GTTTCAATCCACGCGCCCGTGAGGGCGCGAC	LMG558	LMG558_008
cajani	Xanci6456	Xc_109	CGTCCAGGTCTGCACGCAACCGGAATTGCATTGGTAG	GTTTCAATCCACGCGCCCGTGAGGGCGCGAC	GTTTCAATCCACGCGCCCGTGAGGGCGCGAC	LMG558	LMG558_009
cajani	Xanci6457	Xc_110	GGATTCCGCACTCATGCAATCGGCGGCCTCGATGTT	GTTTCAATCCACGCGCCCGTGAGGGCGCGAC	GTTTCAATCCACGCGCCCGTGAGGGCGCGAC	LMG558	LMG558_010
cajani	Xanci6458	Xc_111	TACACCGAGGGGGCTGGCTCCATTAACAACTTCGG	GTTTCAATCCACGCGCCCGTGAGGGCGCGAC	GTTTCAATCCACGCGCCCGTGAGGGCGCGAC	LMG558	LMG558_011
cajani	Xanci6459	Xcc_10	GAAGCGCAAGGCTCCATCCACCGATGCCAGCGAA	GTTTCAATCCACGCGCCCGTGAGGGCGCGAC	GTTTCAATCCACGCGCCCGTGAGGGCGCGAC	LMG558	LMG558_012
cajani	Xanci6460	Xcc_11	GCAGACGATGACGTCAAGGCCATCGTTTTCGACAT	GTTTCAATCCACGCGCCCGTGAGGGCGCGAC	GTTTCAATCCACGCGCCCGTGAGGGCGCGAC	LMG558	LMG558_013
cajani	Xanci6461	Xcc_12	CTGAAAGTCGTAAAAGGGTCTAATCACATATCCGC	GTTTCAATCCACGCGCCCGTGAGGGCGCGAC	GTTTCAATCCACGCGCCCGTGAGGGCGCGAC	LMG558	LMG558_014
cajani	Xanci6462	Xcc_13	TTCGCCGTGGGTAAGCGCATTCAAAGCATGATGGC	GTTTCAATCCACGCGCCCGTGAGGGCGCGAC	GTTTCAATCCACGCGCCCGTGAGGGCGCGAC	LMG558	LMG558_015
cajani	Xanci6463	Xcc_15	GCGTCGCGGCAAAGCCGTTTCAAGGCGTTGTTAACCC	GTTTCAATCCACGCGCCCGTGAGGGCGCGAC	GTTTCAATCCACGCGCCCGTGAGGGCGCGAC	LMG558	LMG558_016
cajani	Xanci6464	Xcc_16	AGGCGCCCCTCCAGCATGCCGGCCTCGGCAGTCTGC	GTTTCAATCCACGCGCCCGTGAGGGCGCGAC	GTTTCAATCCACGCGCCCGTGAGGGCGCGAC	LMG558	LMG558_017
cajani	Xanci6465	Xcc_17	GCACGCAGGATCTCGCACGCGCGGCGTGAGAGAG	GTTTCAATCCACGCGCCCGTGAGGGCGCGAC	GTTTCAATCCACGCGCCCGTGAGGGCGCGAC	LMG558	LMG558_018
cajani	Xanci6466	Xcc_18	GATCTGCAGGTCCACGTGCGTCGCTGTCGGTGGCAC	GTTTCAATCCACGCGCCCGTGAGGGCGCGAC	GTTTCAATCCACGCGCCCGTGAGGGCGCGAC	LMG558	LMG558_019
cajani	Xanci6467	Xcc_19	CATTGGGGGATGGGTGACCGTCATCGATGCGCTCGA	GTTTCAATCCACGCGCCCGTGAGGGCGCGAC	GTTTCAATCCACGCGCCCGTGAGGGCGCGAC	LMG558	LMG558_020
cajani	Xanci6468	Xcc_20	ATGATCGCCTCGCCGCCTGGCGCATCCGTGCAGCG	GTTTCAATCCACGCGCCCGTGAGGGCGCGAC	GTTTCAATCCACGCGCCCGTGAGGGCGCGAC	LMG558	LMG558_021
cajani	Xanci6469	Xc_112	CGAACAAGCGCGCAGCCGCCTTTGAGGCACTGGAG	GTTTCAATCCACGCGCCCGTGAGGGCGCGAC	GTTTCAATCCACGCGCCCGTGAGGGCGCGAC	LMG558	LMG558_022
cajani	Xanci6470	Xcc_21	CGACGCAGATCTGAAGCACATCCCGAAACCCGAG	GTTTCAATCCACGCGCCCGTGAGGGCGCGAC	GTTTCAATCCACGCGCCCGTGAGGGCGCGAC	LMG558	LMG558_023
cajani	Xanci6471	Xc_113	CCGCCTACGAAATGTACGCCGTGCGTGCAGTACGC	GTTTCAATCCACGCGCCCGTGAGGGCGCGAC	GTTTCAATCCACGCGCCCGTGAGGGCGCGAC	LMG558	LMG558_024
cajani	Xanci6472	Xc_114	CCTGCAAGCCGGCGAGCCGATTGTGCTGGTCGACGT	GTTTCAATCCACGCGCCCGTGAGGGCGCGAC	GTTTCAATCCACGCGCCCGTGAGGGCGCGAC	LMG558	LMG558_025
cajani	Xanci6473	Xcc_22	CTCGGCAAGCGGATCAGGCGGCGGAGCTTGAACAG	GTTTCAATCCACGCGCCCGTGAGGGCGCGAC	GTTTCAATCCACGCGCCCGTGAGGGCGCGCC	LMG558	LMG558_026
clitoriae	Xanci6474	Xc_150	TCGGCGGTGACGTCCATCCATTCGCGGACCTCAT	GTCGCGCCCTCACGGGCGCGTGGATTGAAAC	GTCGCGCCCTCACGGGCGCGTGGATTGAAAC	LMG9045	LMG9045_001
clitoriae	Xanci6475	Xc_149	GCGCAAGACAGCGGTGTGCCGCCGCTCGGTTATGCC	GTCGCGCCCTCACGGGCGCGTGGATTGAAAC	GTCGCGCCCTCACGGGCGCGTGGATTGAAAC	LMG9045	LMG9045_002
clitoriae	Xanci6476	Xc_148	CTGGAGCCGCGTCCAGCGTTTACCGCCTTCGCGCC	GTCGCGCCCTCACGGGCGCGTGGATTGAAAC	GTCGCGCCCTCACGGGCGCGTGGATTGAAAC	LMG9045	LMG9045_003
clitoriae	Xanci6477	Xc_147	ATCCGGACGATCGACCGCCGCGTGGAGTTCGCA	GTCGCGCCCTCACGGGCGCGTGGATTGAAAC	GTCGCGCCCTCACGGGCGCGTGGATTGAAAC	LMG9045	LMG9045_004
clitoriae	Xanci6478	Xc_146	CACCAGGACACTGATTCGCGCCGCACTCACAAAAG	GTCGCGCCCTCACGGGCGCGTGGATTGAAAC	GTCGCGCCCTCACGGGCGCGTGGATTGAAAC	LMG9045	LMG9045_005
clitoriae	Xanci6479	Xc_145	GAAAGATCGCCGAGACGCCCGCTTCGCCTTCGTC	GTCGCGCCCTCACGGGCGCGTGGATTGAAAC	GTCGCGCCCTCACGGGCGCGTGGATTGAAAC	LMG9045	LMG9045_006
clitoriae	Xanci6480	Xc_144	GCTTGCGCGCACGGTATGGCGCGAACCTGGAGGAGG	GTCGCGCCCTCACGGGCGCGTGGATTGAAAC	GTCGCGCCCTCACGGGCGCGTGGATTGAAAC	LMG9045	LMG9045_007
clitoriae	Xanci6481	Xc_143	AATTGGGGGATGAAGGCCGCGAACGACTACACCGT	GTCGCGCCCTCACGGGCGCGTGGATTGAAAC	GTCGCGCCCTCACGGGCGCGTGGATTGAAAC	LMG9045	LMG9045_008
clitoriae	Xanci6482	Xc_142	GTGGAGGATCAAGTGATGACGCACGCCGAACTGT	GTCGCGCCCTCACGGGCGCGTGGATTGAAAC	GTCGCGCCCTCACGGGCGCGTGGATTGAAAC	LMG9045	LMG9045_009
clitoriae	Xanci6483	Xc_141	TGTTCCTCGCCCACGTCGTAGCTGATATACGATC	GTCGCGCCCTCACGGGCGCGTGGATTGAAAC	GTCGCGCCCTCACGGGCGCGTGGATTGAAAC	LMG9045	LMG9045_010
clitoriae	Xanci6484	Xc_140	ATGGTCACGCGTGCTGACGCCGAGCTTATGTGCGT	GTCGCGCCCTCACGGGCGCGTGGATTGAAAC	GTCGCGCCCTCACGGGCGCGTGGATTGAAAC	LMG9045	LMG9045_011
clitoriae	Xanci6485	Xc_139	TTGTGCAGTTGGTCTCGAAGCTCTGCGACTTGTC	GTCGCGCCCTCACGGGCGCGTGGATTGAAAC	GTCGCGCCCTCACGGGCGCGTGGATTGAAAC	LMG9045	LMG9045_012
clitoriae	Xanci6486	Xc_138	CCTGAACTGGAAAATCACGCTCAAGCACAACACCA	GTCGCGCCCTCACGGGCGCGTGGATTGAAAC	GTCGCGCCCTCACGGGCGCGTGGATTGAAAC	LMG9045	LMG9045_013
clitoriae	Xanci6487	Xc_137	GCTTCGTCGTCGGCCATGACGGAGGGCCGAGCAT	GTCGCGCCCTCACGGGCGCGTGGATTGAAAC	GTCGCGCCCTCACGGGCGCGTGGATTGAAAC	LMG9045	LMG9045_014
clitoriae	Xanci6488	Xc_136	CTGTTCGGCCGCTAACACAACCCCACATAGCCCCG	GTCGCGCCCTCACGGGCGCGTGGATTGAAAC	GTCGCGCCCTCACGGGCGCGTGGATTGAAAC	LMG9045	LMG9045_015
clitoriae	Xanci6489	Xc_135	AAGTCACTGCCAAGGCCATCGCAAAGGCCCAGGGG	GTCGCGCCCTCACGGGCGCGTGGATTGAAAC	GTCGCGCCCTCACGGGCGCGTGGATTGAAAC	LMG9045	LMG9045_016
clitoriae	Xanci6490	Xc_134	AGGAGGAAGAGGTCACAGTCTGCGAGTACTGGTA	GTCGCGCCCTCACGGGCGCGTGGATTGAAAC	GTCGCGCCCTCACGGGCGCGTGGATTGAAAC	LMG9045	LMG9045_017
clitoriae	Xanci6491	Xc_133	ACTGACGCTCAGATCCAGACCCTTCTGCAGGCGG	GTCGCGCCCTCACGGGCGCGTGGATTGAAAC	GTCGCGCCCTCACGGGCGCGTGGATTGAAAC	LMG9045	LMG9045_018
clitoriae	Xanci6492	Xc_132	ACCGGTCCGGATGGCCGCGAGCGCATCGGCGTCATG	GTCGCGCCCTCACGGGCGCGTGGATTGAAAC	GTCGCGCCCTCACGGGCGCGTGGATTGAAAC	LMG9045	LMG9045_019
clitoriae	Xanci6493	Xc_131	TGCCGGAGTACCGACAGGATTTCGCGGGTGATTTT	GTCGCGCCCTCACGGGCGCGTGGATTGAAAC	GTCGCGCCCTCACGGGCGCGTGGATTGAAAC	LMG9045	LMG9045_020
clitoriae	Xanci6494	Xc_130	TTACCAGTAGGGCGCCACGGCGCATTTCGACCGT	GTCGCGCCCTCACGGGCGCGTGGATTGAAAC	GTCGCGCCCTCACGGGCGCGTGGATTGAAAC	LMG9045	LMG9045_021
clitoriae	Xanci6495	Xc_129	ATCTGATTGGTGTTAATCAGCAGCACGGGCACGTC	GTCGCGCCCTCACGGGCGCGTGGATTGAAAC	GTCGCGCCCTCACGGGCGCGTGGATTGAAAC	LMG9045	LMG9045_022
clitoriae	Xanci6496	Xc_128	ACCGCTGACCAAGCGCAATGGCGGCAACCTGCCG	GTCGCGCCCTCACGGGCGCGTGGATTGAAAC	GTCGCGCCCTCACGGGCGCGTGGATTGAAAC	LMG9045	LMG9045_023
clitoriae	Xanci6497	Xcc_11	ATGTCGAAAACGATGGCCTTGACGTCATCGTCTGC	GTCGCGCCCTCACGGGCGCGTGGATTGAAAC	GTCGCGCCCTCACGGGCGCGTGGATTGAAAC	LMG9045	LMG9045_024
clitoriae	Xanci6498	Xcc_10	TTCGCTGGCATCGGTGGATGGAGCCTTGCGCTTC	GTCGCGCCCTCACGGGCGCGTGGATTGAAAC	GTCGCGCCCTCACGGGCGCGTGGATTGAAAC	LMG9045	LMG9045_025
clitoriae	Xanci6499	Xc_127	TGCAGACGGGGGTAATGCACAACAGCGACCTACT	GTCGCGCCCTCACGGGCGCGTGGATTGAAAC	GTCGCGCCCTCACGGGCGCGTGGATTGAAAC	LMG9045	LMG9045_026
clitoriae	Xanci6500	Xc_111	CCGAAGTTGTTAATGGAGCCAGCCCCCTCGGTGTA	GTCGCGCCCTCACGGGCGCGTGGATTGAAAC	GTCGCGCCCTCACGGGCGCGTGGATTGAAAC	LMG9045	LMG9045_027
clitoriae	Xanci6501	Xc_109	CTACCAATGCAATTCCGGTTGCGTGCAGACCTGGACG	GTCGCGCCCTCACGGGCGCGTGGATTGAAAC	GTCGCGCCCTCACGGGCGCGTGGATTGAAAC	LMG9045	LMG9045_028
clitoriae	Xanci6502	Xc_126	TTACGCGTGTTGCAATCGATGCGCCACTGGATGC	GTCGCGCCCTCACGGGCGCGTGGATTGAAAC	GTCGCGCCCTCACGGGCGCGTGGATTGAAAC	LMG9045	LMG9045_029
clitoriae	Xanci6503	Xc_125	CTGCTGGCGGTGATGCGCCGCAGAGGGTTAGGGA	GTCGCGCCCTCACGGGCGCGTGGATTGAAAC	GTCGCGCCCTCACGGGCGCGTGGATTGAAAC	LMG9045	LMG9045_030
clitoriae	Xanci6504	Xc_124	GCCGTCTTCTTACCGCTGCGAATCAACAGGATGAT	GTCGCGCCCTCACGGGCGCGTGGATTGAAAC	GTCGCGCCCTCACGGGCGCGTGGATTGAAAC	LMG9045	LMG9045_031
clitoriae	Xanci6505	Xc_108	TTCACCGCGCCTGACCCGAACGCCACGATGGGTGGT	GTCGCGCCCTCACGGGCGCGTGGATTGAAAC	GTCGCGCCCTCACGGGCGCGTGGATTGAAAC	LMG9045	LMG9045_032
clitoriae	Xanci6506	Xc_123	AGGCGCGTCAGGCACTCCAAGGGCAGATCACCCAG	GTCGCGCCCTCACGGGCGCGTGGATTGAAAC	GTCGCGCCCTCACGGGCGCGTGGATTGAAAC	LMG9045	LMG9045_033
clitoriae	Xanci6507	Xc_107	TGCAATTTTTGCATTGGCGAGATGGGGCGTCTCGGCG	GTCGCGCCCTCACGGGCGCGTGGATTGAAAC	GTCGCGCCCTCACGGGCGCGTGGATTGAAAC	LMG9045	LMG9045_034
clitoriae	Xanci6508	Xc_122	ACCAATCAAGACTTGTCCGCGATTCGCGTGCGCA	GTCGCGCCCTCACGGGCGCGTGGATTGAAAC	GTCGCGCCCTCACGGGCGCGTGGATTGAAAC	LMG9045	LMG9045_035
clitoriae	Xanci6509	Xc_121	TCTACACCGAGAACCTGGAGACGGAGACCGTCAC	GTCGCGCCCTCACGGGCGCGTGGATTGAAAC	GTCGCGCCCTCACGGGCGCGTGGATTGAAAC	LMG9045	LMG9045_036
clitoriae	Xanci6510	Xc_120	AAGTGCGCCAGGATGCGCAGATAAACCTGCCTCC	GTCGCGCCCTCACGGGCGCGTGGATTGAAAC	GTCGCGCCCTCACGGGCGCGTGGATTGAAAC	LMG9045	LMG9045_037
clitoriae	Xanci6511	Xc_119	GTCATAGGCCGGCGCGTAGTGATACTGCAGTTCC	GTCGCGCCCTCACGGGCGCGTGGATTGAAAC	GTCGCGCCCTCACGGGCGCGTGGATTGAAAC	LMG9045	LMG9045_038
clitoriae	Xanci6512	Xc_118	GCCGCTGCCGGCTGGGGGTGGGTGGCGATGGCGCTG	GTCGCGCCCTCACGGGCGCGTGGATTGAAAC	GTCGCGCCCTCACGGGCGCGTGGATTGAAAC	LMG9045	LMG9045_039
clitoriae	Xanci6513	Xc_117	GATATGGGTCACGATCACACCGATCGAGCCGACGC	GTCGCGCCCTCACGGGCGCGTGGATTGAAAC	GTCGCGCCCTCACGGGCGCGTGGATTGAAAC	LMG9045	LMG9045_040
clitoriae	Xanci6514	Xc_116	ATGCGCACAAGCCTGATCAAGGATCGTGTAGGTC	GTCGCGCCCTCACGGGCGCGTGGATTGAAAC	GTCGCGCCCTCACGGGCGCGTGGATTGAAAC	LMG9045	LMG9045_041
clitoriae	Xanci6515	Xc_115	TTAATAGGGCGCGCACGGCAGGCAATACCTTGACC	GTCGCGCCCTCACGGGCGCGTGGATTGAAAC	GTCGCGCCCTCACGGGCGCGTGGATTGAAAC	LMG9045	LMG9045_042
clitoriae	Xanci6516	Xcc_05	TGGTTCAGGGCTGGAAAGACTTGGATGCCCGCATC	GTCGCGCCCTCACGGGCGCGTGGATTGAAAC	GTCGCGCCCTCACGGGCGCGTGGATTGAAAC	LMG9045	LMG9045_043
clitoriae	Xanci6517	Xcc_03	AAGAAGACCAGTCTGCGGCGTCGCGGCATCCTGGGG	GTCGCGCCCTCACGGGCGCGTGGATTGAAAC	GTCGCGCCCTCACGGGCGCGTGGATCGAAAC	LMG9045	LMG9045_044
clitoriae	Xanci6518	Xcc_02	CTGAGTTCGTCGCCGTCCCGGTCGTCTGACGCGT	GTCGCGCCCTCACGGGCGCGTGGATCGAAAC	TTCGCGCCCTCATGGGCGCGTGGATTGAAAC	LMG9045	LMG9045_045
clitoriae	Xanci6519	Xcc_01	CATGCCATATGCGGCGAGATCGCACAGCAGAAGGAA	TTCGCGCCCTCATGGGCGCGTGGATTGAAAC	GGCGCGCCCTCACGGGCGCGTGGATTGAAAC	LMG9045	LMG9045_046
durantae	Xanci6520	Xcc_01	TTCCTTCTGCTGTGCGATCTCGCCGCATATGGCATG	GTTTCAATCCACGCGCCCGTGAGGGCGCGCC	GTTTCAATCCACGCGCCCATGAGGGCGCGAA	LMG696	LMG696_001
durantae	Xanci6521	Xcc_02	ACGCGTCAGACGACCGGGACGGCGACGAACTCAG	GTTTCAATCCACGCGCCCATGAGGGCGCGAA	GTTTCAATCCACGCGCCCGTGAGGGCGCGAC	LMG696	LMG696_002
durantae	Xanci6522	Xcc_04	CCTCGCAGGTCGTGGCCTATGCAGGGATAGTCAG	GTTTCAATCCACGCGCCCGTGAGGGCGCGAC	GTTTCAATCCACGCGCCCGTGAGGGCGCGAC	LMG696	LMG696_003
durantae	Xanci6523	Xcc_05	GATGCGGGCATCCAAGTCTTTCCAGCCCTGAACCA	GTTTCAATCCACGCGCCCGTGAGGGCGCGAC	GTTTCAATCCACGCGCCCGTGAGGGCGCGAC	LMG696	LMG696_004
durantae	Xanci6524	Xcc_07	TTCCGGCCATCGCGGCAGCAGTGCGCGCTCGACA	GTTTCAATCCACGCGCCCGTGAGGGCGCGAC	GTTTCAATCCACGCGCCCGTGAGGGCGCGAC	LMG696	LMG696_005
durantae	Xanci6525	Xcc_08	GTGCCTTCCTCCCACAGAGAGAACATGTGGTCAA	GTTTCAATCCACGCGCCCGTGAGGGCGCGAC	GTTTCAATCCACGCGCCCGTGAGGGCGCGAC	LMG696	LMG696_006
durantae	Xanci6526	Xcc_11	GCAGACGATGACGTCAAGGCCATCGTTTTCGACAT	GTTTCAATCCACGCGCCCGTGAGGGCGCGAC	GTTTCAATCCACGCGCCCGTGAGGGCGCGAC	LMG696	LMG696_007
durantae	Xanci6527	Xcc_12	CTGAAAGTCGTAAAAGGGTCTAATCACATATCCGC	GTTTCAATCCACGCGCCCGTGAGGGCGCGAC	GTTTCAATCCACGCGCCCGTGAGGGCGCGAC	LMG696	LMG696_008
durantae	Xanci6528	Xcc_13	TTCGCCGTGGGTAAGCGCATTCAAAGCATGATGGC	GTTTCAATCCACGCGCCCGTGAGGGCGCGAC	GTTTCAATCCACGCGCCCGTGAGGGCGCGAC	LMG696	LMG696_009
durantae	Xanci6529	Xcc_14	TGACTATCTCAGCAACCACACCCAGGTCCAAGACGT	GTTTCAATCCACGCGCCCGTGAGGGCGCGAC	GTTTCAATCCACGCGCCCGTGAGGGCGCGAC	LMG696	LMG696_010
durantae	Xanci6530	Xcc_15	GCGTCGCGGCAAAGCCGTTTCAAGGCGTTGTTAACCC	GTTTCAATCCACGCGCCCGTGAGGGCGCGAC	GTTTCAATCCACGCGCCCGTGAGGGCGCGAC	LMG696	LMG696_011
durantae	Xanci6531	Xcc_16	AGGCGCCCCTCCAGCATGCCGGCCTCGGCAGTCTGC	GTTTCAATCCACGCGCCCGTGAGGGCGCGAC	GTTTCAATCCACGCGCCCGTGAGGGCGCGAC	LMG696	LMG696_012
durantae	Xanci6532	Xcc_17	GCACGCAGGATCTCGCACGCGCGGCGTGAGAGAG	GTTTCAATCCACGCGCCCGTGAGGGCGCGAC	GTTTCAATCCACGCGCCCGTGAGGGCGCGAC	LMG696	LMG696_013
durantae	Xanci6533	Xcc_18	GATCTGCAGGTCCACGTGCGTCGCTGTCGGTGGCAC	GTTTCAATCCACGCGCCCGTGAGGGCGCGAC	GTTTCAATCCACGCGCCCGTGAGGGCGCGAC	LMG696	LMG696_014
durantae	Xanci6534	Xcc_20	ATGATCGCCTCGCCGCCTGGCGCATCCGTGCAGCG	GTTTCAATCCACGCGCCCGTGAGGGCGCGAC	GTTTCAATCCACGCGCCCGTGAGGGCGCGAC	LMG696	LMG696_015
durantae	Xanci6535	Xcc_21	CGACGCAGATCTGAAGCACATCCCGAAACCCGAG	GTTTCAATCCACGCGCCCGTGAGGGCGCGAC	GTTTCAATCCACGCGCCCGTGAGGGCGCGAC	LMG696	LMG696_016
durantae	Xanci6536	Xcc_22	CTCGGCAAGCGGATCAGGCGGCGGAGCTTGAACAG	GTTTCAATCCACGCGCCCGTGAGGGCGCGAC	GTTTCAATCCACGCGCCCGTGAGGGCGCGAC	LMG696	LMG696_017
durantae	Xanci6537	Xcc_23	CTCCTGCGCCAGCGCTTTATGCGCGTCGAAAGCATTT	GTTTCAATCCACGCGCCCGTGAGGGCGCGAC	GTTTCAATCCACGCGCCCGTGAGGGCGCGAC	LMG696	LMG696_018
khayae	Xanci6538	Xc_161	AGCAGCGGCAGCAGGTCGCCCGACGTGTTTGGCGCAGG	GTCGCGCCCTCACGGGCGCGTGGATTGAAAC	GTCGCGCCCTCACGGGCGCGTGGATTGAAAC	LMG753	LMG753_001
khayae	Xanci6539	Xc_160	GGTCTTTGCGGCCACCAAGTCCAAGGACGTCATC	GTCGCGCCCTCACGGGCGCGTGGATTGAAAC	GTCGCGCCCTCACGGGCGCGTGGATTGAAAC	LMG753	LMG753_002
khayae	Xanci6540	Xc_159	ATCGCGTCCAGGCGTACGCCGTAGATCGACACC	GTCGCGCCCTCACGGGCGCGTGGATTGAAAC	GTCGCGCCCTCACGGGCGCGTGGATTGAAAC	LMG753	LMG753_003
khayae	Xanci6541	Xc_158	GCGTCAAGTGGATTGTTTGCCGCGTCCTGCGCCGAG	GTCGCGCCCTCACGGGCGCGTGGATTGAAAC	GTCGCGCCCTCACGGGCGCGTGGATTGAAAC	LMG753	LMG753_004
khayae	Xanci6542	Xc_157	GATCGATGTCGGGCTAAACGACGACCTGACCAA	GTCGCGCCCTCACGGGCGCGTGGATTGAAAC	GTCGCGCCCTCACGGGCGCGTGGATTGAAAC	LMG753	LMG753_005
khayae	Xanci6543	Xc_156	TGCAGCTGGGCCGTCATGTTCTCGGCCAGCGTGAAG	GTCGCGCCCTCACGGGCGCGTGGATTGAAAC	GTCGCGCCCTCACGGGCGCGTGGATTGAAAC	LMG753	LMG753_006
khayae	Xanci6544	Xc_155	GTTTTGTGCGGAGAGCAGGACGAATACACAAAA	GTCGCGCCCTCACGGGCGCGTGGATTGAAAC	GTCGCGCCCTCACGGGCGCGTGGATTGAAAC	LMG753	LMG753_007
khayae	Xanci6545	Xc_154	AGCTTCAAAGTGTGGATCGGGCCAGACGTCCCT	GTCGCGCCCTCACGGGCGCGTGGATTGAAAC	GTCGCGCCCTCACGGGCGCGTGGATTGAAAC	LMG753	LMG753_008
khayae	Xanci6546	Xc_153	CCGTACTGGCGTATGTGATGGGCGCGGCCATGGGC	GTCGCGCCCTCACGGGCGCGTGGATTGAAAC	GTCGCGCCCTCACGGGCGCGTGGATTGAAAC	LMG753	LMG753_009
khayae	Xanci6547	Xc_152	CGCGACCTGGTGGACGAGCTTGGCCGGCTCGGCGT	GTCGCGCCCTCACGGGCGCGTGGATTGAAAC	GTCGCGCCCTCACGGGCGCGTGGATTGAAAC	LMG753	LMG753_010
khayae	Xanci6548	Xcc_04	CTGACTATCCCTGCATAGGCCACGACCTGCGAGG	GTCGCGCCCTCACGGGCGCGTGGATTGAAAC	GTCGCGCCCTCACGGGCGCGTGGATTGAAAC	LMG753	LMG753_011
khayae	Xanci6549	Xc_151	TGCACCAACCCAAGTACCATCGCGTCGTTCCAG	GTCGCGCCCTCACGGGCGCGTGGATTGAAAC	GTCGCGCCCTCACGGGCGCGTGGATTGAAAC	LMG753	LMG753_012
khayae	Xanci6550	Xcc_03	AAGAAGACCAGTCTGCGGCGTCGCGGCATCCTGGGG	GTCGCGCCCTCACGGGCGCGTGGATTGAAAC	GTCGCGCCCTCACGGGCGCGTGGATTGAAAC	LMG753	LMG753_013
khayae	Xanci6551	Xcc_02	CTGAGTTCGTCGCCGTCCCGGTCGTCTGACGCGT	GTCGCGCCCTCACGGGCGCGTGGATTGAAAC	TTCGCGCCCTCATGGGCGCGTGGATTGAAAC	LMG753	LMG753_014
khayae	Xanci6552	Xcc_01	CATGCCATATGCGGCGAGATCGCACAGCAGAAGGAA	TTCGCGCCCTCATGGGCGCGTGGATTGAAAC	GGCGCGCCCTCACGGGCGCGTGGATTGAAAC	LMG753	LMG753_015
melhusii	Xanci6553	Xc_195	CAGTCGGCCGCGATGTTCGCCCAGATCGACCCA	GGTCGCGCCCTCACGGGCGCGTGGATTGAAAC	AGTCGCGCCCTCACGGGCGCGTGGATTGAAAC	LMG9050	LMG9050_001
melhusii	Xanci6554	Xc_194	CCTTGAGGTGCCGGTGGTGCTTGGGCCGCTAC	AGTCGCGCCCTCACGGGCGCGTGGATTGAAAC	AGTCGCGCCCTCACGGGCGCGTGGATTGAAAC	LMG9050	LMG9050_002
melhusii	Xanci6555	Xc_193	CGTATCCAGACCGGGCGTAACCGGGTCAAGGCCA	AGTCGCGCCCTCACGGGCGCGTGGATTGAAAC	AGTCGCGCCCTCACGGGCGCGTGGATTGAAAC	LMG9050	LMG9050_003
melhusii	Xanci6556	Xc_192	TGCATCACCAGCAGCGGCGGCGCACCGATCCGGCG	AGTCGCGCCCTCACGGGCGCGTGGATTGAAAC	AGTCGCGCCCTCACGGGCGCGTGGATTGAAAC	LMG9050	LMG9050_004
melhusii	Xanci6557	Xc_191	CACGAAGGCGCTGCAGGTGTTGATGGCTTAGTT	AGTCGCGCCCTCACGGGCGCGTGGATTGAAAC	GGTCGCGCCCTCACGGGCGCGTGGATTGAAAC	LMG9050	LMG9050_005
melhusii	Xanci6558	Xc_190	GAGACGTTCATCACTTGACCCTCCACGAACGCG	GGTCGCGCCCTCACGGGCGCGTGGATTGAAAC	AGTCGCGCCCTCACGGGCGCGTGGATTGAAAC	LMG9050	LMG9050_006
melhusii	Xanci6559	Xc_189	ATCAACAGACTGTGCATGACGTCAAGCAAGCTAGG	AGTCGCGCCCTCACGGGCGCGTGGATTGAAAC	GGTCGCGCCCTCACGGGCGCGTGGATTGAAAC	LMG9050	LMG9050_007
melhusii	Xanci6560	Xc_188	CCGACGTAGAAAGCGCCATCGCTGCTTATGAAAA	GGTCGCGCCCTCACGGGCGCGTGGATTGAAAC	GGTCGCGCCCTCACGGGCGCGTGGATTGAAAC	LMG9050	LMG9050_008
melhusii	Xanci6561	Xc_187	GTCTAGGCAATTGGTGCAAGCTTGACAGCTGAAGC	GGTCGCGCCCTCACGGGCGCGTGGATTGAAAC	GGTCGCGCCCTCACGGGCGCGTGGATTGAAAC	LMG9050	LMG9050_009
melhusii	Xanci6562	Xc_186	CTCGCTTCTGAGCTTTGCTACACCATGAGTGGTAG	GGTCGCGCCCTCACGGGCGCGTGGATTGAAAC	GGTCGCGCCCTCACGGGCGCGTGGATTGAAAC	LMG9050	LMG9050_010
melhusii	Xanci6563	Xc_185	CCCAGGTGAAGAACAGGGTATACACACCGCCTT	GGTCGCGCCCTCACGGGCGCGTGGATTGAAAC	GGTCGCGCCCTCACGGGCGCGTGGATTGAAAC	LMG9050	LMG9050_011
melhusii	Xanci6564	Xc_184	CTGTGAGTCGTCGAAAAACCGCAGGGACTCGCGT	GGTCGCGCCCTCACGGGCGCGTGGATTGAAAC	GGTCGCGCCCTCACGGGCGCGTGGATTGAAAC	LMG9050	LMG9050_012
melhusii	Xanci6565	Xc_183	CAGAATGAACTCTCGGTCATCGGCTAGGTCGTCAAA	GGTCGCGCCCTCACGGGCGCGTGGATTGAAAC	GGTCGCGCCCTCACGGGCGCGTGGATTGAAAC	LMG9050	LMG9050_013
melhusii	Xanci6566	Xc_182	AGTCTCCCGTTTTGGCGCGGGGCCAACGTTTTGA	GGTCGCGCCCTCACGGGCGCGTGGATTGAAAC	GGTCGCGCCCTCACGGGCGCGTGGATTGAAAC	LMG9050	LMG9050_014
melhusii	Xanci6567	Xc_181	CAGTGTGGCGCAGTCCTTGGCTTCCTGCATGCCCAG	GGTCGCGCCCTCACGGGCGCGTGGATTGAAAC	GGTCGCGCCCTCACGGGCGCGTGGATTGAAAC	LMG9050	LMG9050_015
melhusii	Xanci6568	Xc_180	TTGCTTGCGGCCATCGCCGCGGCATCCGAGCAGCCC	GGTCGCGCCCTCACGGGCGCGTGGATTGAAAC	GGTCGCGCCCTCACGGGCGCGTGGATTGAAAC	LMG9050	LMG9050_016
melhusii	Xanci6569	Xc_179	CCTTATCCCAAGCCTTCGCACAGTGGCAAGAACT	GGTCGCGCCCTCACGGGCGCGTGGATTGAAAC	GGTCGCGCCCTCACGGGCGCGTGGATTGAAAC	LMG9050	LMG9050_017
melhusii	Xanci6570	Xc_178	GACTACGGCCCCGAAAGGATGAGGAGCAGGGCAT	GGTCGCGCCCTCACGGGCGCGTGGATTGAAAC	GGTCGCGCCCTCACGGGCGCGTGGATTGAAAC	LMG9050	LMG9050_018
melhusii	Xanci6571	Xc_177	CAGCAGAAGTTGTCGTTTGCATCGATGCTGGGCTG	GGTCGCGCCCTCACGGGCGCGTGGATTGAAAC	GGTCGCGCCCTCACGGGCGCGTGGATTGAAAC	LMG9050	LMG9050_019
melhusii	Xanci6572	Xc_176	ACAACTCGCTGGAGCAGGCCCGATAGCTTTTCAGC	GGTCGCGCCCTCACGGGCGCGTGGATTGAAAC	GGTCGCGCCCTCACGGGCGCGTGGATTGAAAC	LMG9050	LMG9050_020
melhusii	Xanci6573	Xc_175	CTGCGGGTCGTTGCTTTCTTCAATAACCGCGATGAC	GGTCGCGCCCTCACGGGCGCGTGGATTGAAAC	GGTCGCGCCCTCACGGGCGCGTGGATTGAAAC	LMG9050	LMG9050_021
melhusii	Xanci6574	Xc_174	CCGCCGGGACCAACCTGGGCGGGCCGTGCTACGA	GGTCGCGCCCTCACGGGCGCGTGGATTGAAAC	GGTCGCGCCCTCACGGGCGCGTGGATTGAAAC	LMG9050	LMG9050_022
melhusii	Xanci6575	Xc_173	ATGGACGGGGTGAAGTACCTGCAGGCCGCCGAGC	GGTCGCGCCCTCACGGGCGCGTGGATTGAAAC	GGTCGCGCCCTCACGGGCGCGTGGATTGAAAC	LMG9050	LMG9050_023
melhusii	Xanci6576	Xc_172	CTCATGCCGTCACCGCCGTGGCGTCGCCCAGCTC	GGTCGCGCCCTCACGGGCGCGTGGATTGAAAC	GGTCGCGCCCTCACGGGCGCGTGGATTGAAAC	LMG9050	LMG9050_024
melhusii	Xanci6577	Xc_172	CTCATGCCGTCACCGCCGTGGCGTCGCCCAGCTC	GGTCGCGCCCTCACGGGCGCGTGGATTGAAAC	GGTCGCGCCCTCACGGGCGCGTGGATTGAAAC	LMG9050	LMG9050_025
melhusii	Xanci6578	Xc_171	ACTCAGATTGTGCACAGGCTTGACGGAACGCTGGG	GGTCGCGCCCTCACGGGCGCGTGGATTGAAAC	GGTCGCGCCCTCACGGGCGCGTGGATTGAAAC	LMG9050	LMG9050_026
melhusii	Xanci6579	Xc_170	ACTATCGATCAGATCGCCGCACGTCTGGGGGT	GGTCGCGCCCTCACGGGCGCGTGGATTGAAAC	GGTCGCGCCCTCACGGGCGCGTGGATTGAAAC	LMG9050	LMG9050_027
melhusii	Xanci6580	Xc_169	ACCGTTACGGCAGCTGGCCGCACAGCCGAAGCC	GGTCGCGCCCTCACGGGCGCGTGGATTGAAAC	AGTCGCGCCCTCACGGGCGCGTGGATTGAAAC	LMG9050	LMG9050_028
melhusii	Xanci6581	Xc_168	ACGTTCTCCGCGCGGGATCTGCTGCCCAGGCACA	AGTCGCGCCCTCACGGGCGCGTGGATTGAAAC	TGTCGCGCCCTCACGGGCGCGTGGATTGAAAC	LMG9050	LMG9050_029
melhusii	Xanci6582	Xc_167	ATCGCCTCAGGCACTGCCGCAGGCGCTCTGATAA	TGTCGCGCCCTCACGGGCGCGTGGATTGAAAC	GGTCGCGCCCTCACGGGCGCGTGGATTGAAAC	LMG9050	LMG9050_030
melhusii	Xanci6583	Xc_166	TCGCGCATGCCGCCGTCAGGGCAGGTCATCATC	GGTCGCGCCCTCACGGGCGCGTGGATTGAAAC	GGTCGCGCCCTCACGGGCGCGTGGATTGAAAC	LMG9050	LMG9050_031
melhusii	Xanci6584	Xc_165	GCTTTGAGCGATGCCGGATCTATGAGTGGGGAG	GGTCGCGCCCTCACGGGCGCGTGGATTGAAAC	CGTCGCGCCCTCACGGGCGCGTGGATTGAAAC	LMG9050	LMG9050_032
melhusii	Xanci6585	Xc_164	TGCAGAGCTGGCGCGCTATAGCGCGGATCAGGA	CGTCGCGCCCTCACGGGCGCGTGGATTGAAAC	GGTCGCGCCCTCACGGGCGCGTGGATTGAAAC	LMG9050	LMG9050_033
melhusii	Xanci6586	Xc_116	ATGCGCACAAGCCTGATCAAGGATCGTGTAGGT	GGTCGCGCCCTCACGGGCGCGTGGATTGAAAC	CGTCGCGCCCTCACGGGCGCGTGGATTGAAAC	LMG9050	LMG9050_034
melhusii	Xanci6587	Xc_163	ATGGCCGAGCGGGCAGGGCTGGCAGCGCTGCGC	CGTCGCGCCCTCACGGGCGCGTGGATTGAAAC	GGTCGCGCCCTCACGGGCGCGTGGATTGAAAC	LMG9050	LMG9050_035
melhusii	Xanci6588	Xcc_07	TGTCGAGCGCGCACTGCTGCCGCGATGGCCGGA	GGTCGCGCCCTCACGGGCGCGTGGATTGAAAC	AGTCGCGCCCTCACGGGCGCGTGGATTGAAAC	LMG9050	LMG9050_036
melhusii	Xanci6589	Xcc_06	GGCTGGGAGCGTTACAAGTTTGAGCAGCCCGTA	AGTCGCGCCCTCACGGGCGCGTGGATTGAAAC	GGTCGCGCCCTCACGGGCGCGTGGATTGAAAC	LMG9050	LMG9050_037
melhusii	Xanci6590	Xc_162	CGCTTATCGTCAAGGCGACTTTGTGCGCAACT	GGTCGCGCCCTCACGGGCGCGTGGATTGAAAC	CGTCGCGCCCTCACGGGCGCGTGGATTGAAAC	LMG9050	LMG9050_038
melhusii	Xanci6591	Xc_155	GTTTTGTGCGGAGAGCAGCACGAATACACAAA	CGTCGCGCCCTCACGGGCGCGTGGATTGAAAC	AGTCGCGCCCTCACGGGCGCGTGGATTGAAAC	LMG9050	LMG9050_039
melhusii	Xanci6592	Xc_154	AGCTTCAAAGTGTGGATCGGGCCAGACGTCCC	AGTCGCGCCCTCACGGGCGCGTGGATTGAAAC	TGTCGCGCCCTCACGGGCGCGTGGATTGAAAC	LMG9050	LMG9050_040
melhusii	Xanci6593	Xc_153	CCGTACTGGCGTATGTGATGGGCGCGGCCATGGG	TGTCGCGCCCTCACGGGCGCGTGGATTGAAAC	CGTCGCGCCCTCACGGGCGCGTGGATTGAAAC	LMG9050	LMG9050_041
melhusii	Xanci6594	Xc_152	CGCGACCTGGTGGACGAGCTTGGCCGGCTCGGCG	CGTCGCGCCCTCACGGGCGCGTGGATTGAAAC	CGTCGCGCCCTCACGGGCGCGTGGATTGAAAC	LMG9050	LMG9050_042
melhusii	Xanci6595	Xcc_02	CTGAGTTCGTCGCCGTCCCGGTCGTCTGACGCG	CGTCGCGCCCTCACGGGCGCGTGGATTGAAAC	TTTCGCGCCCTCATGGGCGCGTGGATTGAAAC	LMG9050	LMG9050_043
melhusii	Xanci6596	Xcc_01	CATGCCATATGCGGCGAGATCGCACAGCAGAAGGA	TTTCGCGCCCTCATGGGCGCGTGGATTGAAAC	AGTCGCGCCCTCACGGGCGCGTGGATTGAAAC	LMG9050	LMG9050_044
melhusii	Xanci6597		CCCCCCGGTCAAGGCCGCGCCCAGCGCTGCCGACATCGCCGCCGACTTT	CTGGCAGAAATGGACGCCGACCCGGCATTCGC	CTGGCAGAAATGGATGCCGACCCGGCATTCGC	LMG9050	LMG9050_045
punicae	Xanci6598	Xc_203	TCCACGTTATGGGTGGATTCGGTGCGTTCCGCCTT	GTCGCGCCCTCACGGGCGCGTGGATTGAAAC	GTCGCGCCCTCACGGGCGCGTGGATTGAAAC	119	119_001
punicae	Xanci6599	Xc_198	CTCACGCAGCGAGCGCGCTACAAGGTGGCACACG	GTCGCGCCCTCACGGGCGCGTGGATTGAAAC	GTCGCGCCCTCACGGGCGCGTGGATTGAAAC	119	119_002
punicae	Xanci6600	Xc_117	GATATGGGTCACGATCACACCGATCGAGCCAACGC	GTCGCGCCCTCACGGGCGCGTGGATTGAAAC	GTCGCGCCCTCACGGGCGCGTGGATTGAAAC	119	119_003
punicae	Xanci6601	Xc_197	CGCTTATCGTCAAGGCGACTTTGTGCGCAACTC	GTCGCGCCCTCACGGGCGCGTGGATTGAAAC	GTCGCGCCCTCACGGGCGCGTGGATTGAAAC	119	119_004
punicae	Xanci6602	Xc_153	CCGTACTGGCGTATGTGATGGGCGCGGCCATGGGC	GTCGCGCCCTCACGGGCGCGTGGATTGAAAC	GTCGCGCCCTCACGGGCGCGTGGATTGAAAC	119	119_005
punicae	Xanci6603	Xcc_05	TGGTTCAGGGCTGGAAAGACTTGGATGCCCGCATC	GTCGCGCCCTCACGGGCGCGTGGATTGAAAC	GTCGCGCCCTCACGGGCGCGTGGATTGAAAC	119	119_006
punicae	Xanci6604	Xc_203	TCCACGTTATGGGTGGATTCGGTGCGTTCCGCCTT	GTCGCGCCCTCACGGGCGCGTGGATTGAAAC	GTCGCGCCCTCACGGGCGCGTGGATTGAAAN	121	121_001
punicae	Xanci6605	Xc_198	CTCACGCAGCGAGCGCGCTACAAGGTGGCACACG	GTCGCGCCCTCACGGGCGCGTGGATTGAAAC	GTCGCGCCCTCACGGGCGCGTGGATTGAAAC	121	121_002
punicae	Xanci6606	Xc_117	GATATGGGTCACGATCACACCGATCGAGCCAACNC	GTCGCGCCCTCACGGGCGCGTGGATTGAAAC	GTCGCGCCCTCACGGGCGCGTGGATTGAAAC	121	121_003
punicae	Xanci6607	Xc_153	CCGTACTGGCGTATGTGATGGGCGCGGCCATGGGC	GTCGCGCCCTCACGGGCGCGTGGATTGAAAC	GTCGCGCCCTCACGGGCGCGTGGATTGAAAC	121	121_004
punicae	Xanci6608	Xcc_05	TGGTTCAGGGCTGGAAAGACTTGGATGCCCGCATC	GTCGCGCCCTCACGGGCGCGTGGATTGAAAC	GTCGCGCCCTCACGGGCGCGTGGATTGAAAC	121	121_005
punicae	Xanci6609	Xcc_05	TGGTTCAGGGCTGGAAAGACTTGGATGCCCGCATC	GTCGCGCCCTCACGGGCGCGTGGATTGAAAC	GTCGCGCCCTCACGGGCGCGTGGATTGAAAN	121	121_006
punicae	Xanci6610		NNNNNNNACACCNNNNNNNNNNNNNNNNNNNNNNNNCGNAGGCCG	AGCACAGCCCCAGCCTCTCGGTGTCCGGTG	AGCACAGCCCCAGCCTCTCGGTGTCCGGTG	121	121_007
punicae	Xanci6611	Xc_203	TCCACGTTATGGGTGGATTCGGTGCGTTCCGCCTT	GTCGCGCCCTCACGGGCGCGTGGATTGAAAC	GTCGCGCCCTCACGGGCGCGTGGATTGAAAC	Bagalkot	Bagalkot_001
punicae	Xanci6612	Xc_198	CTCACGCAGCGAGCGCGCTACAAGGTGGCACACG	GTCGCGCCCTCACGGGCGCGTGGATTGAAAC	GTCGCGCCCTCACGGGCGCGTGGATTGAAAC	Bagalkot	Bagalkot_002
punicae	Xanci6613	Xc_117	GATATGGGTCACGATCACACCGATCGAGCCAACGC	GTCGCGCCCTCACGGGCGCGTGGATTGAAAC	GTCGCGCCCTCACGGGCGCGTGGATTGAAAC	Bagalkot	Bagalkot_003
punicae	Xanci6614	Xc_197	CGCTTATCGTCAAGGCGACTTTGTGCGCAACTC	GTCGCGCCCTCACGGGCGCGTGGATTGAAAC	GTCGCGCCCTCACGGGCGCGTGGATTGAAAC	Bagalkot	Bagalkot_004
punicae	Xanci6615	Xc_153	CCGTACTGGCGTATGTGATGGGCGCGGCCATGGGC	GTCGCGCCCTCACGGGCGCGTGGATTGAAAC	GTCGCGCCCTCACGGGCGCGTGGATTGAAAC	Bagalkot	Bagalkot_005
punicae	Xanci6616	Xcc_05	TGGTTCAGGGCTGGAAAGACTTGGATGCCCGCATC	GTCGCGCCCTCACGGGCGCGTGGATTGAAAC	GTCGCGCCCTCACGGGCGCGTGGATTGAAAC	Bagalkot	Bagalkot_006
punicae	Xanci6617	Xcc_01	TTCCTTCTGCTGTGCGATCTCGCCGCATATGGCATG	GTTTCAATCCACGCGCCCGTGAGGGCGCGAC	GTTTCAATCCACGCGCCCATGAGGGCGCGAA	BD0022	BD0022_001
punicae	Xanci6618	Xcc_02	ACGCGTCAGACGACCGGGACGGCGACGAACTCAG	GTTTCAATCCACGCGCCCATGAGGGCGCGAA	GTTTCAATCCACGCGCCCGTGAGGGCGCGAC	BD0022	BD0022_002
punicae	Xanci6619	Xc_196	GTGCTATGGCCGCCAATGCAACAAGGCAGAGCTG	GTTTCAATCCACGCGCCCGTGAGGGCGCGAC	GTTTCAATCCACGCGCCCGTGAGGGCGCGAC	BD0022	BD0022_003
punicae	Xanci6620	Xcc_05	GATGCGGGCATCCAAGTCTTTCCAGCCCTGAACCA	GTTTCAATCCACGCGCCCGTGAGGGCGCGAC	GTTTCAATCCACGCGCCCGTGAGGGCGCGAC	BD0022	BD0022_004
punicae	Xanci6621	Xc_153	GCCCATGGCCGCGCCCATCACATACGCCAGTACGG	GTTTCAATCCACGCGCCCGTGAGGGCGCGAC	GTTTCAATCCACGCGCCCGTGAGGGCGCGAC	BD0022	BD0022_005
punicae	Xanci6622	Xc_117	GCGTTGGCTCGATCGGTGTGATCGTGACCCATATC	GTTTCAATCCACGCGCCCGTGAGGGCGCGAC	GTTTCAATCCACGCGCCCGTGAGGGCGCGAC	BD0022	BD0022_006
punicae	Xanci6623	Xc_198	CGTGTGCCACCTTGTAGCGCGCTCGCTGCGTGAG	GTTTCAATCCACGCGCCCGTGAGGGCGCGAC	GTTTCAATCCACGCGCCCGTGAGGGCGCGAC	BD0022	BD0022_007
punicae	Xanci6624	Xc_199	GTGAAGGATCGTGAAGCCCTCGTTCTTGCGGAA	GTTTCAATCCACGCGCCCGTGAGGGCGCGAC	GTTTCAATCCACGCGCCCGTGAGGGCGCGAC	BD0022	BD0022_008
punicae	Xanci6625	Xc_200	CTATGAGGCCATGAGCGACGTCAACACCGGTACTG	GTTTCAATCCACGCGCCCGTGAGGGCGCGAC	GTTTCAATCCACGCGCCCGTGAGGGCGCGAC	BD0022	BD0022_009
punicae	Xanci6626	Xc_201	GCACCTGATCCGCGCTATAGCGCGCCAGCTCTGCA	GTTTCAATCCACGCGCCCGTGAGGGCGCGAC	GTTTCAATCCACGCGCCCGTGAGGGCGCGAC	BD0022	BD0022_010
punicae	Xanci6627	Xc_202	TCCGCGACCTCACCTAATAGTGGTTTGGTGATTT	GTTTCAATCCACGCGCCCGTGAGGGCGCGAC	GTTTCAATCCACGCGCCCGTGAGGGCGCGAC	BD0022	BD0022_011
punicae	Xanci6628	Xc_203	AAGGCGGAACGCACCGAATCCACCCATAACGTGGA	GTTTCAATCCACGCGCCCGTGAGGGCGCGAC	GTTTCAATCCACGCGCCCGTGAGGGCGCGAC	BD0022	BD0022_012
punicae	Xanci6629	Xcc_01	TTCCTTCTGCTGTGCGATCTCGCCGCATATGGCATG	GTTTCAATCCACGCGCCCGTGAGGGCGCGAC	GTTTCAATCCACGCGCCCATGAGGGCGCGAA	BD0023	BD0023_001
punicae	Xanci6630	Xcc_02	ACGCGTCAGACGACCGGGACGGCGACGAACTCAG	GTTTCAATCCACGCGCCCATGAGGGCGCGAA	GTTTCAATCCACGCGCCCGTGAGGGCGCGAC	BD0023	BD0023_002
punicae	Xanci6631	Xc_196	GTGCTATGGCCGCCAATGCAACAAGGCAGAGCTG	GTTTCAATCCACGCGCCCGTGAGGGCGCGAC	GTTTCAATCCACGCGCCCGTGAGGGCGCGAC	BD0023	BD0023_003
punicae	Xanci6632	Xcc_05	GATGCGGGCATCCAAGTCTTTCCAGCCCTGAACCA	GTTTCAATCCACGCGCCCGTGAGGGCGCGAC	GTTTCAATCCACGCGCCCGTGAGGGCGCGAC	BD0023	BD0023_004
punicae	Xanci6633	Xc_153	GCCCATGGCCGCGCCCATCACATACGCCAGTACGG	GTTTCAATCCACGCGCCCGTGAGGGCGCGAC	GTTTCAATCCACGCGCCCGTGAGGGCGCGAC	BD0023	BD0023_005
punicae	Xanci6634	Xc_117	GCGTTGGCTCGATCGGTGTGATCGTGACCCATATC	GTTTCAATCCACGCGCCCGTGAGGGCGCGAC	GTTTCAATCCACGCGCCCGTGAGGGCGCGAC	BD0023	BD0023_006
punicae	Xanci6635	Xc_198	CGTGTGCCACCTTGTAGCGCGCTCGCTGCGTGAG	GTTTCAATCCACGCGCCCGTGAGGGCGCGAC	GTTTCAATCCACGCGCCCGTGAGGGCGCGAC	BD0023	BD0023_007
punicae	Xanci6636	Xc_199	GTGAAGGATCGTGAAGCCCTCGTTCTTGCGGAA	GTTTCAATCCACGCGCCCGTGAGGGCGCGAC	GTTTCAATCCACGCGCCCGTGAGGGCGCGAC	BD0023	BD0023_008
punicae	Xanci6637	Xc_200	CTATGAGGCCATGAGCGACGTCAACACCGGTACTG	GTTTCAATCCACGCGCCCGTGAGGGCGCGAC	GTTTCAATCCACGCGCCCGTGAGGGCGCGAC	BD0023	BD0023_009
punicae	Xanci6638	Xc_201	GCACCTGATCCGCGCTATAGCGCGCCAGCTCTGCA	GTTTCAATCCACGCGCCCGTGAGGGCGCGAC	GTTTCAATCCACGCGCCCGTGAGGGCGCGAC	BD0023	BD0023_010
punicae	Xanci6639	Xc_202	TCCGCGACCTCACCTAATAGTGGTTTGGTGATTT	GTTTCAATCCACGCGCCCGTGAGGGCGCGAC	GTTTCAATCCACGCGCCCGTGAGGGCGCGAC	BD0023	BD0023_011
punicae	Xanci6640	Xc_203	AAGGCGGAACGCACCGAATCCACCCATAACGTGGA	GTTTCAATCCACGCGCCCGTGAGGGCGCGAC	GTTTCAATCCACGCGCCCGTGAGGGCGCGAC	BD0023	BD0023_012
punicae	Xanci6641	Xcc_01	TTCCTTCTGCTGTGCGATCTCGCCGCATATGGCATG	GTTTCAATCCACGCGCCCGTGAGGGCGCGAC	GTTTCAATCCACGCGCCCATGAGGGCGCGAA	BD0025	BD0025_001
punicae	Xanci6642	Xcc_02	ACGCGTCAGACGACCGGGACGGCGACGAACTCAG	GTTTCAATCCACGCGCCCATGAGGGCGCGAA	GTTTCAATCCACGCGCCCGTGAGGGCGCGAC	BD0025	BD0025_002
punicae	Xanci6643	Xc_196	GTGCTATGGCCGCCAATGCAACAAGGCAGAGCTG	GTTTCAATCCACGCGCCCGTGAGGGCGCGAC	GTTTCAATCCACGCGCCCGTGAGGGCGCGAC	BD0025	BD0025_003
punicae	Xanci6644	Xcc_05	GATGCGGGCATCCAAGTCTTTCCAGCCCTGAACCA	GTTTCAATCCACGCGCCCGTGAGGGCGCGAC	GTTTCAATCCACGCGCCCGTGAGGGCGCGAC	BD0025	BD0025_004
punicae	Xanci6645	Xc_153	GCCCATGGCCGCGCCCATCACATACGCCAGTACGG	GTTTCAATCCACGCGCCCGTGAGGGCGCGAC	GTTTCAATCCACGCGCCCGTGAGGGCGCGAC	BD0025	BD0025_005
punicae	Xanci6646	Xc_117	GCGTTGGCTCGATCGGTGTGATCGTGACCCATATC	GTTTCAATCCACGCGCCCGTGAGGGCGCGAC	GTTTCAATCCACGCGCCCGTGAGGGCGCGAC	BD0025	BD0025_006
punicae	Xanci6647	Xc_198	CGTGTGCCACCTTGTAGCGCGCTCGCTGCGTGAG	GTTTCAATCCACGCGCCCGTGAGGGCGCGAC	GTTTCAATCCACGCGCCCGTGAGGGCGCGAC	BD0025	BD0025_007
punicae	Xanci6648	Xc_199	GTGAAGGATCGTGAAGCCCTCGTTCTTGCGGAA	GTTTCAATCCACGCGCCCGTGAGGGCGCGAC	GTTTCAATCCACGCGCCCGTGAGGGCGCGAC	BD0025	BD0025_008
punicae	Xanci6649	Xc_200	CTATGAGGCCATGAGCGACGTCAACACCGGTACTG	GTTTCAATCCACGCGCCCGTGAGGGCGCGAC	GTTTCAATCCACGCGCCCGTGAGGGCGCGAC	BD0025	BD0025_009
punicae	Xanci6650	Xc_201	GCACCTGATCCGCGCTATAGCGCGCCAGCTCTGCA	GTTTCAATCCACGCGCCCGTGAGGGCGCGAC	GTTTCAATCCACGCGCCCGTGAGGGCGCGAC	BD0025	BD0025_010
punicae	Xanci6651	Xc_202	TCCGCGACCTCACCTAATAGTGGTTTGGTGATTT	GTTTCAATCCACGCGCCCGTGAGGGCGCGAC	GTTTCAATCCACGCGCCCGTGAGGGCGCGAC	BD0025	BD0025_011
punicae	Xanci6652	Xc_203	AAGGCGGAACGCACCGAATCCACCCATAACGTGGA	GTTTCAATCCACGCGCCCGTGAGGGCGCGAC	GTTTCAATCCACGCGCCCGTGAGGGCGCGAC	BD0025	BD0025_012
punicae	Xanci6653	Xcc_01	TTCCTTCTGCTGTGCGATCTCGCCGCATATGGCATG	GTTTCAATCCACGCGCCCGTGAGGGCGCGAC	GTTTCAATCCACGCGCCCATGAGGGCGCGAA	LMG859	LMG859_001
punicae	Xanci6654	Xcc_02	ACGCGTCAGACGACCGGGACGGCGACGAACTCAG	GTTTCAATCCACGCGCCCATGAGGGCGCGAA	GTTTCAATCCACGCGCCCGTGAGGGCGCGAC	LMG859	LMG859_002
punicae	Xanci6655	Xc_196	GTGCTATGGCCGCCAATGCAACAAGGCAGAGCTG	GTTTCAATCCACGCGCCCGTGAGGGCGCGAC	GTTTCAATCCACGCGCCCGTGAGGGCGCGAC	LMG859	LMG859_003
punicae	Xanci6656	Xcc_05	GATGCGGGCATCCAAGTCTTTCCAGCCCTGAACCA	GTTTCAATCCACGCGCCCGTGAGGGCGCGAC	GTTTCAATCCACGCGCCCGTGAGGGCGCGAC	LMG859	LMG859_004
punicae	Xanci6657	Xc_153	GCCCATGGCCGCGCCCATCACATACGCCAGTACGG	GTTTCAATCCACGCGCCCGTGAGGGCGCGAC	GTTTCAATCCACGCGCCCGTGAGGGCGCGAC	LMG859	LMG859_005
punicae	Xanci6658	Xc_117	GCGTTGGCTCGATCGGTGTGATCGTGACCCATATC	GTTTCAATCCACGCGCCCGTGAGGGCGCGAC	GTTTCAATCCACGCGCCCGTGAGGGCGCGAC	LMG859	LMG859_006
punicae	Xanci6659	Xc_198	CGTGTGCCACCTTGTAGCGCGCTCGCTGCGTGAG	GTTTCAATCCACGCGCCCGTGAGGGCGCGAC	GTTTCAATCCACGCGCCCGTGAGGGCGCGAC	LMG859	LMG859_007
punicae	Xanci6660	Xc_199	GTGAAGGATCGTGAAGCCCTCGTTCTTGCGGAA	GTTTCAATCCACGCGCCCGTGAGGGCGCGAC	GTTTCAATCCACGCGCCCGTGAGGGCGCGAC	LMG859	LMG859_008
punicae	Xanci6661	Xc_200	CTATGAGGCCATGAGCGACGTCAACACCGGTACTG	GTTTCAATCCACGCGCCCGTGAGGGCGCGAC	GTTTCAATCCACGCGCCCGTGAGGGCGCGAC	LMG859	LMG859_009
punicae	Xanci6662	Xc_201	GCACCTGATCCGCGCTATAGCGCGCCAGCTCTGCA	GTTTCAATCCACGCGCCCGTGAGGGCGCGAC	GTTTCAATCCACGCGCCCGTGAGGGCGCGAC	LMG859	LMG859_010
punicae	Xanci6663	Xc_202	TCCGCGACCTCACCTAATAGTGGTTTGGTGATTT	GTTTCAATCCACGCGCCCGTGAGGGCGCGAC	GTTTCAATCCACGCGCCCGTGAGGGCGCGAC	LMG859	LMG859_011
punicae	Xanci6664	Xc_203	AAGGCGGAACGCACCGAATCCACCCATAACGTGGA	GTTTCAATCCACGCGCCCGTGAGGGCGCGAC	GTTTCAATCCACGCGCCCGTGAGGGCGCGAC	LMG859	LMG859_012
punicae	Xanci6665	Xc_203	TCCACGTTATGGGTGGATTCGGTGCGTTCCGCCTT	GTCGCGCCCTCACGGGCGCGTGGATTGAAAC	GTCGCGCCCTCACGGGCGCGTGGATTGAAAC	LMG7439	LMG7439_001
punicae	Xanci6666	Xc_202	AAATCACCAAACCACTATTAGGTGAGGTCGCGGA	GTCGCGCCCTCACGGGCGCGTGGATTGAAAC	GTCGCGCCCTCACGGGCGCGTGGATTGAAAC	LMG7439	LMG7439_002
punicae	Xanci6667	Xc_201	TGCAGAGCTGGCGCGCTATAGCGCGGATCAGGTGC	GTCGCGCCCTCACGGGCGCGTGGATTGAAAC	GTCGCGCCCTCACGGGCGCGTGGATTGAAAC	LMG7439	LMG7439_003
punicae	Xanci6668	Xc_200	CAGTACCGGTGTTGACGTCGCTCATGGCCTCATAG	GTCGCGCCCTCACGGGCGCGTGGATTGAAAC	GTCGCGCCCTCACGGGCGCGTGGATTGAAAC	LMG7439	LMG7439_004
punicae	Xanci6669	Xc_199	TTCCGCAAGAACGAGGGCTTCACGATCCTTCAC	GTCGCGCCCTCACGGGCGCGTGGATTGAAAC	GTCGCGCCCTCACGGGCGCGTGGATTGAAAC	LMG7439	LMG7439_005
punicae	Xanci6670	Xc_198	CTCACGCAGCGAGCGCGCTACAAGGTGGCACACG	GTCGCGCCCTCACGGGCGCGTGGATTGAAAC	GTCGCGCCCTCACGGGCGCGTGGATTGAAAC	LMG7439	LMG7439_006
punicae	Xanci6671	Xc_117	GATATGGGTCACGATCACACCGATCGAGCCAACGC	GTCGCGCCCTCACGGGCGCGTGGATTGAAAC	GTCGCGCCCTCACGGGCGCGTGGATTGAAAC	LMG7439	LMG7439_007
punicae	Xanci6672	Xc_153	CCGTACTGGCGTATGTGATGGGCGCGGCCATGGGC	GTCGCGCCCTCACGGGCGCGTGGATTGAAAC	GTCGCGCCCTCACGGGCGCGTGGATTGAAAC	LMG7439	LMG7439_008
punicae	Xanci6673	Xcc_05	TGGTTCAGGGCTGGAAAGACTTGGATGCCCGCATC	GTCGCGCCCTCACGGGCGCGTGGATTGAAAC	GTCGCGCCCTCACGGGCGCGTGGATTGAAAC	LMG7439	LMG7439_009
punicae	Xanci6674	Xc_196	CAGCTCTGCCTTGTTGCATTGGCGGCCATAGCAC	GTCGCGCCCTCACGGGCGCGTGGATTGAAAC	GTCGCGCCCTCACGGGCGCGTGGATTGAAAC	LMG7439	LMG7439_010
punicae	Xanci6675	Xcc_02	CTGAGTTCGTCGCCGTCCCGGTCGTCTGACGCGT	GTCGCGCCCTCACGGGCGCGTGGATTGAAAC	TTCGCGCCCTCATGGGCGCGTGGATTGAAAC	LMG7439	LMG7439_011
punicae	Xanci6676	Xcc_01	CATGCCATATGCGGCGAGATCGCACAGCAGAAGGAA	TTCGCGCCCTCATGGGCGCGTGGATTGAAAC	GTCGCGCCCTCACGGGCGCGTGGATTGAAAC	LMG7439	LMG7439_012
punicae	Xanci6677	Xc_203	TCCACGTTATGGGTGGATTCGGTGCGTTCCGCCTT	GTCGCGCCCTCACGGGCGCGTGGATTGAAAC	GTCGCGCCCTCACGGGCGCGTGGATTGAAAC	LMG7504	LMG7504_001
punicae	Xanci6678	Xc_202	AAATCACCAAACCACTATTAGGTGAGGTCGCGGA	GTCGCGCCCTCACGGGCGCGTGGATTGAAAC	GTCGCGCCCTCACGGGCGCGTGGATTGAAAC	LMG7504	LMG7504_002
punicae	Xanci6679	Xc_201	TGCAGAGCTGGCGCGCTATAGCGCGGATCAGGTGC	GTCGCGCCCTCACGGGCGCGTGGATTGAAAC	GTCGCGCCCTCACGGGCGCGTGGATTGAAAC	LMG7504	LMG7504_003
punicae	Xanci6680	Xc_200	CAGTACCGGTGTTGACGTCGCTCATGGCCTCATAG	GTCGCGCCCTCACGGGCGCGTGGATTGAAAC	GTCGCGCCCTCACGGGCGCGTGGATTGAAAC	LMG7504	LMG7504_004
punicae	Xanci6681	Xc_199	TTCCGCAAGAACGAGGGCTTCACGATCCTTCAC	GTCGCGCCCTCACGGGCGCGTGGATTGAAAC	GTCGCGCCCTCACGGGCGCGTGGATTGAAAC	LMG7504	LMG7504_005
punicae	Xanci6682	Xc_198	CTCACGCAGCGAGCGCGCTACAAGGTGGCACACG	GTCGCGCCCTCACGGGCGCGTGGATTGAAAC	GTCGCGCCCTCACGGGCGCGTGGATTGAAAC	LMG7504	LMG7504_006
punicae	Xanci6683	Xc_117	GATATGGGTCACGATCACACCGATCGAGCCAACGC	GTCGCGCCCTCACGGGCGCGTGGATTGAAAC	GTCGCGCCCTCACGGGCGCGTGGATTGAAAC	LMG7504	LMG7504_007
punicae	Xanci6684	Xc_153	CCGTACTGGCGTATGTGATGGGCGCGGCCATGGGC	GTCGCGCCCTCACGGGCGCGTGGATTGAAAC	GTCGCGCCCTCACGGGCGCGTGGATTGAAAC	LMG7504	LMG7504_008
punicae	Xanci6685	Xcc_05	TGGTTCAGGGCTGGAAAGACTTGGATGCCCGCATC	GTCGCGCCCTCACGGGCGCGTGGATTGAAAC	GTCGCGCCCTCACGGGCGCGTGGATTGAAAC	LMG7504	LMG7504_009
punicae	Xanci6686	Xcc_05	TGGTTCAGGGCTGGAAAGACTTGGATGCCCGCATC	GTCGCGCCCTCACGGGCGCGTGGATTGAAAC	GTCGCGCCCTCACGGGCGCGTGGATTGAAAC	LMG7504	LMG7504_010
punicae	Xanci6687	Xc_196	CAGCTCTGCCTTGTTGCATTGGCGGCCATAGCAC	GTCGCGCCCTCACGGGCGCGTGGATTGAAAC	GTCGCGCCCTCACGGGCGCGTGGATTGAAAC	LMG7504	LMG7504_011
punicae	Xanci6688	Xcc_02	CTGAGTTCGTCGCCGTCCCGGTCGTCTGACGCGT	GTCGCGCCCTCACGGGCGCGTGGATTGAAAC	TTCGCGCCCTCATGGGCGCGTGGATTGAAAC	LMG7504	LMG7504_012
punicae	Xanci6689	Xcc_01	CATGCCATATGCGGCGAGATCGCACAGCAGAAGGAA	TTCGCGCCCTCATGGGCGCGTGGATTGAAAC	GTCGCGCCCTCACGGGCGCGTGGATTGAAAC	LMG7504	LMG7504_013
punicae	Xanci6690	Xc_203	TCCACGTTATGGGTGGATTCGGTGCGTTCCGCCTT	GTCGCGCCCTCACGGGCGCGTGGATTGAAAC	GTCGCGCCCTCACGGGCGCGTGGATTGAAAC	NCPPB_3563	NCPPB_3563_001
punicae	Xanci6691	Xc_198	CTCACGCAGCGAGCGCGCTACAAGGTGGCACACG	GTCGCGCCCTCACGGGCGCGTGGATTGAAAC	GTCGCGCCCTCACGGGCGCGTGGATTGAAAC	NCPPB_3563	NCPPB_3563_002
punicae	Xanci6692	Xc_117	GATATGGGTCACGATCACACCGATCGAGCCAACGC	GTCGCGCCCTCACGGGCGCGTGGATTGAAAC	GTCGCGCCCTCACGGGCGCGTGGATTGAAAC	NCPPB_3563	NCPPB_3563_003
punicae	Xanci6693	Xc_197	CGCTTATCGTCAAGGCGACTTTGTGCGCAACTC	GTCGCGCCCTCACGGGCGCGTGGATTGAAAC	GTCGCGCCCTCACGGGCGCGTGGATTGAAAC	NCPPB_3563	NCPPB_3563_004
punicae	Xanci6694	Xc_153	CCGTACTGGCGTATGTGATGGGCGCGGCCATGGGC	GTCGCGCCCTCACGGGCGCGTGGATTGAAAC	GTCGCGCCCTCACGGGCGCGTGGATTGAAAC	NCPPB_3563	NCPPB_3563_005
punicae	Xanci6695	Xcc_05	TGGTTCAGGGCTGGAAAGACTTGGATGCCCGCATC	GTCGCGCCCTCACGGGCGCGTGGATTGAAAC	GTCGCGCCCTCACGGGCGCGTGGATTGAAAC	NCPPB_3563	NCPPB_3563_006

## Sheet: Dictionary of spacer sequences
ID CRISPR spacer	Sequence of CRISPR spacer	Length	Reverse complement
Xcc_01	CATGCCATATGCGGCGAGATCGCACAGCAGAAGGAA	36	TTCCTTCTGCTGTGCGATCTCGCCGCATATGGCATG
Xcc_02	CTGAGTTCGTCGCCGTCCCGGTCGTCTGACGCGT	34	ACGCGTCAGACGACCGGGACGGCGACGAACTCAG
Xcc_03	AAGAAGACCAGTCTGCGGCGTCGCGGCATCCTGGGG	36	CCCCAGGATGCCGCGACGCCGCAGACTGGTCTTCTT
Xcc_03a	AAGAAGACCAGTCTGCGGCGTCGCGGCATCCTTGGG	36	CCCAAGGATGCCGCGACGCCGCAGACTGGTCTTCTT
Xcc_03b	AAGAAGACCAGTCTGCGGCGTCGCGGCATCTTGGGG	36	CCCCAAGATGCCGCGACGCCGCAGACTGGTCTTCTT
Xcc_03c	AAGAAGACCAGTCTGCGGCGTCGCGGCATCCTGGGGG	37	CCCCCAGGATGCCGCGACGCCGCAGACTGGTCTTCTT
Xcc_04	CTGACTATCCCTGCATAGGCCACGACCTGCGAGG	34	CCTCGCAGGTCGTGGCCTATGCAGGGATAGTCAG
Xcc_05	TGGTTCAGGGCTGGAAAGACTTGGATGCCCGCATC	35	GATGCGGGCATCCAAGTCTTTCCAGCCCTGAACCA
Xcc_06	GGCTGGGAGCGTTACAAGTTTGAGCAGCCCGTAG	34	CTACGGGCTGCTCAAACTTGTAACGCTCCCAGCC
Xcc_07	TGTCGAGCGCGCACTGCTGCCGCGATGGCCGGAA	34	TTCCGGCCATCGCGGCAGCAGTGCGCGCTCGACA
Xcc_08	TTGACCACATGTTCTCTCTGTGGGAGGAAGGCAC	34	GTGCCTTCCTCCCACAGAGAGAACATGTGGTCAA
Xcc_09	TCATTGAACCCAAGGACCACTTCGCAGGGCGACT	34	AGTCGCCCTGCGAAGTGGTCCTTGGGTTCAATGA
Xcc_10	TTCGCTGGCATCGGTGGATGGAGCCTTGCGCTTC	34	GAAGCGCAAGGCTCCATCCACCGATGCCAGCGAA
Xcc_11	ATGTCGAAAACGATGGCCTTGACGTCATCGTCTGC	35	GCAGACGATGACGTCAAGGCCATCGTTTTCGACAT
Xcc_12	GCGGATATGTGATTAGACCCTTTTACGACTTTCAG	35	CTGAAAGTCGTAAAAGGGTCTAATCACATATCCGC
Xcc_13	GCCATCATGCTTTGAATGCGCTTACCCACGGCGAA	35	TTCGCCGTGGGTAAGCGCATTCAAAGCATGATGGC
Xcc_13a	GCCATCATGCTTTGAATGCGCCTACCCACGGCGAA	35	TTCGCCGTGGGTAGGCGCATTCAAAGCATGATGGC
Xcc_14	ACGTCTTGGACCTGGGTGTGGTTGCTGAGATAGTCA	36	TGACTATCTCAGCAACCACACCCAGGTCCAAGACGT
Xcc_15	GGGTTAACAACGCCTTGAAACGGCTTTGCCGCGACGC	37	GCGTCGCGGCAAAGCCGTTTCAAGGCGTTGTTAACCC
Xcc_16	GCAGACTGCCGAGGCCGGCATGCTGGAGGGGCGCCT	36	AGGCGCCCCTCCAGCATGCCGGCCTCGGCAGTCTGC
Xcc_17	CTCTCTCACGCCGCGCGTGCGAGATCCTGCGTGC	34	GCACGCAGGATCTCGCACGCGCGGCGTGAGAGAG
Xcc_18	GTGCCACCGACAGCGACGCACGTGGACCTGCAGATC	36	GATCTGCAGGTCCACGTGCGTCGCTGTCGGTGGCAC
Xcc_18a	GTGCCACCGACAGCGACGCACGTGGACCTGCATGTT	36	AACATGCAGGTCCACGTGCGTCGCTGTCGGTGGCAC
Xcc_19	TCGAGCGCATCGATGACGGTCACCCATCCCCCAATG	36	CATTGGGGGATGGGTGACCGTCATCGATGCGCTCGA
Xcc_19a	TCGAGCGCATCGATGACGGTCACCCATCCCCAATG	35	CATTGGGGATGGGTGACCGTCATCGATGCGCTCGA
Xcc_19b	GTGCCACCGATGACGGTCACCCATCCCCCAAT	32	ATTGGGGGATGGGTGACCGTCATCGGTGGCAC
Xcc_20	CGCTGCACGGATGCGCCAGGCGGCGAGGCGATCAT	35	ATGATCGCCTCGCCGCCTGGCGCATCCGTGCAGCG
Xcc_21	CTCGGGTTTCGGGATGTGCTTCAGATCTGCGTCG	34	CGACGCAGATCTGAAGCACATCCCGAAACCCGAG
Xcc_22	CTGTTCAAGCTCCGCCGCCTGATCCGCTTGCCGAG	35	CTCGGCAAGCGGATCAGGCGGCGGAGCTTGAACAG
Xcc_23	AAATGCTTTCGACGCGCATAAAGCGCTGGCGCAGGAG	37	CTCCTGCGCCAGCGCTTTATGCGCGTCGAAAGCATTT
Xcc_24	TCTTAAGAGAAGCTCGGATCGTGGTTTCAAGGTCG	35	CGACCTTGAAACCACGATCCGAGCTTCTCTTAAGA
Xcc_25	TGTAGATTCGGCGAATTGGATGACAGGCGACCGG	34	CCGGTCGCCTGTCATCCAATTCGCCGAATCTACA
Xcc_26	TATTAGGAGACAATATGAATACTGCACCTAACATG	35	CATGTTAGGTGCAGTATTCATATTGTCTCCTAATA
Xcc_27	TTGCGTATACCATCCGGCCCGAACTTCTCCGAGG	34	CCTCGGAGAAGTTCGGGCCGGATGGTATACGCAA
Xcc_28	GAGTTCGAGGGCAAGAAGAAGACGCAGGATGAAGGG	36	CCCTTCATCCTGCGTCTTCTTCTTGCCCTCGAACTC
Xcc_29	CTCATCACCACCCTGGAGAACGCAGCGGAAAGATGG	36	CCATCTTTCCGCTGCGTTCTCCAGGGTGGTGATGAG
Xcc_30	ATCGCCAGCAAGCCCATGAGCAAGGGCGGCTGCGG	35	CCGCAGCCGCCCTTGCTCATGGGCTTGCTGGCGAT
Xcc_31	ATCGACGGCGGCGGCATGGTGTGGGACTGCCAGCTG	36	CAGCTGGCAGTCCCACACCATGCCGCCGCCGTCGAT
Xcc_32	ATCTGCTTGTCTAGTTCCAAAATCGCCTTAACCGG	35	CCGGTTAAGGCGATTTTGGAACTAGACAAGCAGAT
Xcc_33	ACCAACGCACTGGCCCGCCGAGCTGACATCCACAG	35	CTGTGGATGTCAGCTCGGCGGGCCAGTGCGTTGGT
Xcc_34	CTCATGTACTCAACCGTAAACTCACGCACGACACG	35	CGTGTCGTGCGTGAGTTTACGGTTGAGTACATGAG
Xcc_35	ACCATCGAAGCCGAGTACAATGGCATGTACGTGGAG	36	CTCCACGTACATGCCATTGTACTCGGCTTCGATGGT
Xcc_36	TCGCTAATCGCCAAATTGCTGGAGATTGGCCGCGG	35	CCGCGGCCAATCTCCAGCAATTTGGCGATTAGCGA
Xcc_37	AGGTATGGATTGCCCGCCATAGGGCGGATGTTGTCG	36	CGACAACATCCGCCCTATGGCGGGCAATCCATACCT
		0
Xc_101	CAGTGGCGCACTGCCTGCGCCTCAGAAAAGCTG	33	CAGCTTTTCTGAGGCGCAGGCAGTGCGCCACTG
Xc_102	TGCAATCGCGCGACGCCTCGCCTATGCGCTCGTGG	35	CCACGAGCGCATAGGCGAGGCGTCGCGCGATTGCA
Xc_103	GACGCGGCGCATCCGATCGCATTGACCGCTGAGGG	35	CCCTCAGCGGTCAATGCGATCGGATGCGCCGCGTC
Xc_104	TACGTGATCGATCCCAAGTCGATGCAGAACAACAA	35	TTGTTGTTCTGCATCGACTTGGGATCGATCACGTA
Xc_105	TTGAACTGGAACGCCTTGTCGAGCGCATAGGCGG	34	CCGCCTATGCGCTCGACAAGGCGTTCCAGTTCAA
Xc_106	CCATGTGGATACGCTGGATTGGTGTTGGCCTCATC	35	GATGAGGCCAACACCAATCCAGCGTATCCACATGG
Xc_107	TGCAATTTTTGCATTGGCGAGATGGGGCGTCTCGGCG	37	CGCCGAGACGCCCCATCTCGCCAATGCAAAAATTGCA
Xc_108	TTCACCGCGCCTGACCCGAACGCCACGATGGGTGGT	36	ACCACCCATCGTGGCGTTCGGGTCAGGCGCGGTGAA
Xc_109	CTACCAATGCAATTCCGGTTGCGTGCAGACCTGGACG	37	CGTCCAGGTCTGCACGCAACCGGAATTGCATTGGTAG
Xc_110	AACATCGAGGCCGCCGATTGCATGAGTGCGGAATCC	36	GGATTCCGCACTCATGCAATCGGCGGCCTCGATGTT
Xc_111	CCGAAGTTGTTAATGGAGCCAGCCCCCTCGGTGTA	35	TACACCGAGGGGGCTGGCTCCATTAACAACTTCGG
Xc_112	CTCCAGTGCCTCAAAGGCGGCTGCGCGCTTGTTCG	35	CGAACAAGCGCGCAGCCGCCTTTGAGGCACTGGAG
Xc_113	GCGTACTGCACGCACGGCGTACATTTCGTAGGCGG	35	CCGCCTACGAAATGTACGCCGTGCGTGCAGTACGC
Xc_114	ACGTCGACCAGCACAATCGGCTCGCCGGCTTGCAGG	36	CCTGCAAGCCGGCGAGCCGATTGTGCTGGTCGACGT
Xc_115	TTAATAGGGCGCGCACGGCAGGCAATACCTTGACC	35	GGTCAAGGTATTGCCTGCCGTGCGCGCCCTATTAA
Xc_116	ATGCGCACAAGCCTGATCAAGGATCGTGTAGGTC	34	GACCTACACGATCCTTGATCAGGCTTGTGCGCAT
Xc_117	GATATGGGTCACGATCACACCGATCGAGCCGACGC	35	GCGTCGGCTCGATCGGTGTGATCGTGACCCATATC
Xc_117a	GATATGGGTCACGATCACACCGATCGAGCCAACGC	35	GCGTTGGCTCGATCGGTGTGATCGTGACCCATATC
Xc_118	GCCGCTGCCGGCTGGGGGTGGGTGGCGATGGCGCTG	36	CAGCGCCATCGCCACCCACCCCCAGCCGGCAGCGGC
Xc_119	GTCATAGGCCGGCGCGTAGTGATACTGCAGTTCC	34	GGAACTGCAGTATCACTACGCGCCGGCCTATGAC
Xc_120	AAGTGCGCCAGGATGCGCAGATAAACCTGCCTCC	34	GTCATAGGCCGGCGCGTAGTGATACTGCAGTTCC
Xc_121	TCTACACCGAGAACCTGGAGACGGAGACCGTCAC	34	GTGACGGTCTCCGTCTCCAGGTTCTCGGTGTAGA
Xc_122	ACCAATCAAGACTTGTCCGCGATTCGCGTGCGCA	34	TGCGCACGCGAATCGCGGACAAGTCTTGATTGGT
Xc_123	AGGCGCGTCAGGCACTCCAAGGGCAGATCACCCAG	35	CTGGGTGATCTGCCCTTGGAGTGCCTGACGCGCCT
Xc_124	GCCGTCTTCTTACCGCTGCGAATCAACAGGATGAT	35	ATCATCCTGTTGATTCGCAGCGGTAAGAAGACGGC
Xc_125	CTGCTGGCGGTGATGCGCCGCAGAGGGTTAGGGA	34	TCCCTAACCCTCTGCGGCGCATCACCGCCAGCAG
Xc_126	TTACGCGTGTTGCAATCGATGCGCCACTGGATGC	34	GCATCCAGTGGCGCATCGATTGCAACACGCGTAA
Xc_127	TGCAGACGGGGGTAATGCACAACAGCGACCTACT	34	AGTAGGTCGCTGTTGTGCATTACCCCCGTCTGCA
Xc_128	ACCGCTGACCAAGCGCAATGGCGGCAACCTGCCG	34	CGGCAGGTTGCCGCCATTGCGCTTGGTCAGCGGT
Xc_129	ATCTGATTGGTGTTAATCAGCAGCACGGGCACGTC	35	GACGTGCCCGTGCTGCTGATTAACACCAATCAGAT
Xc_130	TTACCAGTAGGGCGCCACGGCGCATTTCGACCGT	34	ACGGTCGAAATGCGCCGTGGCGCCCTACTGGTAA
Xc_131	TGCCGGAGTACCGACAGGATTTCGCGGGTGATTTT	35	AAAATCACCCGCGAAATCCTGTCGGTACTCCGGCA
Xc_132	ACCGGTCCGGATGGCCGCGAGCGCATCGGCGTCATG	36	CATGACGCCGATGCGCTCGCGGCCATCCGGACCGGT
Xc_133	ACTGACGCTCAGATCCAGACCCTTCTGCAGGCGG	34	CCGCCTGCAGAAGGGTCTGGATCTGAGCGTCAGT
Xc_134	AGGAGGAAGAGGTCACAGTCTGCGAGTACTGGTA	34	TACCAGTACTCGCAGACTGTGACCTCTTCCTCCT
Xc_135	AAGTCACTGCCAAGGCCATCGCAAAGGCCCAGGGG	35	CCCCTGGGCCTTTGCGATGGCCTTGGCAGTGACTT
Xc_136	CTGTTCGGCCGCTAACACAACCCCACATAGCCCCG	35	CGGGGCTATGTGGGGTTGTGTTAGCGGCCGAACAG
Xc_137	GCTTCGTCGTCGGCCATGACGGAGGGCCGAGCAT	34	ATGCTCGGCCCTCCGTCATGGCCGACGACGAAGC
Xc_138	CCTGAACTGGAAAATCACGCTCAAGCACAACACCA	35	TGGTGTTGTGCTTGAGCGTGATTTTCCAGTTCAGG
Xc_139	TTGTGCAGTTGGTCTCGAAGCTCTGCGACTTGTC	34	GACAAGTCGCAGAGCTTCGAGACCAACTGCACAA
Xc_140	ATGGTCACGCGTGCTGACGCCGAGCTTATGTGCGT	35	ACGCACATAAGCTCGGCGTCAGCACGCGTGACCAT
Xc_141	TGTTCCTCGCCCACGTCGTAGCTGATATACGATC	34	GATCGTATATCAGCTACGACGTGGGCGAGGAACA
Xc_142	GTGGAGGATCAAGTGATGACGCACGCCGAACTGT	34	ACAGTTCGGCGTGCGTCATCACTTGATCCTCCAC
Xc_143	AATTGGGGGATGAAGGCCGCGAACGACTACACCGT	35	ACGGTGTAGTCGTTCGCGGCCTTCATCCCCCAATT
Xc_144	GCTTGCGCGCACGGTATGGCGCGAACCTGGAGGAGG	36	CCTCCTCCAGGTTCGCGCCATACCGTGCGCGCAAGC
Xc_145	GAAAGATCGCCGAGACGCCCGCTTCGCCTTCGTC	34	GACGAAGGCGAAGCGGGCGTCTCGGCGATCTTTC
Xc_146	CACCAGGACACTGATTCGCGCCGCACTCACAAAAG	35	CTTTTGTGAGTGCGGCGCGAATCAGTGTCCTGGTG
Xc_147	ATCCGGACGATCGACCGCCGCGTGGAGTTCGCA	33	TGCGAACTCCACGCGGCGGTCGATCGTCCGGAT
Xc_148	CTGGAGCCGCGTCCAGCGTTTACCGCCTTCGCGCC	35	GGCGCGAAGGCGGTAAACGCTGGACGCGGCTCCAG
Xc_149	GCGCAAGACAGCGGTGTGCCGCCGCTCGGTTATGCC	36	GGCATAACCGAGCGGCGGCACACCGCTGTCTTGCGC
Xc_150	TCGGCGGTGACGTCCATCCATTCGCGGACCTCAT	34	ATGAGGTCCGCGAATGGATGGACGTCACCGCCGA
Xc_151	TGCACCAACCCAAGTACCATCGCGTCGTTCCAG	33	CTGGAACGACGCGATGGTACTTGGGTTGGTGCA
Xc_152	CGCGACCTGGTGGACGAGCTTGGCCGGCTCGGCGT	35	ACGCCGAGCCGGCCAAGCTCGTCCACCAGGTCGCG
Xc_152a	CGCGACCTGGTGGACGAGCTTGGCCGGCTCGGCGC	35	GCGCCGAGCCGGCCAAGCTCGTCCACCAGGTCGCG
Xc_153	CCGTACTGGCGTATGTGATGGGCGCGGCCATGGGC	35	GCCCATGGCCGCGCCCATCACATACGCCAGTACGG
Xc_154	AGCTTCAAAGTGTGGATCGGGCCAGACGTCCCT	33	AGGGACGTCTGGCCCGATCCACACTTTGAAGCT
Xc_155	GTTTTGTGCGGAGAGCAGGACGAATACACAAAA	33	TTTTGTGTATTCGTCCTGCTCTCCGCACAAAAC
Xc_155a	GTTTTGTGCGGAGAGCAGCACGAATACACAAAA	33	TTTTGTGTATTCGTGCTGCTCTCCGCACAAAAC
Xc_156	TGCAGCTGGGCCGTCATGTTCTCGGCCAGCGTGAAG	36	CTTCACGCTGGCCGAGAACATGACGGCCCAGCTGCA
Xc_157	GATCGATGTCGGGCTAAACGACGACCTGACCAA	33	TTGGTCAGGTCGTCGTTTAGCCCGACATCGATC
Xc_158	GCGTCAAGTGGATTGTTTGCCGCGTCCTGCGCCGAG	36	CTCGGCGCAGGACGCGGCAAACAATCCACTTGACGC
Xc_159	ATCGCGTCCAGGCGTACGCCGTAGATCGACACC	33	GGTGTCGATCTACGGCGTACGCCTGGACGCGAT
Xc_160	GGTCTTTGCGGCCACCAAGTCCAAGGACGTCATC	34	GATGACGTCCTTGGACTTGGTGGCCGCAAAGACC
Xc_161	AGCAGCGGCAGCAGGTCGCCCGACGTGTTTGGCGCAGG	38	CCTGCGCCAAACACGTCGGGCGACCTGCTGCCGCTGCT
Xc_162	CGCTTATCGTCAAGGCGACTTTGTGCGCAACTC	33	GAGTTGCGCACAAAGTCGCCTTGACGATAAGCG
Xc_163	ATGGCCGAGCGGGCAGGGCTGGCAGCGCTGCGCG	34	CGCGCAGCGCTGCCAGCCCTGCCCGCTCGGCCAT
Xc_164	TGCAGAGCTGGCGCGCTATAGCGCGGATCAGGAG	34	CTCCTGATCCGCGCTATAGCGCGCCAGCTCTGCA
Xc_165	GCTTTGAGCGATGCCGGATCTATGAGTGGGGAGC	34	GCTCCCCACTCATAGATCCGGCATCGCTCAAAGC
Xc_166	TCGCGCATGCCGCCGTCAGGGCAGGTCATCATCG	34	CGATGATGACCTGCCCTGACGGCGGCATGCGCGA
Xc_167	ATCGCCTCAGGCACTGCCGCAGGCGCTCTGATAAG	35	CTTATCAGAGCGCCTGCGGCAGTGCCTGAGGCGAT
Xc_168	ACGTTCTCCGCGCGGGATCTGCTGCCCAGGCACAT	35	ATGTGCCTGGGCAGCAGATCCCGCGCGGAGAACGT
Xc_169	ACCGTTACGGCAGCTGGCCGCACAGCCGAAGCCA	34	TGGCTTCGGCTGTGCGGCCAGCTGCCGTAACGGT
Xc_170	ACTATCGATCAGATCGCCGCACGTCTGGGGGTG	33	CACCCCCAGACGTGCGGCGATCTGATCGATAGT
Xc_171	ACTCAGATTGTGCACAGGCTTGACGGAACGCTGGGG	36	CCCCAGCGTTCCGTCAAGCCTGTGCACAATCTGAGT
Xc_172	CTCATGCCGTCACCGCCGTGGCGTCGCCCAGCTCG	35	CGAGCTGGGCGACGCCACGGCGGTGACGGCATGAG
Xc_173	ATGGACGGGGTGAAGTACCTGCAGGCCGCCGAGCG	35	CGCTCGGCGGCCTGCAGGTACTTCACCCCGTCCAT
Xc_174	CCGCCGGGACCAACCTGGGCGGGCCGTGCTACGAG	35	CTCGTAGCACGGCCCGCCCAGGTTGGTCCCGGCGG
Xc_175	CTGCGGGTCGTTGCTTTCTTCAATAACCGCGATGACG	37	CGTCATCGCGGTTATTGAAGAAAGCAACGACCCGCAG
Xc_176	ACAACTCGCTGGAGCAGGCCCGATAGCTTTTCAGCG	36	CGCTGAAAAGCTATCGGGCCTGCTCCAGCGAGTTGT
Xc_177	CAGCAGAAGTTGTCGTTTGCATCGATGCTGGGCTGG	36	CCAGCCCAGCATCGATGCAAACGACAACTTCTGCTG
Xc_178	GACTACGGCCCCGAAAGGATGAGGAGCAGGGCATG	35	CATGCCCTGCTCCTCATCCTTTCGGGGCCGTAGTC
Xc_179	CCTTATCCCAAGCCTTCGCACAGTGGCAAGAACTG	35	CAGTTCTTGCCACTGTGCGAAGGCTTGGGATAAGG
Xc_180	TTGCTTGCGGCCATCGCCGCGGCATCCGAGCAGCCCG	37	CGGGCTGCTCGGATGCCGCGGCGATGGCCGCAAGCAA
Xc_181	CAGTGTGGCGCAGTCCTTGGCTTCCTGCATGCCCAGG	37	CCTGGGCATGCAGGAAGCCAAGGACTGCGCCACACTG
Xc_182	AGTCTCCCGTTTTGGCGCGGGGCCAACGTTTTGAG	35	CTCAAAACGTTGGCCCCGCGCCAAAACGGGAGACT
Xc_183	CAGAATGAACTCTCGGTCATCGGCTAGGTCGTCAAAG	37	CTTTGACGACCTAGCCGATGACCGAGAGTTCATTCTG
Xc_184	CTGTGAGTCGTCGAAAAACCGCAGGGACTCGCGTG	35	CACGCGAGTCCCTGCGGTTTTTCGACGACTCACAG
Xc_185	CCCAGGTGAAGAACAGGGTATACACACCGCCTTG	34	CAAGGCGGTGTGTATACCCTGTTCTTCACCTGGG
Xc_186	CTCGCTTCTGAGCTTTGCTACACCATGAGTGGTAGG	36	CCTACCACTCATGGTGTAGCAAAGCTCAGAAGCGAG
Xc_187	GTCTAGGCAATTGGTGCAAGCTTGACAGCTGAAGCG	36	CGCTTCAGCTGTCAAGCTTGCACCAATTGCCTAGAC
Xc_188	CCGACGTAGAAAGCGCCATCGCTGCTTATGAAAAG	35	CTTTTCATAAGCAGCGATGGCGCTTTCTACGTCGG
Xc_189	ATCAACAGACTGTGCATGACGTCAAGCAAGCTAGGG	36	CCCTAGCTTGCTTGACGTCATGCACAGTCTGTTGAT
Xc_190	GAGACGTTCATCACTTGACCCTCCACGAACGCGA	34	TCGCGTTCGTGGAGGGTCAAGTGATGAACGTCTC
Xc_191	CACGAAGGCGCTGCAGGTGTTGATGGCTTAGTTG	34	CAACTAAGCCATCAACACCTGCAGCGCCTTCGTG
Xc_192	TGCATCACCAGCAGCGGCGGCGCACCGATCCGGCGA	36	TCGCCGGATCGGTGCGCCGCCGCTGCTGGTGATGCA
Xc_193	CGTATCCAGACCGGGCGTAACCGGGTCAAGGCCAA	35	TTGGCCTTGACCCGGTTACGCCCGGTCTGGATACG
Xc_194	CCTTGAGGTGCCGGTGGTGCTTGGGCCGCTACA	33	TGTAGCGGCCCAAGCACCACCGGCACCTCAAGG
Xc_195	CAGTCGGCCGCGATGTTCGCCCAGATCGACCCAA	34	TTGGGTCGATCTGGGCGAACATCGCGGCCGACTG
Xc_196	CAGCTCTGCCTTGTTGCATTGGCGGCCATAGCAC	34	GTGCTATGGCCGCCAATGCAACAAGGCAGAGCTG
Xc_197	CGCTTATCGTCAAGGCGACTTTGTGCGCAACTC	33	GAGTTGCGCACAAAGTCGCCTTGACGATAAGCG
Xc_198	CTCACGCAGCGAGCGCGCTACAAGGTGGCACACG	34	CGTGTGCCACCTTGTAGCGCGCTCGCTGCGTGAG
Xc_199	TTCCGCAAGAACGAGGGCTTCACGATCCTTCAC	33	GTGAAGGATCGTGAAGCCCTCGTTCTTGCGGAA
Xc_200	CAGTACCGGTGTTGACGTCGCTCATGGCCTCATAG	35	CTATGAGGCCATGAGCGACGTCAACACCGGTACTG
Xc_201	TGCAGAGCTGGCGCGCTATAGCGCGGATCAGGTGC	35	GCACCTGATCCGCGCTATAGCGCGCCAGCTCTGCA
Xc_202	AAATCACCAAACCACTATTAGGTGAGGTCGCGGA	34	TCCGCGACCTCACCTAATAGTGGTTTGGTGATTT
Xc_203	TCCACGTTATGGGTGGATTCGGTGCGTTCCGCCTT	35	AAGGCGGAACGCACCGAATCCACCCATAACGTGGA

## Sheet: Remarks
Table "X. citri pv. citri"
(1) Cells with DR sequences are colored green if they are in the forward orientation and blue if they are in the reverse orientation. Cells with sequence variants are characterized by a different intensity of color.
(2) Sequences of homologous spacers (i.e. Xanci0001, Xanci0019, Xanci0037, ...) are shown in the same color.
(3) Cells with spacer variants that a truncated by one nucleotide and DR variants that are extended by one nucleotide, resulting from the implementation of the CRISPRCasFinder algorithm, are colored in pale pink (e.g. Xanci0131 to Xanci0133, Xanci0152 to Xanci0154, ...).
(4) Cells with sequence variants of prototype spacers are colored in salmon (e.g. Xanci0950, Xanci1872, Xanci3611, ...).
(5) 14 unique spacer variants of the Pakistan strain CFBP 2911, which are truncated by one nucleotide, and its DR variants, which are extended by one nucleotide, resulting from the implementation of the CRISPRCasFinder algorithm, are highlighted in pale purple (Xanci0476 to Xanci0489).
(6) Cells with false positives assessed by the predicted CRISPR-unrelated DR sequences are colored bright yellow (e.g. Xanci2264, Xanci2535 to Xanci25356, Xanci3512, …).
Table "Other X. citri pathovars"
(7) Cells with DR sequences are colored green if they are in the forward orientation and blue if they are in the reverse orientation. Cells with sequence variants are characterized by a different intensity of color.
(8) Sequences of spacers that are homologs of spacers in the pathovar citri (i.e. Xanci6519, Xanci6520, Xanci6552, ...) are shown in the same color as in Table "X. citri pv. citri".
(9) Cells with homologous spacers (i.e. Xanci0001, Xanci0019, Xanci0037, ...) are colored in the same color.
(10) Cells with spacer variants that a truncated by one nucleotide and DR variants that are extended by one nucleotide, resulting from the implementation of the CRISPRCasFinder algorithm, are colored pale pink (Xanci6553 to Xanci6596).
(11) Cells with false positives assessed by the predicted CRISPR-unrelated DR sequences are colored bright yellow (Xanci6597, Xanci6610).
Table "Dictionary of spacer sequences"
(12) The same color codes as in the other two table was used.
