# Supplementary material for: Clustered Regularly Interspaced Short Palindromic Repeats in Xanthomonas citri—Witnesses to a Global Expansion of a Bacterial Pathogen over Time
Source: Microorganisms. 2022 Aug 26;10(9):1715. doi: 10.3390/microorganisms10091715 (PMC9504256; doi:10.3390/microorganisms10091715)
Supplement: Supplementary file 1 [file microorganisms-10-01715-s001.zip › microorganisms-1839073-supplementary/Table_S3.xlsx]

## Sheet: Spoligotypes
Pathotype	Strain	Coordinates	Sequence	Length	Remark	Spacer:	Xcc_23	Xcc_22	Xcc_21	Xcc_20	Xcc_19	Xcc_18	Xcc_17	Xcc_16	Xcc_15	Xcc_14	Xcc_13	Xcc_12	Xcc_11	Xcc_10	Xcc_09	Xcc_08	Xcc_07	Xcc_06	Xcc_05	Xcc_04	Xcc_03	Xcc_02	Xcc_01	Binary code	Spoligotype:	01	02	03	04	05	06	07	08	09	10	11	12	13	14	15	16	17	18
						Length:	37	35	34	35	36	36	34	36	37	36	35	35	35	34	34	34	34	34	35	34	36	34	36
						Prototype:	AAATGCTTTCGACGCGCATAAAGCGCTGGCGCAGGAG	CTGTTCAAGCTCCGCCGCCTGATCCGCTTGCCGAG	CTCGGGTTTCGGGATGTGCTTCAGATCTGCGTCG	CGCTGCACGGATGCGCCAGGCGGCGAGGCGATCAT	TCGAGCGCATCGATGACGGTCACCCATCCCCCAATG	GTGCCACCGACAGCGACGCACGTGGACCTGCAGATC	CTCTCTCACGCCGCGCGTGCGAGATCCTGCGTGC	GCAGACTGCCGAGGCCGGCATGCTGGAGGGGCGCCT	GGGTTAACAACGCCTTGAAACGGCTTTGCCGCGACGC	ACGTCTTGGACCTGGGTGTGGTTGCTGAGATAGTCA	GCCATCATGCTTTGAATGCGCTTACCCACGGCGAA	GCGGATATGTGATTAGACCCTTTTACGACTTTCAG	ATGTCGAAAACGATGGCCTTGACGTCATCGTCTGC	TTCGCTGGCATCGGTGGATGGAGCCTTGCGCTTC	TCATTGAACCCAAGGACCACTTCGCAGGGCGACT	TTGACCACATGTTCTCTCTGTGGGAGGAAGGCAC	TGTCGAGCGCGCACTGCTGCCGCGATGGCCGGAA	GGCTGGGAGCGTTACAAGTTTGAGCAGCCCGTAG	TGGTTCAGGGCTGGAAAGACTTGGATGCCCGCATC	CTGACTATCCCTGCATAGGCCACGACCTGCGAGG	AAGAAGACCAGTCTGCGGCGTCGCGGCATCCTGGGG	CTGAGTTCGTCGCCGTCCCGGTCGTCTGACGCGT	CATGCCATATGCGGCGAGATCGCACAGCAGAAGGAA	.	Binary code:	11111111111111111111111	11111111101111111111111	11011111111111111111011	11111111101101111111111	11111111101110111111111	11111111101111101111111	11111111101101110111111	11111111101100101111111	11111111111010011011111	11110111111110011011011	11110011111110011011011	11111111111110000011111	11111111111100000011111	11111111101100101111011	11111000001111111111111	11110111001111101011011	11110111001111101001011	11110011111010011010011
						Prototype (reverse complement):	CTCCTGCGCCAGCGCTTTATGCGCGTCGAAAGCATTT	CTCGGCAAGCGGATCAGGCGGCGGAGCTTGAACAG	CGACGCAGATCTGAAGCACATCCCGAAACCCGAG	ATGATCGCCTCGCCGCCTGGCGCATCCGTGCAGCG	CATTGGGGGATGGGTGACCGTCATCGATGCGCTCGA	GATCTGCAGGTCCACGTGCGTCGCTGTCGGTGGCAC	GCACGCAGGATCTCGCACGCGCGGCGTGAGAGAG	AGGCGCCCCTCCAGCATGCCGGCCTCGGCAGTCTGC	GCGTCGCGGCAAAGCCGTTTCAAGGCGTTGTTAACCC	TGACTATCTCAGCAACCACACCCAGGTCCAAGACGT	TTCGCCGTGGGTAAGCGCATTCAAAGCATGATGGC	CTGAAAGTCGTAAAAGGGTCTAATCACATATCCGC	GCAGACGATGACGTCAAGGCCATCGTTTTCGACAT	GAAGCGCAAGGCTCCATCCACCGATGCCAGCGAA	AGTCGCCCTGCGAAGTGGTCCTTGGGTTCAATGA	GTGCCTTCCTCCCACAGAGAGAACATGTGGTCAA	TTCCGGCCATCGCGGCAGCAGTGCGCGCTCGACA	CTACGGGCTGCTCAAACTTGTAACGCTCCCAGCC	GATGCGGGCATCCAAGTCTTTCCAGCCCTGAACCA	CCTCGCAGGTCGTGGCCTATGCAGGGATAGTCAG	CCCCAGGATGCCGCGACGCCGCAGACTGGTCTTCTT	ACGCGTCAGACGACCGGGACGGCGACGAACTCAG	TTCCTTCTGCTGTGCGATCTCGCCGCATATGGCATG	.	Length:	23	23	23	23	23	23	23	23	23	23	23	23	23	23	23	23	23	23
						Spacer variant 1:					CTCGAGCGCATCGATGACGGTCACCCATCCCCAATG	GTGCCACCGACAGCGACGCACGTGGACCTGCATGTT	.				GCCATCATGCTTTGAATGCGCCTACCCACGGCGAA	.									AAGAAGACCAGTCTGCGGCGTCGCGGCATCCTTGGG	.		.
						Spacer variant 1 (reverse complement):					CATTGGGGATGGGTGACCGTCATCGATGCGCTCGAG	AACATGCAGGTCCACGTGCGTCGCTGTCGGTGGCAC	.				TTCGCCGTGGGTAGGCGCATTCAAAGCATGATGGC	.									CCCAAGGATGCCGCGACGCCGCAGACTGGTCTTCTT	.
						Spacer variant 2:					GTGCCACCGATGACGGTCACCCATCCCCCAAT	.															AAGAAGACCAGTCTGCGGCGTCGCGGCATCTTGGGG	.
						Spacer variant 2 (reverse complement):					ATTGGGGGATGGGTGACCGTCATCGGTGGCAC	.															CCCCAAGATGCCGCGACGCCGCAGACTGGTCTTCTT	.
	03-1638-1-1	CP023285:4634666,4635885	GTCGCGCCCTCACGGGCGCGTGGATTGAAACAAATGCTTTCGACGCGCATAAAGCGCTGGCGCAGGAGGTCGCGCCCTCACGGGCGCGTGGATTGAAACCTGTTCAAGCTCCGCCGCCTGATCCGCTTGCCGAGGTCGCGCCCTCACGGGCGCGTGGATTGAAACCTCGGGTTTCGGGATGTGCTTCAGATCTGCGTCGGTCGCGCCCTCACGGGCGCGTGGATTGAAACCGCTGCACGGATGCGCCAGGCGGCGAGGCGATCATGTCGCGCCCTCACGGGCGCGTGGATTGAAACTCGAGCGCATCGATGACGGTCACCCATCCCCCAATGGTCGCGCCCTCACGGGCGCGTGGATTGAAACGTGCCACCGACAGCGACGCACGTGGACCTGCAGATC…	1220			1	1	1	1	1	1	1	1	1	0	1	1	0	0	1	0	1	1	1	1	0	1	1	11111111101100101111011	Spoligotype 14														14
	306	AE008923:4522475,4523694	GTCGCGCCCTCACGGGCGCGTGGATTGAAACAAATGCTTTCGACGCGCATAAAGCGCTGGCGCAGGAGGTCGCGCCCTCACGGGCGCGTGGATTGAAACCTGTTCAAGCTCCGCCGCCTGATCCGCTTGCCGAGGTCGCGCCCTCACGGGCGCGTGGATTGAAACCTCGGGTTTCGGGATGTGCTTCAGATCTGCGTCGGTCGCGCCCTCACGGGCGCGTGGATTGAAACCGCTGCACGGATGCGCCAGGCGGCGAGGCGATCATGTCGCGCCCTCACGGGCGCGTGGATTGAAACTCGAGCGCATCGATGACGGTCACCCATCCCCCAATGGTCGCGCCCTCACGGGCGCGTGGATTGAAACGTGCCACCGACAGCGACGCACGTGGACCTGCAGATC…	1220			1	1	1	1	1	1	1	1	1	0	1	1	0	0	1	0	1	1	1	1	0	1	1	11111111101100101111011	Spoligotype 14														14
A	5208	CP009028:4522473,4523692	GTCGCGCCCTCACGGGCGCGTGGATTGAAACAAATGCTTTCGACGCGCATAAAGCGCTGGCGCAGGAGGTCGCGCCCTCACGGGCGCGTGGATTGAAACCTGTTCAAGCTCCGCCGCCTGATCCGCTTGCCGAGGTCGCGCCCTCACGGGCGCGTGGATTGAAACCTCGGGTTTCGGGATGTGCTTCAGATCTGCGTCGGTCGCGCCCTCACGGGCGCGTGGATTGAAACCGCTGCACGGATGCGCCAGGCGGCGAGGCGATCATGTCGCGCCCTCACGGGCGCGTGGATTGAAACTCGAGCGCATCGATGACGGTCACCCATCCCCCAATGGTCGCGCCCTCACGGGCGCGTGGATTGAAACGTGCCACCGACAGCGACGCACGTGGACCTGCAGATC…	1220			1	1	1	1	1	1	1	1	1	0	1	1	0	0	1	0	1	1	1	1	0	1	1	11111111101100101111011	Spoligotype 14														14
	A306	CP006857:4522466,4523685	GTCGCGCCCTCACGGGCGCGTGGATTGAAACAAATGCTTTCGACGCGCATAAAGCGCTGGCGCAGGAGGTCGCGCCCTCACGGGCGCGTGGATTGAAACCTGTTCAAGCTCCGCCGCCTGATCCGCTTGCCGAGGTCGCGCCCTCACGGGCGCGTGGATTGAAACCTCGGGTTTCGGGATGTGCTTCAGATCTGCGTCGGTCGCGCCCTCACGGGCGCGTGGATTGAAACCGCTGCACGGATGCGCCAGGCGGCGAGGCGATCATGTCGCGCCCTCACGGGCGCGTGGATTGAAACTCGAGCGCATCGATGACGGTCACCCATCCCCCAATGGTCGCGCCCTCACGGGCGCGTGGATTGAAACGTGCCACCGACAGCGACGCACGTGGACCTGCAGATC…	1220			1	1	1	1	1	1	1	1	1	0	1	1	0	0	1	0	1	1	1	1	0	1	1	11111111101100101111011	Spoligotype 14														14
A*	AS8	JPLO01000002:109219,110373	GTCGCGCCCTCACGGGCGCGTGGATTGAAACAAATGCTTTCGACGCGCATAAAGCGCTGGCGCAGGAGGTCGCGCCCTCACGGGCGCGTGGATTGAAACCTGTTCAAGCTCCGCCGCCTGATCCGCTTGCCGAGGTCGCGCCCTCACGGGCGCGTGGATTGAAACCTCGGGTTTCGGGATGTGCTTCAGATCTGCGTCGGTCGCGCCCTCACGGGCGCGTGGATTGAAACCGCTGCACGGATGCGCCAGGCGGCGAGGCGATCATGTCGCGCCCTCACGGGCGCGTGGATTGAAACCTCTCTCACGCCGCGCGTGCGAGATCCTGCGTGCGTCGCGCCCTCACGGGCGCGTGGATTGAAACGCAGACTGCCGAGGCCGGCATGCTGGAGGGGCGCCTGT…	1155			1	1	1	1	0	0	1	1	1	1	1	0	1	0	0	1	1	0	1	1	1	1	1	11110011111010011011111	Spoligotype 49
A*	AS9	JPLP01000002:109498,110786	GTCGCGCCCTCACGGGCGCGTGGATTGAAACAAATGCTTTCGACGCGCATAAAGCGCTGGCGCAGGAGGTCGCGCCCTCACGGGCGCGTGGATTGAAACCTGTTCAAGCTCCGCCGCCTGATCCGCTTGCCGAGGTCGCGCCCTCACGGGCGCGTGGATTGAAACCTCGGGTTTCGGGATGTGCTTCAGATCTGCGTCGGTCGCGCCCTCACGGGCGCGTGGATTGAAACCGCTGCACGGATGCGCCAGGCGGCGAGGCGATCATGTCGCGCCCTCACGGGCGCGTGGATTGAAACTCGAGCGCATCGATGACGGTCACCCATCCCCCAATGGTCGCGCCCTCACGGGCGCGTGGATTGAAACGTGCCACCGACAGCGACGCACGTGGACCTGCAGATC…	1289			1	1	1	1	1	1	1	1	1	1	1	0	1	0	0	1	1	0	1	1	1	1	1	11111111111010011011111	Spoligotype 09									09
A*	AS270	JPLN01000002:109499,110787	GTCGCGCCCTCACGGGCGCGTGGATTGAAACAAATGCTTTCGACGCGCATAAAGCGCTGGCGCAGGAGGTCGCGCCCTCACGGGCGCGTGGATTGAAACCTGTTCAAGCTCCGCCGCCTGATCCGCTTGCCGAGGTCGCGCCCTCACGGGCGCGTGGATTGAAACCTCGGGTTTCGGGATGTGCTTCAGATCTGCGTCGGTCGCGCCCTCACGGGCGCGTGGATTGAAACCGCTGCACGGATGCGCCAGGCGGCGAGGCGATCATGTCGCGCCCTCACGGGCGCGTGGATTGAAACTCGAGCGCATCGATGACGGTCACCCATCCCCCAATGGTCGCGCCCTCACGGGCGCGTGGATTGAAACGTGCCACCGACAGCGACGCACGTGGACCTGCAGATC…	1289			1	1	1	1	1	1	1	1	1	1	1	0	1	0	0	1	1	0	1	1	1	1	1	11111111111010011011111	Spoligotype 09									09
Aw	AW13	CP009031:5154997,5155227	GGTCGCGCCCTCACGGGCGCGTGGATTGAAACAAATGCTTTCGACGCGCATAAAGCGCTGGCGCAGGAGGTCGCGCCCTCACGGGCGCGTGGATTGAAACCTGTTCAAGCTCCGCCGCCTGATCCGCTTGCCGAGGTCGCGCCCTCACGGGCGCGTGGATTGAAACCTCGGGTTTCGGGATGTGCTTCAGATCTGCGTCGGTCGCGCCCTCACGGGCGCGTGGATTGAAAC	231			1	1	1	0	0	0	0	0	0	0	0	0	0	0	0	0	0	0	0	0	0	0	0
Aw	AW13	CP009031:5157282,5158499	GTCGCGCCCTCACGGGCGCGTGGATTGAAACTCGAGCGCATCGATGACGGTCACCCATCCCCCAATGGTCGCGCCCTCACGGGCGCGTGGATTGAAACGTGCCACCGACAGCGACGCACGTGGACCTGCAGATCGTCGCGCCCTCACGGGCGCGTGGATTGAAACCTCTCTCACGCCGCGCGTGCGAGATCCTGCGTGCGTCGCGCCCTCACGGGCGCGTGGATTGAAACGCAGACTGCCGAGGCCGGCATGCTGGAGGGGCGCCTGTCGCGCCCTCACGGGCGCGTGGATTGAAACGGGTTAACAACGCCTTGAAACGGCTTTGCCGCGACGCGTCGCGCCCTCACGGGCGCGTGGATTGAAACGCCATCATGCTTTGAATGCGCTTACCCACGGCGA…	1218			0	0	0	0	1	1	1	1	1	0	1	1	1	1	1	1	1	1	1	1	1	1	1
Aw	AW13	CP009031:5154998,5158499	GTCGCGCCCTCACGGGCGCGTGGATTGAAACAAATGCTTTCGACGCGCATAAAGCGCTGGCGCAGGAGGTCGCGCCCTCACGGGCGCGTGGATTGAAACCTGTTCAAGCTCCGCCGCCTGATCCGCTTGCCGAGGTCGCGCCCTCACGGGCGCGTGGATTGAAACCTCGGGTTTCGGGATGTGCTTCAGATCTGCGTCGGTCGCGCCCTCACGGGCGCGTGGATTGAAACTGTTAGCGCCGATGTAAAACTGACCCACAGCGCCGAAGTAAAAGTGACCCACCTGGGCCACGATGGTGGCCTTTTGAAGGCTGCTGATGTTGACTCAGGAGCAGGCAGTGGAGATACGTGTGATGGCCCGCAGGGGCGAGAGTGTCAGAGCGATCGCGAAGCAATTGGA…	3502	IS element		1	1	1	1	1	1	1	1	1	0	1	1	1	1	1	1	1	1	1	1	1	1	1	11111111101111111111111	Spoligotype 02		02
Aw	AW14	CP009034:5154997,5155227	GGTCGCGCCCTCACGGGCGCGTGGATTGAAACAAATGCTTTCGACGCGCATAAAGCGCTGGCGCAGGAGGTCGCGCCCTCACGGGCGCGTGGATTGAAACCTGTTCAAGCTCCGCCGCCTGATCCGCTTGCCGAGGTCGCGCCCTCACGGGCGCGTGGATTGAAACCTCGGGTTTCGGGATGTGCTTCAGATCTGCGTCGGTCGCGCCCTCACGGGCGCGTGGATTGAAAC	231			1	1	1	0	0	0	0	0	0	0	0	0	0	0	0	0	0	0	0	0	0	0	0
Aw	AW14	CP009034:5157282,5158499	GTCGCGCCCTCACGGGCGCGTGGATTGAAACTCGAGCGCATCGATGACGGTCACCCATCCCCCAATGGTCGCGCCCTCACGGGCGCGTGGATTGAAACGTGCCACCGACAGCGACGCACGTGGACCTGCAGATCGTCGCGCCCTCACGGGCGCGTGGATTGAAACCTCTCTCACGCCGCGCGTGCGAGATCCTGCGTGCGTCGCGCCCTCACGGGCGCGTGGATTGAAACGCAGACTGCCGAGGCCGGCATGCTGGAGGGGCGCCTGTCGCGCCCTCACGGGCGCGTGGATTGAAACGGGTTAACAACGCCTTGAAACGGCTTTGCCGCGACGCGTCGCGCCCTCACGGGCGCGTGGATTGAAACGCCATCATGCTTTGAATGCGCTTACCCACGGCGA…	1218			0	0	0	0	1	1	1	1	1	0	1	1	1	1	1	1	1	1	1	1	1	1	1
Aw	AW14	CP009034:5154998,5158499	GTCGCGCCCTCACGGGCGCGTGGATTGAAACAAATGCTTTCGACGCGCATAAAGCGCTGGCGCAGGAGGTCGCGCCCTCACGGGCGCGTGGATTGAAACCTGTTCAAGCTCCGCCGCCTGATCCGCTTGCCGAGGTCGCGCCCTCACGGGCGCGTGGATTGAAACCTCGGGTTTCGGGATGTGCTTCAGATCTGCGTCGGTCGCGCCCTCACGGGCGCGTGGATTGAAACTGTTAGCGCCGATGTAAAACTGACCCACAGCGCCGAAGTAAAAGTGACCCACCTGGGCCACGATGGTGGCCTTTTGAAGGCTGCTGATGTTGACTCAGGAGCAGGCAGTGGAGATACGTGTGATGGCCCGCAGGGGCGAGAGTGTCAGAGCGATCGCGAAGCAATTGGA…	3502	IS element		1	1	1	1	1	1	1	1	1	0	1	1	1	1	1	1	1	1	1	1	1	1	1	11111111101111111111111	Spoligotype 02		02
Aw	AW15	CP009037:5154990,5155220	GGTCGCGCCCTCACGGGCGCGTGGATTGAAACAAATGCTTTCGACGCGCATAAAGCGCTGGCGCAGGAGGTCGCGCCCTCACGGGCGCGTGGATTGAAACCTGTTCAAGCTCCGCCGCCTGATCCGCTTGCCGAGGTCGCGCCCTCACGGGCGCGTGGATTGAAACCTCGGGTTTCGGGATGTGCTTCAGATCTGCGTCGGTCGCGCCCTCACGGGCGCGTGGATTGAAAC	231			1	1	1	0	0	0	0	0	0	0	0	0	0	0	0	0	0	0	0	0	0	0	0
Aw	AW15	CP009037:5157275,5158492	GTCGCGCCCTCACGGGCGCGTGGATTGAAACTCGAGCGCATCGATGACGGTCACCCATCCCCCAATGGTCGCGCCCTCACGGGCGCGTGGATTGAAACGTGCCACCGACAGCGACGCACGTGGACCTGCAGATCGTCGCGCCCTCACGGGCGCGTGGATTGAAACCTCTCTCACGCCGCGCGTGCGAGATCCTGCGTGCGTCGCGCCCTCACGGGCGCGTGGATTGAAACGCAGACTGCCGAGGCCGGCATGCTGGAGGGGCGCCTGTCGCGCCCTCACGGGCGCGTGGATTGAAACGGGTTAACAACGCCTTGAAACGGCTTTGCCGCGACGCGTCGCGCCCTCACGGGCGCGTGGATTGAAACGCCATCATGCTTTGAATGCGCTTACCCACGGCGA…	1218			0	0	0	0	1	1	1	1	1	0	1	1	1	1	1	1	1	1	1	1	1	1	1
Aw	AW15	CP009037:5154991,5158492	GTCGCGCCCTCACGGGCGCGTGGATTGAAACAAATGCTTTCGACGCGCATAAAGCGCTGGCGCAGGAGGTCGCGCCCTCACGGGCGCGTGGATTGAAACCTGTTCAAGCTCCGCCGCCTGATCCGCTTGCCGAGGTCGCGCCCTCACGGGCGCGTGGATTGAAACCTCGGGTTTCGGGATGTGCTTCAGATCTGCGTCGGTCGCGCCCTCACGGGCGCGTGGATTGAAACTGTTAGCGCCGATGTAAAACTGACCCACAGCGCCGAAGTAAAAGTGACCCACCTGGGCCACGATGGTGGCCTTTTGAAGGCTGCTGATGTTGACTCAGGAGCAGGCAGTGGAGATACGTGTGATGGCCCGCAGGGGCGAGAGTGTCAGAGCGATCGCGAAGCAATTGGA…	3502	IS element		1	1	1	1	1	1	1	1	1	0	1	1	1	1	1	1	1	1	1	1	1	1	1	11111111101111111111111	Spoligotype 02		02
Aw	AW16	CP009040:5154920,5155150	GGTCGCGCCCTCACGGGCGCGTGGATTGAAACAAATGCTTTCGACGCGCATAAAGCGCTGGCGCAGGAGGTCGCGCCCTCACGGGCGCGTGGATTGAAACCTGTTCAAGCTCCGCCGCCTGATCCGCTTGCCGAGGTCGCGCCCTCACGGGCGCGTGGATTGAAACCTCGGGTTTCGGGATGTGCTTCAGATCTGCGTCGGTCGCGCCCTCACGGGCGCGTGGATTGAAAC	231			1	1	1	0	0	0	0	0	0	0	0	0	0	0	0	0	0	0	0	0	0	0	0
Aw	AW16	CP009040:5157205,5158422	GTCGCGCCCTCACGGGCGCGTGGATTGAAACTCGAGCGCATCGATGACGGTCACCCATCCCCCAATGGTCGCGCCCTCACGGGCGCGTGGATTGAAACGTGCCACCGACAGCGACGCACGTGGACCTGCAGATCGTCGCGCCCTCACGGGCGCGTGGATTGAAACCTCTCTCACGCCGCGCGTGCGAGATCCTGCGTGCGTCGCGCCCTCACGGGCGCGTGGATTGAAACGCAGACTGCCGAGGCCGGCATGCTGGAGGGGCGCCTGTCGCGCCCTCACGGGCGCGTGGATTGAAACGGGTTAACAACGCCTTGAAACGGCTTTGCCGCGACGCGTCGCGCCCTCACGGGCGCGTGGATTGAAACGCCATCATGCTTTGAATGCGCTTACCCACGGCGA…	1218			0	0	0	0	1	1	1	1	1	0	1	1	1	1	1	1	1	1	1	1	1	1	1
Aw	AW16	CP009040:5154921,5158422	GTCGCGCCCTCACGGGCGCGTGGATTGAAACAAATGCTTTCGACGCGCATAAAGCGCTGGCGCAGGAGGTCGCGCCCTCACGGGCGCGTGGATTGAAACCTGTTCAAGCTCCGCCGCCTGATCCGCTTGCCGAGGTCGCGCCCTCACGGGCGCGTGGATTGAAACCTCGGGTTTCGGGATGTGCTTCAGATCTGCGTCGGTCGCGCCCTCACGGGCGCGTGGATTGAAACTGTTAGCGCCGATGTAAAACTGACCCACAGCGCCGAAGTAAAAGTGACCCACCTGGGCCACGATGGTGGCCTTTTGAAGGCTGCTGATGTTGACTCAGGAGCAGGCAGTGGAGATACGTGTGATGGCCCGCAGGGGCGAGAGTGTCAGAGCGATCGCGAAGCAATTGGA…	3502	IS element		1	1	1	1	1	1	1	1	1	0	1	1	1	1	1	1	1	1	1	1	1	1	1	11111111101111111111111	Spoligotype 02		02
Aw	Aw12879	CP003778:5155349,5155579	GGTCGCGCCCTCACGGGCGCGTGGATTGAAACAAATGCTTTCGACGCGCATAAAGCGCTGGCGCAGGAGGTCGCGCCCTCACGGGCGCGTGGATTGAAACCTGTTCAAGCTCCGCCGCCTGATCCGCTTGCCGAGGTCGCGCCCTCACGGGCGCGTGGATTGAAACCTCGGGTTTCGGGATGTGCTTCAGATCTGCGTCGGTCGCGCCCTCACGGGCGCGTGGATTGAAAC	231			1	1	1	0	0	0	0	0	0	0	0	0	0	0	0	0	0	0	0	0	0	0	0
Aw	Aw12879	CP003778:5157634,5158851	GTCGCGCCCTCACGGGCGCGTGGATTGAAACTCGAGCGCATCGATGACGGTCACCCATCCCCCAATGGTCGCGCCCTCACGGGCGCGTGGATTGAAACGTGCCACCGACAGCGACGCACGTGGACCTGCAGATCGTCGCGCCCTCACGGGCGCGTGGATTGAAACCTCTCTCACGCCGCGCGTGCGAGATCCTGCGTGCGTCGCGCCCTCACGGGCGCGTGGATTGAAACGCAGACTGCCGAGGCCGGCATGCTGGAGGGGCGCCTGTCGCGCCCTCACGGGCGCGTGGATTGAAACGGGTTAACAACGCCTTGAAACGGCTTTGCCGCGACGCGTCGCGCCCTCACGGGCGCGTGGATTGAAACGCCATCATGCTTTGAATGCGCTTACCCACGGCGA…	1218			0	0	0	0	1	1	1	1	1	0	1	1	1	1	1	1	1	1	1	1	1	1	1
Aw	Aw12879	CP003778:5155350,5158851	GTCGCGCCCTCACGGGCGCGTGGATTGAAACAAATGCTTTCGACGCGCATAAAGCGCTGGCGCAGGAGGTCGCGCCCTCACGGGCGCGTGGATTGAAACCTGTTCAAGCTCCGCCGCCTGATCCGCTTGCCGAGGTCGCGCCCTCACGGGCGCGTGGATTGAAACCTCGGGTTTCGGGATGTGCTTCAGATCTGCGTCGGTCGCGCCCTCACGGGCGCGTGGATTGAAACTGTTAGCGCCGATGTAAAACTGACCCACAGCGCCGAAGTAAAAGTGACCCACCTGGGCCACGATGGTGGCCTTTTGAAGGCTGCTGATGTTGACTCAGGAGCAGGCAGTGGAGATACGTGTGATGGCCCGCAGGGGCGAGAGTGTCAGAGCGATCGCGAAGCAATTGGA…	3502	IS element		1	1	1	1	1	1	1	1	1	0	1	1	1	1	1	1	1	1	1	1	1	1	1	11111111101111111111111	Spoligotype 02		02
	B2	CP059999:4497865,4499151	GTCGCGCCCTCACGGGCGCGTGGATTGAAACAAATGCTTTCGACGCGCATAAAGCGCTGGCGCAGGAGGTCGCGCCCTCACGGGCGCGTGGATTGAAACCTGTTCAAGCTCCGCCGCCTGATCCGCTTGCCGAGGTCGCGCCCTCACGGGCGCGTGGATTGAAACCTCGGGTTTCGGGATGTGCTTCAGATCTGCGTCGGTCGCGCCCTCACGGGCGCGTGGATTGAAACCGCTGCACGGATGCGCCAGGCGGCGAGGCGATCATGTCGCGCCCTCACGGGCGCGTGGATTGAAACTCGAGCGCATCGATGACGGTCACCCATCCCCCAATGGTCGCGCCCTCACGGGCGCGTGGATTGAAACGTGCCACCGACAGCGACGCACGTGGACCTGCAGATC…	1287			1	1	1	1	1	1	1	1	1	0	1	1	0	0	1	0	1	1	1	1	1	1	1	11111111101100101111111	Spoligotype 08								08
A	B25	JAABHM010000028:79527,80813	GTCGCGCCCTCACGGGCGCGTGGATTGAAACAAATGCTTTCGACGCGCATAAAGCGCTGGCGCAGGAGGTCGCGCCCTCACGGGCGCGTGGATTGAAACCTGTTCAAGCTCCGCCGCCTGATCCGCTTGCCGAGGTCGCGCCCTCACGGGCGCGTGGATTGAAACCTCGGGTTTCGGGATGTGCTTCAGATCTGCGTCGGTCGCGCCCTCACGGGCGCGTGGATTGAAACCGCTGCACGGATGCGCCAGGCGGCGAGGCGATCATGTCGCGCCCTCACGGGCGCGTGGATTGAAACTCGAGCGCATCGATGACGGTCACCCATCCCCCAATGGTCGCGCCCTCACGGGCGCGTGGATTGAAACGTGCCACCGACAGCGACGCACGTGGACCTGCAGATC…	1287			1	1	1	1	1	1	1	1	1	0	1	1	0	0	1	0	1	1	1	1	1	1	1	11111111101100101111111	Spoligotype 08								08
A	BL18	CP009025:4522471,4523690	GTCGCGCCCTCACGGGCGCGTGGATTGAAACAAATGCTTTCGACGCGCATAAAGCGCTGGCGCAGGAGGTCGCGCCCTCACGGGCGCGTGGATTGAAACCTGTTCAAGCTCCGCCGCCTGATCCGCTTGCCGAGGTCGCGCCCTCACGGGCGCGTGGATTGAAACCTCGGGTTTCGGGATGTGCTTCAGATCTGCGTCGGTCGCGCCCTCACGGGCGCGTGGATTGAAACCGCTGCACGGATGCGCCAGGCGGCGAGGCGATCATGTCGCGCCCTCACGGGCGCGTGGATTGAAACTCGAGCGCATCGATGACGGTCACCCATCCCCCAATGGTCGCGCCCTCACGGGCGCGTGGATTGAAACGTGCCACCGACAGCGACGCACGTGGACCTGCAGATC…	1220			1	1	1	1	1	1	1	1	1	0	1	1	0	0	1	0	1	1	1	1	0	1	1	11111111101100101111011	Spoligotype 14														14
A	C20	JAABHN010000075:79522,80808	GTCGCGCCCTCACGGGCGCGTGGATTGAAACAAATGCTTTCGACGCGCATAAAGCGCTGGCGCAGGAGGTCGCGCCCTCACGGGCGCGTGGATTGAAACCTGTTCAAGCTCCGCCGCCTGATCCGCTTGCCGAGGTCGCGCCCTCACGGGCGCGTGGATTGAAACCTCGGGTTTCGGGATGTGCTTCAGATCTGCGTCGGTCGCGCCCTCACGGGCGCGTGGATTGAAACCGCTGCACGGATGCGCCAGGCGGCGAGGCGATCATGTCGCGCCCTCACGGGCGCGTGGATTGAAACTCGAGCGCATCGATGACGGTCACCCATCCCCCAATGGTCGCGCCCTCACGGGCGCGTGGATTGAAACGTGCCACCGACAGCGACGCACGTGGACCTGCAGATC…	1287			1	1	1	1	1	1	1	1	1	0	1	1	0	0	1	0	1	1	1	1	1	1	1	11111111101100101111111	Spoligotype 08								08
A	C40	CCWX01000165:25664,26950	GTCGCGCCCTCACGGGCGCGTGGATTGAAACAAATGCTTTCGACGCGCATAAAGCGCTGGCGCAGGAGGTCGCGCCCTCACGGGCGCGTGGATTGAAACCTGTTCAAGCTCCGCCGCCTGATCCGCTTGCCGAGGTCGCGCCCTCACGGGCGCGTGGATTGAAACCTCGGGTTTCGGGATGTGCTTCAGATCTGCGTCGGTCGCGCCCTCACGGGCGCGTGGATTGAAACCGCTGCACGGATGCGCCAGGCGGCGAGGCGATCATGTCGCGCCCTCACGGGCGCGTGGATTGAAACTCGAGCGCATCGATGACGGTCACCCATCCCCCAATGGTCGCGCCCTCACGGGCGCGTGGATTGAAACGTGCCACCGACAGCGACGCACGTGGACCTGCAGATC…	1287			1	1	1	1	1	1	1	1	1	0	1	1	0	0	1	0	1	1	1	1	1	1	1	11111111101100101111111	Spoligotype 08								08
A	CFBP_1209	JAABAP010000101:52772,54058	GTTTCAATCCACGCGCCCGTGAGGGCGCGCCTTCCTTCTGCTGTGCGATCTCGCCGCATATGGCATGGTTTCAATCCACGCGCCCATGAGGGCGCGAAACGCGTCAGACGACCGGGACGGCGACGAACTCAGGTTTCAATCCACGCGCCCGTGAGGGCGCGACCCCCAGGATGCCGCGACGCCGCAGACTGGTCTTCTTGTTTCAATCCACGCGCCCGTGAGGGCGCGACCCTCGCAGGTCGTGGCCTATGCAGGGATAGTCAGGTTTCAATCCACGCGCCCGTGAGGGCGCGACGATGCGGGCATCCAAGTCTTTCCAGCCCTGAACCAGTTTCAATCCACGCGCCCGTGAGGGCGCGACCTACGGGCTGCTCAAACTTGTAACGCTCCCAGCCGTTT…	1287			1	1	1	1	1	1	1	1	1	0	1	1	0	0	1	0	1	1	1	1	1	1	1	11111111101100101111111	Spoligotype 08								08
A	CFBP_1814	JAABHO010000070:52772,53928	GTTTCAATCCACGCGCCCGTGAGGGCGCGCCTTCCTTCTGCTGTGCGATCTCGCCGCATATGGCATGGTTTCAATCCACGCGCCCATGAGGGCGCGAAACGCGTCAGACGACCGGGACGGCGACGAACTCAGGTTTCAATCCACGCGCCCGTGAGGGCGCGACCCCCAGGATGCCGCGACGCCGCAGACTGGTCTTCTTGTTTCAATCCACGCGCCCGTGAGGGCGCGACCCTCGCAGGTCGTGGCCTATGCAGGGATAGTCAGGTTTCAATCCACGCGCCCGTGAGGGCGCGACGATGCGGGCATCCAAGTCTTTCCAGCCCTGAACCAGTTTCAATCCACGCGCCCGTGAGGGCGCGACAGTCGCCCTGCGAAGTGGTCCTTGGGTTCAATGAGTTT…	1157			1	1	1	1	1	1	1	1	1	0	1	1	0	0	1	0	0	0	1	1	1	1	1	11111111101100100011111	Spoligotype 51
A	CFBP_2525	JAABCU010000039:52772,54058	GTTTCAATCCACGCGCCCGTGAGGGCGCGCCTTCCTTCTGCTGTGCGATCTCGCCGCATATGGCATGGTTTCAATCCACGCGCCCATGAGGGCGCGAAACGCGTCAGACGACCGGGACGGCGACGAACTCAGGTTTCAATCCACGCGCCCGTGAGGGCGCGACCCCCAGGATGCCGCGACGCCGCAGACTGGTCTTCTTGTTTCAATCCACGCGCCCGTGAGGGCGCGACCCTCGCAGGTCGTGGCCTATGCAGGGATAGTCAGGTTTCAATCCACGCGCCCGTGAGGGCGCGACGATGCGGGCATCCAAGTCTTTCCAGCCCTGAACCAGTTTCAATCCACGCGCCCGTGAGGGCGCGACCTACGGGCTGCTCAAACTTGTAACGCTCCCAGCCGTTT…	1287			1	1	1	1	1	1	1	1	1	0	1	1	0	0	1	0	1	1	1	1	1	1	1	11111111101100101111111	Spoligotype 08								08
A	CFBP_2852	CCWI01000132:76103,77585	GTCGCGCCCTCACGGGCGCGTGGATTGAAACAAATGCTTTCGACGCGCATAAAGCGCTGGCGCAGGAGGTCGCGCCCTCACGGGCGCGTGGATTGAAACCTGTTCAAGCTCCGCCGCCTGATCCGCTTGCCGAGGTCGCGCCCTCACGGGCGCGTGGATTGAAACCTCGGGTTTCGGGATGTGCTTCAGATCTGCGTCGGTCGCGCCCTCACGGGCGCGTGGATTGAAACCGCTGCACGGATGCGCCAGGCGGCGAGGCGATCATGTCGCGCCCTCACGGGCGCGTGGATTGAAACTCGAGCGCATCGATGACGGTCACCCATCCCCCAATGGTCGCGCCCTCACGGGCGCGTGGATTGAAACGTGCCACCGACAGCGACGCACGTGGACCTGCAGATC…	1483			1	1	1	1	1	1	1	1	1	0	1	1	1	1	1	1	1	1	1	1	1	1	1	11111111101111111111111	Spoligotype 02		02
A	CFBP_2853	JAABCV010000028:52772,54058	GTTTCAATCCACGCGCCCGTGAGGGCGCGCCTTCCTTCTGCTGTGCGATCTCGCCGCATATGGCATGGTTTCAATCCACGCGCCCATGAGGGCGCGAAACGCGTCAGACGACCGGGACGGCGACGAACTCAGGTTTCAATCCACGCGCCCGTGAGGGCGCGACCCCCAGGATGCCGCGACGCCGCAGACTGGTCTTCTTGTTTCAATCCACGCGCCCGTGAGGGCGCGACCCTCGCAGGTCGTGGCCTATGCAGGGATAGTCAGGTTTCAATCCACGCGCCCGTGAGGGCGCGACGATGCGGGCATCCAAGTCTTTCCAGCCCTGAACCAGTTTCAATCCACGCGCCCGTGAGGGCGCGACCTACGGGCTGCTCAAACTTGTAACGCTCCCAGCCGTTT…	1287			1	1	1	1	1	1	1	1	1	0	1	1	0	0	1	0	1	1	1	1	1	1	1	11111111101100101111111	Spoligotype 08								08
A	CFBP_2855	JAABAW010000021:52772,53927	GTTTCAATCCACGCGCCCGTGAGGGCGCGCCTTCCTTCTGCTGTGCGATCTCGCCGCATATGGCATGGTTTCAATCCACGCGCCCATGAGGGCGCGAAACGCGTCAGACGACCGGGACGGCGACGAACTCAGGTTTCAATCCACGCGCCCGTGAGGGCGCGACCCCCAGGATGCCGCGACGCCGCAGACTGGTCTTCTTGTTTCAATCCACGCGCCCGTGAGGGCGCGACCCTCGCAGGTCGTGGCCTATGCAGGGATAGTCAGGTTTCAATCCACGCGCCCGTGAGGGCGCGACGATGCGGGCATCCAAGTCTTTCCAGCCCTGAACCAGTTTCAATCCACGCGCCCGTGAGGGCGCGACCTACGGGCTGCTCAAACTTGTAACGCTCCCAGCCGTTT…	1156			1	1	1	1	1	1	1	1	1	0	1	0	0	0	0	0	1	1	1	1	1	1	1	11111111101000001111111	Spoligotype 21
A	CFBP_2857	JAABAO010000114:79194,80413	GTCGCGCCCTCACGGGCGCGTGGATTGAAACAAATGCTTTCGACGCGCATAAAGCGCTGGCGCAGGAGGTCGCGCCCTCACGGGCGCGTGGATTGAAACCTGTTCAAGCTCCGCCGCCTGATCCGCTTGCCGAGGTCGCGCCCTCACGGGCGCGTGGATTGAAACCTCGGGTTTCGGGATGTGCTTCAGATCTGCGTCGGTCGCGCCCTCACGGGCGCGTGGATTGAAACCGCTGCACGGATGCGCCAGGCGGCGAGGCGATCATGTCGCGCCCTCACGGGCGCGTGGATTGAAACTCGAGCGCATCGATGACGGTCACCCATCCCCCAATGGTCGCGCCCTCACGGGCGCGTGGATTGAAACGTGCCACCGACAGCGACGCACGTGGACCTGCAGATC…	1220			1	1	1	1	1	1	1	1	1	0	1	1	0	0	1	0	1	1	1	1	0	1	1	11111111101100101111011	Spoligotype 14														14
A	CFBP_2865	JAAAYX010000115:79498,80717	GTCGCGCCCTCACGGGCGCGTGGATTGAAACAAATGCTTTCGACGCGCATAAAGCGCTGGCGCAGGAGGTCGCGCCCTCACGGGCGCGTGGATTGAAACCTGTTCAAGCTCCGCCGCCTGATCCGCTTGCCGAGGTCGCGCCCTCACGGGCGCGTGGATTGAAACCTCGGGTTTCGGGATGTGCTTCAGATCTGCGTCGGTCGCGCCCTCACGGGCGCGTGGATTGAAACCGCTGCACGGATGCGCCAGGCGGCGAGGCGATCATGTCGCGCCCTCACGGGCGCGTGGATTGAAACTCGAGCGCATCGATGACGGTCACCCATCCCCCAATGGTCGCGCCCTCACGGGCGCGTGGATTGAAACGTGCCACCGACAGCGACGCACGTGGACCTGCAGATC…	1220			1	1	1	1	1	1	1	1	1	0	1	1	0	0	1	0	1	1	1	1	0	1	1	11111111101100101111011	Spoligotype 14														14
A	CFBP_2908	JAAAYY010000074:79498,80717	GTCGCGCCCTCACGGGCGCGTGGATTGAAACAAATGCTTTCGACGCGCATAAAGCGCTGGCGCAGGAGGTCGCGCCCTCACGGGCGCGTGGATTGAAACCTGTTCAAGCTCCGCCGCCTGATCCGCTTGCCGAGGTCGCGCCCTCACGGGCGCGTGGATTGAAACCTCGGGTTTCGGGATGTGCTTCAGATCTGCGTCGGTCGCGCCCTCACGGGCGCGTGGATTGAAACCGCTGCACGGATGCGCCAGGCGGCGAGGCGATCATGTCGCGCCCTCACGGGCGCGTGGATTGAAACTCGAGCGCATCGATGACGGTCACCCATCCCCCAATGGTCGCGCCCTCACGGGCGCGTGGATTGAAACGTGCCACCGACAGCGACGCACGTGGACCTGCAGATC…	1220			1	1	1	1	1	1	1	1	1	0	1	1	0	0	1	0	1	1	1	1	0	1	1	11111111101100101111011	Spoligotype 14														14
A*	CFBP_2911	CCWD01000161:59689,61770	GGTCGCGCCCTCACGGGCGCGTGGATTGAAACAGGTATGGATTGCCCGCCATAGGGCGGATGTTGTCGGTCGCGCCCTCACGGGCGCGTGGATTGAAACTCGCTAATCGCCAAATTGCTGGAGATTGGCCGCGGGTCGCGCCCTCACGGGCGCGTGGATTGAAACACCATCGAAGCCGAGTACAATGGCATGTACGTGGAGGTCGCGCCCTCACGGGCGCGTGGATTGAAACCTCATGTACTCAACCGTAAACTCACGCACGACACGGTCGCGCCCTCACGGGCGCGTGGATTGAAACACCAACGCACTGGCCCGCCGAGCTGACATCCACAGGTCGCGCCCTCACGGGCGCGTGGATTGAAACATCTGCTTGTCTAGTTCCAAAATCGCCTTAACCGG…	2082	14 extra spacers		1	1	1	1	0	0	1	1	1	1	1	1	1	0	0	1	1	0	1	1	0	1	1	11110011111110011011011	Spoligotype 11											11
A	D02	JAABHP010000042:52772,54188	GTTTCAATCCACGCGCCCGTGAGGGCGCGCCTTCCTTCTGCTGTGCGATCTCGCCGCATATGGCATGGTTTCAATCCACGCGCCCATGAGGGCGCGAAACGCGTCAGACGACCGGGACGGCGACGAACTCAGGTTTCAATCCACGCGCCCATGAGGGCGCGAAACGCGTCAGACGACCGGGACGGCGACGAACTCAGGTTTCAATCCACGCGCCCATGAGGGCGCGAAACGCGTCAGACGACCGGGACGGCGACGAACTCAGGTTTCAATCCACGCGCCCGTGAGGGCGCGACCCCCAGGATGCCGCGACGCCGCAGACTGGTCTTCTTGTTTCAATCCACGCGCCCGTGAGGGCGCGACCCTCGCAGGTCGTGGCCTATGCAGGGATAGTCAGGTTTC…	1417	3x Xcc_02		1	1	1	1	1	1	1	1	1	0	1	1	0	0	1	0	1	1	1	1	1	1	1	11111111101100101111111	Spoligotype 08								08
A	D07	JAABHQ010000039:79529,80815	GTCGCGCCCTCACGGGCGCGTGGATTGAAACAAATGCTTTCGACGCGCATAAAGCGCTGGCGCAGGAGGTCGCGCCCTCACGGGCGCGTGGATTGAAACCTGTTCAAGCTCCGCCGCCTGATCCGCTTGCCGAGGTCGCGCCCTCACGGGCGCGTGGATTGAAACCGCTGCACGGATGCGCCAGGCGGCGAGGCGATCATGTCGCGCCCTCACGGGCGCGTGGATTGAAACTCGAGCGCATCGATGACGGTCACCCATCCCCCAATGGTCGCGCCCTCACGGGCGCGTGGATTGAAACGTGCCACCGACAGCGACGCACGTGGACCTGCAGATCGTCGCGCCCTCACGGGCGCGTGGATTGAAACCTCTCTCACGCCGCGCGTGCGAGATCCTGCGTGC…	1287	2x Xcc_02		1	1	0	1	1	1	1	1	1	0	1	1	0	0	1	0	1	1	1	1	1	1	1	11011111101100101111111	Spoligotype 52
A*	DAR72029	CP060446:4560835,4561985	GTCGCGCCCTCACGGGCGCGTGGATTGAAACAAATGCTTTCGACGCGCATAAAGCGCTGGCGCAGGAGGTCGCGCCCTCACGGGCGCGTGGATTGAAACCTGTTCAAGCTCCGCCGCCTGATCCGCTTGCCGAGGTCGCGCCCTCACGGGCGCGTGGATTGAAACCTCGGGTTTCGGGATGTGCTTCAGATCTGCGTCGGTCGCGCCCTCACGGGCGCGTGGATTGAAACCGCTGCACGGATGCGCCAGGCGGCGAGGCGATCATGTCGCGCCCTCACGGGCGCGTGGATTGAAACGTGCCACCGACAGCGACGCACGTGGACCTGCAGATCGTCGCGCCCTCACGGGCGCGTGGATTGAAACCTCTCTCACGCCGCGCGTGCGAGATCCTGCGTGCGT…	1151			1	1	1	1	0	1	1	1	0	0	1	1	1	1	1	0	1	0	1	1	0	1	1	11110111001111101011011	Spoligotype 16																16
A*	DAR73886	CP060465:470615,471637	GTTTCAATCCACGCGCCCGTGAGGGCGCGCCTTCCTTCTGCTGTGCGATCTCGCCGCATATGGCATGGTTTCAATCCACGCGCCCATGAGGGCGCGAAACGCGTCAGACGACCGGGACGGCGACGAACTCAGGTTTCAATCCACGCGCCCGTGAGGGCGCGACGATGCGGGCATCCAAGTCTTTCCAGCCCTGAACCAGTTTCAATCCACGCGCCCGTGAGGGCGCGACTTCCGGCCATCGCGGCAGCAGTGCGCGCTCGACAGTTTCAATCCACGCGCCCGTGAGGGCGCGACGTGCCTTCCTCCCACAGAGAGAACATGTGGTCAAGTTTCAATCCACGCGCCCGTGAGGGCGCGACGCAGACGATGACGTCAAGGCCATCGTTTTCGACATGTTTC…	1023			1	1	1	1	0	0	1	1	1	1	1	0	1	0	0	1	1	0	1	0	0	1	1	11110011111010011010011	Spoligotype 18																		18
A*	DAR73889	CP060470:4606318,4607402	GTCGCGCCCTCACGGGCGCGTGGATTGAAACAAATGCTTTCGACGCGCATAAAGCGCTGGCGCAGGAGGTCGCGCCCTCACGGGCGCGTGGATTGAAACCTGTTCAAGCTCCGCCGCCTGATCCGCTTGCCGAGGTCGCGCCCTCACGGGCGCGTGGATTGAAACCTCGGGTTTCGGGATGTGCTTCAGATCTGCGTCGGTCGCGCCCTCACGGGCGCGTGGATTGAAACCGCTGCACGGATGCGCCAGGCGGCGAGGCGATCATGTCGCGCCCTCACGGGCGCGTGGATTGAAACGTGCCACCGACAGCGACGCACGTGGACCTGCAGATCGTCGCGCCCTCACGGGCGCGTGGATTGAAACCTCTCTCACGCCGCGCGTGCGAGATCCTGCGTGCGT…	1085			1	1	1	1	0	1	1	1	0	0	1	1	1	1	1	0	1	0	0	1	0	1	1	11110111001111101001011	Spoligotype 17																	17
A*	DAR73909	CP060453:4560569,4561719	GTCGCGCCCTCACGGGCGCGTGGATTGAAACAAATGCTTTCGACGCGCATAAAGCGCTGGCGCAGGAGGTCGCGCCCTCACGGGCGCGTGGATTGAAACCTGTTCAAGCTCCGCCGCCTGATCCGCTTGCCGAGGTCGCGCCCTCACGGGCGCGTGGATTGAAACCTCGGGTTTCGGGATGTGCTTCAGATCTGCGTCGGTCGCGCCCTCACGGGCGCGTGGATTGAAACCGCTGCACGGATGCGCCAGGCGGCGAGGCGATCATGTCGCGCCCTCACGGGCGCGTGGATTGAAACGTGCCACCGACAGCGACGCACGTGGACCTGCAGATCGTCGCGCCCTCACGGGCGCGTGGATTGAAACCTCTCTCACGCCGCGCGTGCGAGATCCTGCGTGCGT…	1151			1	1	1	1	0	1	1	1	0	0	1	1	1	1	1	0	1	0	1	1	0	1	1	11110111001111101011011	Spoligotype 16																16
A*	DAR73910	CP060476:3903172,3904392	GTTTCAATCCACGCGCCCGTGAGGGCGCGCCTTCCTTCTGCTGTGCGATCTCGCCGCATATGGCATGGTTTCAATCCACGCGCCCATGAGGGCGCGAAACGCGTCAGACGACCGGGACGGCGACGAACTCAGGTTTCAATCCACGCGCCCGTGAGGGCGCGACCCTCGCAGGTCGTGGCCTATGCAGGGATAGTCAGGTTTCAATCCACGCGCCCGTGAGGGCGCGACGATGCGGGCATCCAAGTCTTTCCAGCCCTGAACCAGTTTCAATCCACGCGCCCGTGAGGGCGCGACTTCCGGCCATCGCGGCAGCAGTGCGCGCTCGACAGTTTCAATCCACGCGCCCGTGAGGGCGCGACGTGCCTTCCTCCCACAGAGAGAACATGTGGTCAAGTTTCA…	1221			1	1	1	1	0	1	1	1	1	1	1	1	1	0	0	1	1	0	1	1	0	1	1	11110111111110011011011	Spoligotype 10										10
A*	DAR84832	CP060460:471746,472768	GTTTCAATCCACGCGCCCGTGAGGGCGCGCCTTCCTTCTGCTGTGCGATCTCGCCGCATATGGCATGGTTTCAATCCACGCGCCCATGAGGGCGCGAAACGCGTCAGACGACCGGGACGGCGACGAACTCAGGTTTCAATCCACGCGCCCGTGAGGGCGCGACGATGCGGGCATCCAAGTCTTTCCAGCCCTGAACCAGTTTCAATCCACGCGCCCGTGAGGGCGCGACTTCCGGCCATCGCGGCAGCAGTGCGCGCTCGACAGTTTCAATCCACGCGCCCGTGAGGGCGCGACGTGCCTTCCTCCCACAGAGAGAACATGTGGTCAAGTTTCAATCCACGCGCCCGTGAGGGCGCGACGCAGACGATGACGTCAAGGCCATCGTTTTCGACATGTTTC…	1023			1	1	1	1	0	0	1	1	1	1	1	0	1	0	0	1	1	0	1	0	0	1	1	11110011111010011010011	Spoligotype 18																		18
A	FB19	CP009022:4522472,4523626	GTCGCGCCCTCACGGGCGCGTGGATTGAAACAAATGCTTTCGACGCGCATAAAGCGCTGGCGCAGGAGGTCGCGCCCTCACGGGCGCGTGGATTGAAACCTGTTCAAGCTCCGCCGCCTGATCCGCTTGCCGAGGTCGCGCCCTCACGGGCGCGTGGATTGAAACCTCGGGTTTCGGGATGTGCTTCAGATCTGCGTCGGTCGCGCCCTCACGGGCGCGTGGATTGAAACCGCTGCACGGATGCGCCAGGCGGCGAGGCGATCATGTCGCGCCCTCACGGGCGCGTGGATTGAAACTCGAGCGCATCGATGACGGTCACCCATCCCCCAATGGTCGCGCCCTCACGGGCGCGTGGATTGAAACGTGCCACCGACAGCGACGCACGTGGACCTGCAGATC…	1155			1	1	1	1	1	1	1	1	1	0	1	1	0	0	1	0	1	0	1	1	0	1	1	11111111101100101011011	Spoligotype 53
A	FDC_217	CCWY01000114:67467,68686	GTCGCGCCCTCACGGGCGCGTGGATTGAAACAAATGCTTTCGACGCGCATAAAGCGCTGGCGCAGGAGGTCGCGCCCTCACGGGCGCGTGGATTGAAACCTGTTCAAGCTCCGCCGCCTGATCCGCTTGCCGAGGTCGCGCCCTCACGGGCGCGTGGATTGAAACCTCGGGTTTCGGGATGTGCTTCAGATCTGCGTCGGTCGCGCCCTCACGGGCGCGTGGATTGAAACCGCTGCACGGATGCGCCAGGCGGCGAGGCGATCATGTCGCGCCCTCACGGGCGCGTGGATTGAAACTCGAGCGCATCGATGACGGTCACCCATCCCCCAATGGTCGCGCCCTCACGGGCGCGTGGATTGAAACGTGCCACCGACAGCGACGCACGTGGACCTGCAGATC…	1220			1	1	1	1	1	1	1	1	1	0	1	1	0	0	1	0	1	1	1	1	0	1	1	11111111101100101111011	Spoligotype 14														14
A	FDC_628	LAUE01000050:79489,80775	GTCGCGCCCTCACGGGCGCGTGGATTGAAACAAATGCTTTCGACGCGCATAAAGCGCTGGCGCAGGAGGTCGCGCCCTCACGGGCGCGTGGATTGAAACCTGTTCAAGCTCCGCCGCCTGATCCGCTTGCCGAGGTCGCGCCCTCACGGGCGCGTGGATTGAAACCTCGGGTTTCGGGATGTGCTTCAGATCTGCGTCGGTCGCGCCCTCACGGGCGCGTGGATTGAAACCGCTGCACGGATGCGCCAGGCGGCGAGGCGATCATGTCGCGCCCTCACGGGCGCGTGGATTGAAACTCGAGCGCATCGATGACGGTCACCCATCCCCCAATGGTCGCGCCCTCACGGGCGCGTGGATTGAAACGTGCCACCGACAGCGACGCACGTGGACCTGCAGATC…	1287			1	1	1	1	1	1	1	1	1	0	1	1	0	0	1	0	1	1	1	1	1	1	1	11111111101100101111111	Spoligotype 08								08
A	FDC_636	LAUQ01000051:48675,49894	GTTTCAATCCACGCGCCCGTGAGGGCGCGCCTTCCTTCTGCTGTGCGATCTCGCCGCATATGGCATGGTTTCAATCCACGCGCCCATGAGGGCGCGAAACGCGTCAGACGACCGGGACGGCGACGAACTCAGGTTTCAATCCACGCGCCCGTGAGGGCGCGACCCTCGCAGGTCGTGGCCTATGCAGGGATAGTCAGGTTTCAATCCACGCGCCCGTGAGGGCGCGACGATGCGGGCATCCAAGTCTTTCCAGCCCTGAACCAGTTTCAATCCACGCGCCCGTGAGGGCGCGACCTACGGGCTGCTCAAACTTGTAACGCTCCCAGCCGTTTCAATCCACGCGCCCGTGAGGGCGCGACTTCCGGCCATCGCGGCAGCAGTGCGCGCTCGACAGTTTCA…	1220			1	1	1	1	1	1	1	1	1	0	1	1	0	0	1	0	1	1	1	1	0	1	1	11111111101100101111011	Spoligotype 14														14
A	FDC_654	LAUF01000107:52750,53901	GTTTCAATCCACGCGCCCGTGAGGGCGCGCCTTCCTTCTGCTGTGCGATCTCGCCGCATATGGCATGGTTTCAATCCACGCGCCCATGAGGGCGCGAAACGCGTCAGACGACCGGGACGGCGACGAACTCAGGTTTCAATCCACGCGCCCGTGAGGGCGCGACCCTCGCAGGTCGTGGCCTATGCAGGGATAGTCAGGTTTCAATCCACGCGCCCGTGAGGGCGCGACGATGCGGGCATCCAAGTCTTTCCAGCCCTGAACCAGTTTCAATCCACGCGCCCGTGAGGGCGCGACCTACGGGCTGCTCAAACTTGTAACGCTCCCAGCCGTTTCAATCCACGCGCCCGTGAGGGCGCGACTTCCGGCCATCGCGGCAGCAGTGCGCGCTCGACAGTTTCA…	1152			1	1	1	1	1	1	1	1	0	0	1	1	0	0	1	0	1	1	1	1	0	1	1	11111111001100101111011	Spoligotype 26
A	FDC_828	LAUP01000042:52750,53442	GTTTCAATCCACGCGCCCGTGAGGGCGCGAAACGCGTCAGACGACCGGGACGGCGACGAACTCAGGTTTCAATCCACGCGCCCGTGAGGGCGCGACCCCCAGGATGCCGCGACGCCGCAGACTGGTCTTCTTGTTTCAATCCACGCGCCCGTGAGGGCGCGACCCTCGCAGGTCGTGGCCTATGCAGGGATAGTCAGGTTTCAATCCACGCGCCCGTGAGGGCGCGACGATGCGGGCATCCAAGTCTTTCCAGCCCTGAACCAGTTTCAATCCACGCGCCCGTGAGGGCGCGACGATCTGCAGGTCCACGTGCGTCGCTGTCGGTGGCACGTTTCAATCCACGCGCCCGTGAGGGCGCGACCATTGGGGGATGGGTGACCGTCATCGATGCGCTCGAGT…	693			1	1	1	1	1	1	0	0	0	0	0	0	0	0	0	0	0	0	1	1	1	1	0	11111100000000000011110	Spoligotype 27
A	FDC_1083	CCVZ01000100:67467,68686	GTCGCGCCCTCACGGGCGCGTGGATTGAAACAAATGCTTTCGACGCGCATAAAGCGCTGGCGCAGGAGGTCGCGCCCTCACGGGCGCGTGGATTGAAACCTGTTCAAGCTCCGCCGCCTGATCCGCTTGCCGAGGTCGCGCCCTCACGGGCGCGTGGATTGAAACCTCGGGTTTCGGGATGTGCTTCAGATCTGCGTCGGTCGCGCCCTCACGGGCGCGTGGATTGAAACCGCTGCACGGATGCGCCAGGCGGCGAGGCGATCATGTCGCGCCCTCACGGGCGCGTGGATTGAAACTCGAGCGCATCGATGACGGTCACCCATCCCCCAATGGTCGCGCCCTCACGGGCGCGTGGATTGAAACGTGCCACCGACAGCGACGCACGTGGACCTGCAGATC…	1220			1	1	1	1	1	1	1	1	1	0	1	1	0	0	1	0	1	1	1	1	0	1	1	11111111101100101111011	Spoligotype 14														14
A	FDC_1662	LAUN01000093:52750,53969	GTTTCAATCCACGCGCCCGTGAGGGCGCGCCTTCCTTCTGCTGTGCGATCTCGCCGCATATGGCATGGTTTCAATCCACGCGCCCATGAGGGCGCGAAACGCGTCAGACGACCGGGACGGCGACGAACTCAGGTTTCAATCCACGCGCCCGTGAGGGCGCGACCCTCGCAGGTCGTGGCCTATGCAGGGATAGTCAGGTTTCAATCCACGCGCCCGTGAGGGCGCGACGATGCGGGCATCCAAGTCTTTCCAGCCCTGAACCAGTTTCAATCCACGCGCCCGTGAGGGCGCGACCTACGGGCTGCTCAAACTTGTAACGCTCCCAGCCGTTTCAATCCACGCGCCCGTGAGGGCGCGACTTCCGGCCATCGCGGCAGCAGTGCGCGCTCGACAGTTTCA…	1220			1	1	1	1	1	1	1	1	1	0	1	1	0	0	1	0	1	1	1	1	0	1	1	11111111101100101111011	Spoligotype 14														14
A*	FDC_1682	LAUG01000027:52748,53968	GTTTCAATCCACGCGCCCGTGAGGGCGCGCCTTCCTTCTGCTGTGCGATCTCGCCGCATATGGCATGGTTTCAATCCACGCGCCCATGAGGGCGCGAAACGCGTCAGACGACCGGGACGGCGACGAACTCAGGTTTCAATCCACGCGCCCGTGAGGGCGCGACCCTCGCAGGTCGTGGCCTATGCAGGGATAGTCAGGTTTCAATCCACGCGCCCGTGAGGGCGCGACGATGCGGGCATCCAAGTCTTTCCAGCCCTGAACCAGTTTCAATCCACGCGCCCGTGAGGGCGCGACTTCCGGCCATCGCGGCAGCAGTGCGCGCTCGACAGTTTCAATCCACGCGCCCGTGAGGGCGCGACGTGCCTTCCTCCCACAGAGAGAACATGTGGTCAAGTTTCA…	1221			1	1	1	1	0	1	1	1	1	1	1	1	1	0	0	1	1	0	1	1	0	1	1	11110111111110011011011	Spoligotype 10										10
A	gd2	CP009019:4499512,4500600	GTCGCGCCCTCACGGGCGCGTGGATTGAAACAAATGCTTTCGACGCGCATAAAGCGCTGGCGCAGGAGGTCGCGCCCTCACGGGCGCGTGGATTGAAACCTGTTCAAGCTCCGCCGCCTGATCCGCTTGCCGAGGTCGCGCCCTCACGGGCGCGTGGATTGAAACCTCGGGTTTCGGGATGTGCTTCAGATCTGCGTCGGTCGCGCCCTCACGGGCGCGTGGATTGAAACCGCTGCACGGATGCGCCAGGCGGCGAGGCGATCATGTCGCGCCCTCACGGGCGCGTGGATTGAAACTCGAGCGCATCGATGACGGTCACCCATCCCCCAATGGTCGCGCCCTCACGGGCGCGTGGATTGAAACGTGCCACCGACAGCGACGCACGTGGACCTGCAGATC…	1089			1	1	1	1	1	1	1	1	1	0	1	0	0	0	0	0	1	1	1	1	0	1	1	11111111101000001111011	Spoligotype 28
A	gd3	CP009016:4499514,4500602	GTCGCGCCCTCACGGGCGCGTGGATTGAAACAAATGCTTTCGACGCGCATAAAGCGCTGGCGCAGGAGGTCGCGCCCTCACGGGCGCGTGGATTGAAACCTGTTCAAGCTCCGCCGCCTGATCCGCTTGCCGAGGTCGCGCCCTCACGGGCGCGTGGATTGAAACCTCGGGTTTCGGGATGTGCTTCAGATCTGCGTCGGTCGCGCCCTCACGGGCGCGTGGATTGAAACCGCTGCACGGATGCGCCAGGCGGCGAGGCGATCATGTCGCGCCCTCACGGGCGCGTGGATTGAAACTCGAGCGCATCGATGACGGTCACCCATCCCCCAATGGTCGCGCCCTCACGGGCGCGTGGATTGAAACGTGCCACCGACAGCGACGCACGTGGACCTGCAGATC…	1089			1	1	1	1	1	1	1	1	1	0	1	0	0	0	0	0	1	1	1	1	0	1	1	11111111101000001111011	Spoligotype 28
	GD82	CP075325:4574171,4575322	GTCGCGCCCTCACGGGCGCGTGGATTGAAACAAATGCTTTCGACGCGCATAAAGCGCTGGCGCAGGAGGTCGCGCCCTCACGGGCGCGTGGATTGAAACCTGTTCAAGCTCCGCCGCCTGATCCGCTTGCCGAGGTCGCGCCCTCACGGGCGCGTGGATTGAAACCTCGGGTTTCGGGATGTGCTTCAGATCTGCGTCGGTCGCGCCCTCACGGGCGCGTGGATTGAAACCGCTGCACGGATGCGCCAGGCGGCGAGGCGATCATGTCGCGCCCTCACGGGCGCGTGGATTGAAACTCGAGCGCATCGATGACGGTCACCCATCCCCCAATGGTCGCGCCCTCACGGGCGCGTGGATTGAAACGTGCCACCGACAGCGACGCACGTGGACCTGCAGATC…	1152			1	1	1	1	1	1	1	0	0	0	1	1	0	0	1	0	1	1	1	1	1	1	1	11111110001100101111111	Spoligotype 50
	Herb_1937	CP072205:4522475,4523694	GTCGCGCCCTCACGGGCGCGTGGATTGAAACAAATGCTTTCGACGCGCATAAAGCGCTGGCGCAGGAGGTCGCGCCCTCACGGGCGCGTGGATTGAAACCTGTTCAAGCTCCGCCGCCTGATCCGCTTGCCGAGGTCGCGCCCTCACGGGCGCGTGGATTGAAACCTCGGGTTTCGGGATGTGCTTCAGATCTGCGTCGGTCGCGCCCTCACGGGCGCGTGGATTGAAACCGCTGCACGGATGCGCCAGGCGGCGAGGCGATCATGTCGCGCCCTCACGGGCGCGTGGATTGAAACTCGAGCGCATCGATGACGGTCACCCATCCCCCAATGGTCGCGCCCTCACGGGCGCGTGGATTGAAACGTGCCACCGACAGCGACGCACGTGGACCTGCAGATC…	1220			1	1	1	1	1	1	1	1	1	0	1	1	0	0	1	0	1	1	1	1	0	1	1	11111111101100101111011	Spoligotype 14														14
A	JA159-1	JAABHR010000012:79525,80811	GTCGCGCCCTCACGGGCGCGTGGATTGAAACAAATGCTTTCGACGCGCATAAAGCGCTGGCGCAGGAGGTCGCGCCCTCACGGGCGCGTGGATTGAAACCTGTTCAAGCTCCGCCGCCTGATCCGCTTGCCGAGGTCGCGCCCTCACGGGCGCGTGGATTGAAACCGCTGCACGGATGCGCCAGGCGGCGAGGCGATCATGTCGCGCCCTCACGGGCGCGTGGATTGAAACTCGAGCGCATCGATGACGGTCACCCATCCCCCAATGGTCGCGCCCTCACGGGCGCGTGGATTGAAACGTGCCACCGACAGCGACGCACGTGGACCTGCAGATCGTCGCGCCCTCACGGGCGCGTGGATTGAAACCTCTCTCACGCCGCGCGTGCGAGATCCTGCGTGC…	1287	2x Xcc_02		1	1	0	1	1	1	1	1	1	0	1	1	0	0	1	0	1	1	1	1	1	1	1	11011111101100101111111	Spoligotype 52
A	JB003-5	JAABHS010000016:52772,53531	GTTTCAATCCACGCGCCCGTGAGGGCGCGCCTTCCTTCTGCTGTGCGATCTCGCCGCATATGGCATGGTTTCAATCCACGCGCCCATGAGGGCGCGAAACGCGTCAGACGACCGGGACGGCGACGAACTCAGGTTTCAATCCACGCGCCCGTGAGGGCGCGACCCCCAGGATGCCGCGACGCCGCAGACTGGTCTTCTTGTTTCAATCCACGCGCCCGTGAGGGCGCGACCCTCGCAGGTCGTGGCCTATGCAGGGATAGTCAGGTTTCAATCCACGCGCCCGTGAGGGCGCGACGATGCGGGCATCCAAGTCTTTCCAGCCCTGAACCAGTTTCAATCCACGCGCCCGTGAGGGCGCGACGATCTGCAGGTCCACGTGCGTCGCTGTCGGTGGCACGT…	760			1	1	1	1	1	1	0	0	0	0	0	0	0	0	0	0	0	0	1	1	1	1	1	11111100000000000011111	Spoligotype 29
A*	JF90-2	CCWA01000008:69188,70408	GTCGCGCCCTCACGGGCGCGTGGATTGAAACAAATGCTTTCGACGCGCATAAAGCGCTGGCGCAGGAGGTCGCGCCCTCACGGGCGCGTGGATTGAAACCTGTTCAAGCTCCGCCGCCTGATCCGCTTGCCGAGGTCGCGCCCTCACGGGCGCGTGGATTGAAACCTCGGGTTTCGGGATGTGCTTCAGATCTGCGTCGGTCGCGCCCTCACGGGCGCGTGGATTGAAACCGCTGCACGGATGCGCCAGGCGGCGAGGCGATCATGTCGCGCCCTCACGGGCGCGTGGATTGAAACGTGCCACCGACAGCGACGCACGTGGACCTGCAGATCGTCGCGCCCTCACGGGCGCGTGGATTGAAACCTCTCTCACGCCGCGCGTGCGAGATCCTGCGTGCGT…	1221			1	1	1	1	0	1	1	1	1	1	1	1	1	0	0	1	1	0	1	1	0	1	1	11110111111110011011011	Spoligotype 10										10
Aw	JF90-8	CCWB01000009:69550,70966	GTCGCGCCCTCACGGGCGCGTGGATTGAAACAAATGCTTTCGACGCGCATAAAGCGCTGGCGCAGGAGGTCGCGCCCTCACGGGCGCGTGGATTGAAACCTGTTCAAGCTCCGCCGCCTGATCCGCTTGCCGAGGTCGCGCCCTCACGGGCGCGTGGATTGAAACCTCGGGTTTCGGGATGTGCTTCAGATCTGCGTCGGTCGCGCCCTCACGGGCGCGTGGATTGAAACCGCTGCACGGATGCGCCAGGCGGCGAGGCGATCATGTCGCGCCCTCACGGGCGCGTGGATTGAAACTCGAGCGCATCGATGACGGTCACCCATCCCCCAATGGTCGCGCCCTCACGGGCGCGTGGATTGAAACGTGCCACCGACAGCGACGCACGTGGACCTGCAGATC…	1417			1	1	1	1	1	1	1	1	1	0	1	1	0	1	1	1	1	1	1	1	1	1	1	11111111101101111111111	Spoligotype 04				04
A	JJ009-1	JAABBU010000001:3720220,3721506	GTCGCGCCCTCACGGGCGCGTGGATTGAAACAAATGCTTTCGACGCGCATAAAGCGCTGGCGCAGGAGGTCGCGCCCTCACGGGCGCGTGGATTGAAACCTGTTCAAGCTCCGCCGCCTGATCCGCTTGCCGAGGTCGCGCCCTCACGGGCGCGTGGATTGAAACCTCGGGTTTCGGGATGTGCTTCAGATCTGCGTCGGTCGCGCCCTCACGGGCGCGTGGATTGAAACCGCTGCACGGATGCGCCAGGCGGCGAGGCGATCATGTCGCGCCCTCACGGGCGCGTGGATTGAAACTCGAGCGCATCGATGACGGTCACCCATCCCCCAATGGTCGCGCCCTCACGGGCGCGTGGATTGAAACGTGCCACCGACAGCGACGCACGTGGACCTGCAGATC…	1287	SNP @ Xcc_03		1	1	1	1	1	1	1	1	1	0	1	1	0	0	1	0	1	1	1	1	1	1	1	11111111101100101111111	Spoligotype 08								08
A	JJ009-04	JAABBT010000041:52772,54058	GTTTCAATCCACGCGCCCGTGAGGGCGCGCCTTCCTTCTGCTGTGCGATCTCGCCGCATATGGCATGGTTTCAATCCACGCGCCCATGAGGGCGCGAAACGCGTCAGACGACCGGGACGGCGACGAACTCAGGTTTCAATCCACGCGCCCGTGAGGGCGCGACCCCCAGGATGCCGCGACGCCGCAGACTGGTCTTCTTGTTTCAATCCACGCGCCCGTGAGGGCGCGACCCTCGCAGGTCGTGGCCTATGCAGGGATAGTCAGGTTTCAATCCACGCGCCCGTGAGGGCGCGACGATGCGGGCATCCAAGTCTTTCCAGCCCTGAACCAGTTTCAATCCACGCGCCCGTGAGGGCGCGACCTACGGGCTGCTCAAACTTGTAACGCTCCCAGCCGTTT…	1287			1	1	1	1	1	1	1	1	1	0	1	1	0	0	1	0	1	1	1	1	1	1	1	11111111101100101111111	Spoligotype 08								08
A	JJ009-8	JAABBV010000099:52772,54058	GTTTCAATCCACGCGCCCGTGAGGGCGCGCCTTCCTTCTGCTGTGCGATCTCGCCGCATATGGCATGGTTTCAATCCACGCGCCCATGAGGGCGCGAAACGCGTCAGACGACCGGGACGGCGACGAACTCAGGTTTCAATCCACGCGCCCGTGAGGGCGCGACCCCCAGGATGCCGCGACGCCGCAGACTGGTCTTCTTGTTTCAATCCACGCGCCCGTGAGGGCGCGACCCTCGCAGGTCGTGGCCTATGCAGGGATAGTCAGGTTTCAATCCACGCGCCCGTGAGGGCGCGACGATGCGGGCATCCAAGTCTTTCCAGCCCTGAACCAGTTTCAATCCACGCGCCCGTGAGGGCGCGACCTACGGGCTGCTCAAACTTGTAACGCTCCCAGCCGTTT…	1287			1	1	1	1	1	1	1	1	1	0	1	1	0	0	1	0	1	1	1	1	1	1	1	11111111101100101111111	Spoligotype 08								08
A	JJ10-1	CDDV01000080:31530,32617	GTCGCGCCCTCACGGGCGCGTGGATTGAAACAAATGCTTTCGACGCGCATAAAGCGCTGGCGCAGGAGGTCGCGCCCTCACGGGCGCGTGGATTGAAACCTGTTCAAGCTCCGCCGCCTGATCCGCTTGCCGAGGTCGCGCCCTCACGGGCGCGTGGATTGAAACCTCGGGTTTCGGGATGTGCTTCAGATCTGCGTCGGTCGCGCCCTCACGGGCGCGTGGATTGAAACCGCTGCACGGATGCGCCAGGCGGCGAGGCGATCATGTCGCGCCCTCACGGGCGCGTGGATTGAAACTCGAGCGCATCGATGACGGTCACCCATCCCCCAATGGTCGCGCCCTCACGGGCGCGTGGATTGAAACGTGCCACCGACAGCGACGCACGTGGACCTGCAGATC…	1088	Spacers 1 & 2 missed @ contig ends		1	1	1	1	1	1	1	0	1	0	1	1	0	0	1	0	1	1	1	1	1	0	0	11111110101100101111100	Spoligotype 30
A	JJ10-1	CDDV01000080:31530,CDDV01000081:100	GTCGCGCCCTCACGGGCGCGTGGATTGAAACAAATGCTTTCGACGCGCATAAAGCGCTGGCGCAGGAGGTCGCGCCCTCACGGGCGCGTGGATTGAAACCTGTTCAAGCTCCGCCGCCTGATCCGCTTGCCGAGGTCGCGCCCTCACGGGCGCGTGGATTGAAACCTCGGGTTTCGGGATGTGCTTCAGATCTGCGTCGGTCGCGCCCTCACGGGCGCGTGGATTGAAACCGCTGCACGGATGCGCCAGGCGGCGAGGCGATCATGTCGCGCCCTCACGGGCGCGTGGATTGAAACTCGAGCGCATCGATGACGGTCACCCATCCCCCAATGGTCGCGCCCTCACGGGCGCGTGGATTGAAACGTGCCACCGACAGCGACGCACGTGGACCTGCAGATC…	1320	Spacers 1 & 2 corrected @ contig ends		1	1	1	1	1	1	1	0	1	0	1	1	0	0	1	0	1	1	1	1	1	1	1	11111110101100101111111	Spoligotype 19
A	JJ010-02	JAABHW010000028:79944,81163	GTCGCGCCCTCACGGGCGCGTGGATTGAAACAAATGCTTTCGACGCGCATAAAGCGCTGGCGCAGGAGGTCGCGCCCTCACGGGCGCGTGGATTGAAACCTGTTCAAGCTCCGCCGCCTGATCCGCTTGCCGAGGTCGCGCCCTCACGGGCGCGTGGATTGAAACCTCGGGTTTCGGGATGTGCTTCAGATCTGCGTCGGTCGCGCCCTCACGGGCGCGTGGATTGAAACCGCTGCACGGATGCGCCAGGCGGCGAGGCGATCATGTCGCGCCCTCACGGGCGCGTGGATTGAAACTCGAGCGCATCGATGACGGTCACCCATCCCCCAATGGTCGCGCCCTCACGGGCGCGTGGATTGAAACGTGCCACCGACAGCGACGCACGTGGACCTGCAGATC…	1220			1	1	1	1	1	1	1	0	1	0	1	1	0	0	1	0	1	1	1	1	1	1	1	11111110101100101111111	Spoligotype 19
A	JJ010-4	JAABHX010000027:79519,80738	GTCGCGCCCTCACGGGCGCGTGGATTGAAACAAATGCTTTCGACGCGCATAAAGCGCTGGCGCAGGAGGTCGCGCCCTCACGGGCGCGTGGATTGAAACCTGTTCAAGCTCCGCCGCCTGATCCGCTTGCCGAGGTCGCGCCCTCACGGGCGCGTGGATTGAAACCTCGGGTTTCGGGATGTGCTTCAGATCTGCGTCGGTCGCGCCCTCACGGGCGCGTGGATTGAAACCGCTGCACGGATGCGCCAGGCGGCGAGGCGATCATGTCGCGCCCTCACGGGCGCGTGGATTGAAACTCGAGCGCATCGATGACGGTCACCCATCCCCCAATGGTCGCGCCCTCACGGGCGCGTGGATTGAAACGTGCCACCGACAGCGACGCACGTGGACCTGCAGATC…	1220			1	1	1	1	1	1	1	0	1	0	1	1	0	0	1	0	1	1	1	1	1	1	1	11111110101100101111111	Spoligotype 19
A	JJ053-06	JAABJE010000136:52772,53990	GTTTCAATCCACGCGCCCGTGAGGGCGCGCCTTCCTTCTGCTGTGCGATCTCGCCGCATATGGCATGGTTTCAATCCACGCGCCCATGAGGGCGCGAAACGCGTCAGACGACCGGGACGGCGACGAACTCAGGTTTCAATCCACGCGCCCGTGAGGGCGCGACCCCCAGGATGCCGCGACGCCGCAGACTGGTCTTCTTGTTTCAATCCACGCGCCCGTGAGGGCGCGACCCTCGCAGGTCGTGGCCTATGCAGGGATAGTCAGGTTTCAATCCACGCGCCCGTGAGGGCGCGACGATGCGGGCATCCAAGTCTTTCCAGCCCTGAACCAGTTTCAATCCACGCGCCCGTGAGGGCGCGACCTACGGGCTGCTCAAACTTGTAACGCTCCCAGCCGTTT…	1219			0	1	1	1	1	1	1	1	1	0	1	1	0	0	1	0	1	1	1	1	1	1	1	01111111101100101111111	Spoligotype 31
A	JJ155	JAAAYI010000111:79498,80717	GTCGCGCCCTCACGGGCGCGTGGATTGAAACAAATGCTTTCGACGCGCATAAAGCGCTGGCGCAGGAGGTCGCGCCCTCACGGGCGCGTGGATTGAAACCTGTTCAAGCTCCGCCGCCTGATCCGCTTGCCGAGGTCGCGCCCTCACGGGCGCGTGGATTGAAACCTCGGGTTTCGGGATGTGCTTCAGATCTGCGTCGGTCGCGCCCTCACGGGCGCGTGGATTGAAACCGCTGCACGGATGCGCCAGGCGGCGAGGCGATCATGTCGCGCCCTCACGGGCGCGTGGATTGAAACTCGAGCGCATCGATGACGGTCACCCATCCCCCAATGGTCGCGCCCTCACGGGCGCGTGGATTGAAACGTGCCACCGACAGCGACGCACGTGGACCTGCAGATC…	1220			1	1	1	1	1	1	1	1	1	0	1	1	0	0	1	0	1	1	1	1	0	1	1	11111111101100101111011	Spoligotype 14														14
A	JJ165	JAABAR010000047:52772,53991	GTTTCAATCCACGCGCCCGTGAGGGCGCGCCTTCCTTCTGCTGTGCGATCTCGCCGCATATGGCATGGTTTCAATCCACGCGCCCATGAGGGCGCGAAACGCGTCAGACGACCGGGACGGCGACGAACTCAGGTTTCAATCCACGCGCCCGTGAGGGCGCGACCCTCGCAGGTCGTGGCCTATGCAGGGATAGTCAGGTTTCAATCCACGCGCCCGTGAGGGCGCGACGATGCGGGCATCCAAGTCTTTCCAGCCCTGAACCAGTTTCAATCCACGCGCCCGTGAGGGCGCGACCTACGGGCTGCTCAAACTTGTAACGCTCCCAGCCGTTTCAATCCACGCGCCCGTGAGGGCGCGACTTCCGGCCATCGCGGCAGCAGTGCGCGCTCGACAGTTTCA…	1220			1	1	1	1	1	1	1	1	1	0	1	1	0	0	1	0	1	1	1	1	0	1	1	11111111101100101111011	Spoligotype 14														14
A	JJ238-04	JAABAX010000057:79505,80921	GTCGCGCCCTCACGGGCGCGTGGATTGAAACAAATGCTTTCGACGCGCATAAAGCGCTGGCGCAGGAGGTCGCGCCCTCACGGGCGCGTGGATTGAAACCTGTTCAAGCTCCGCCGCCTGATCCGCTTGCCGAGGTCGCGCCCTCACGGGCGCGTGGATTGAAACCTCGGGTTTCGGGATGTGCTTCAGATCTGCGTCGGTCGCGCCCTCACGGGCGCGTGGATTGAAACCGCTGCACGGATGCGCCAGGCGGCGAGGCGATCATGTCGCGCCCTCACGGGCGCGTGGATTGAAACTCGAGCGCATCGATGACGGTCACCCATCCCCCAATGGTCGCGCCCTCACGGGCGCGTGGATTGAAACGTGCCACCGACAGCGACGCACGTGGACCTGCAGATC…	1417			1	1	1	1	1	1	1	1	1	0	1	1	0	1	1	1	1	1	1	1	1	1	1	11111111101101111111111	Spoligotype 04				04
A	JJ238-06	JAABAY010000019:52773,54190	GTTTCAATCCACGCGCCCGTGAGGGCGCGCCTTCCTTCTGCTGTGCGATCTCGCCGCATATGGCATGGTTTCAATCCACGCGCCCATGAGGGCGCGAAACGCGTCAGACGACCGGGACGGCGACGAACTCAGGTTTCAATCCACGCGCCCGTGAGGGCGCGACCCCCAGGATGCCGCGACGCCGCAGACTGGTCTTCTTGTTTCAATCCACGCGCCCGTGAGGGCGCGACCCTCGCAGGTCGTGGCCTATGCAGGGATAGTCAGGTTTCAATCCACGCGCCCGTGAGGGCGCGACGATGCGGGCATCCAAGTCTTTCCAGCCCTGAACCAGTTTCAATCCACGCGCCCGTGAGGGCGCGACCTACGGGCTGCTCAAACTTGTAACGCTCCCAGCCGTTT…	1418			1	1	1	1	1	1	1	1	1	0	1	1	1	1	1	0	1	1	1	1	1	1	1	11111111101111101111111	Spoligotype 06						06
A	JJ238-07	JAABAZ010000090:79927,81343	GTCGCGCCCTCACGGGCGCGTGGATTGAAACAAATGCTTTCGACGCGCATAAAGCGCTGGCGCAGGAGGTCGCGCCCTCACGGGCGCGTGGATTGAAACCTGTTCAAGCTCCGCCGCCTGATCCGCTTGCCGAGGTCGCGCCCTCACGGGCGCGTGGATTGAAACCTCGGGTTTCGGGATGTGCTTCAGATCTGCGTCGGTCGCGCCCTCACGGGCGCGTGGATTGAAACCGCTGCACGGATGCGCCAGGCGGCGAGGCGATCATGTCGCGCCCTCACGGGCGCGTGGATTGAAACTCGAGCGCATCGATGACGGTCACCCATCCCCCAATGGTCGCGCCCTCACGGGCGCGTGGATTGAAACGTGCCACCGACAGCGACGCACGTGGACCTGCAGATC…	1417			1	1	1	1	1	1	1	1	1	0	1	1	0	1	1	1	1	1	1	1	1	1	1	11111111101101111111111	Spoligotype 04				04
A	JJ238-08	JAABBA010000005:79927,81343	GTCGCGCCCTCACGGGCGCGTGGATTGAAACAAATGCTTTCGACGCGCATAAAGCGCTGGCGCAGGAGGTCGCGCCCTCACGGGCGCGTGGATTGAAACCTGTTCAAGCTCCGCCGCCTGATCCGCTTGCCGAGGTCGCGCCCTCACGGGCGCGTGGATTGAAACCTCGGGTTTCGGGATGTGCTTCAGATCTGCGTCGGTCGCGCCCTCACGGGCGCGTGGATTGAAACCGCTGCACGGATGCGCCAGGCGGCGAGGCGATCATGTCGCGCCCTCACGGGCGCGTGGATTGAAACTCGAGCGCATCGATGACGGTCACCCATCCCCCAATGGTCGCGCCCTCACGGGCGCGTGGATTGAAACGTGCCACCGACAGCGACGCACGTGGACCTGCAGATC…	1417			1	1	1	1	1	1	1	1	1	0	1	1	0	1	1	1	1	1	1	1	1	1	1	11111111101101111111111	Spoligotype 04				04
A	JJ238-09	JAABBB010000168:79920,81336	GTCGCGCCCTCACGGGCGCGTGGATTGAAACAAATGCTTTCGACGCGCATAAAGCGCTGGCGCAGGAGGTCGCGCCCTCACGGGCGCGTGGATTGAAACCTGTTCAAGCTCCGCCGCCTGATCCGCTTGCCGAGGTCGCGCCCTCACGGGCGCGTGGATTGAAACCTCGGGTTTCGGGATGTGCTTCAGATCTGCGTCGGTCGCGCCCTCACGGGCGCGTGGATTGAAACCGCTGCACGGATGCGCCAGGCGGCGAGGCGATCATGTCGCGCCCTCACGGGCGCGTGGATTGAAACTCGAGCGCATCGATGACGGTCACCCATCCCCCAATGGTCGCGCCCTCACGGGCGCGTGGATTGAAACGTGCCACCGACAGCGACGCACGTGGACCTGCAGATC…	1417			1	1	1	1	1	1	1	1	1	0	1	1	0	1	1	1	1	1	1	1	1	1	1	11111111101101111111111	Spoligotype 04				04
A	JJ238-10	CCWC01000116:67547,68963	GTCGCGCCCTCACGGGCGCGTGGATTGAAACAAATGCTTTCGACGCGCATAAAGCGCTGGCGCAGGAGGTCGCGCCCTCACGGGCGCGTGGATTGAAACCTGTTCAAGCTCCGCCGCCTGATCCGCTTGCCGAGGTCGCGCCCTCACGGGCGCGTGGATTGAAACCTCGGGTTTCGGGATGTGCTTCAGATCTGCGTCGGTCGCGCCCTCACGGGCGCGTGGATTGAAACCGCTGCACGGATGCGCCAGGCGGCGAGGCGATCATGTCGCGCCCTCACGGGCGCGTGGATTGAAACTCGAGCGCATCGATGACGGTCACCCATCCCCCAATGGTCGCGCCCTCACGGGCGCGTGGATTGAAACGTGCCACCGACAGCGACGCACGTGGACCTGCAGATC…	1417			1	1	1	1	1	1	1	1	1	0	1	1	0	1	1	1	1	1	1	1	1	1	1	11111111101101111111111	Spoligotype 04				04
A	JJ238-11	JAABBD010000029:90924,92341	GTCGCGCCCTCACGGGCGCGTGGATTGAAACAAATGCTTTCGACGCGCATAAAGCGCTGGCGCAGGAGGTCGCGCCCTCACGGGCGCGTGGATTGAAACCTGTTCAAGCTCCGCCGCCTGATCCGCTTGCCGAGGTCGCGCCCTCACGGGCGCGTGGATTGAAACCTCGGGTTTCGGGATGTGCTTCAGATCTGCGTCGGTCGCGCCCTCACGGGCGCGTGGATTGAAACCGCTGCACGGATGCGCCAGGCGGCGAGGCGATCATGTCGCGCCCTCACGGGCGCGTGGATTGAAACTCGAGCGCATCGATGACGGTCACCCATCCCCCAATGGTCGCGCCCTCACGGGCGCGTGGATTGAAACGTGCCACCGACAGCGACGCACGTGGACCTGCAGATC…	1418			1	1	1	1	1	1	1	1	1	0	1	1	1	1	1	0	1	1	1	1	1	1	1	11111111101111101111111	Spoligotype 06						06
A	JJ238-16	JAABCY010000113:52778,54260	GTTTCAATCCACGCGCCCGTGAGGGCGCGCCTTCCTTCTGCTGTGCGATCTCGCCGCATATGGCATGGTTTCAATCCACGCGCCCATGAGGGCGCGAAACGCGTCAGACGACCGGGACGGCGACGAACTCAGGTTTCAATCCACGCGCCCGTGAGGGCGCGACCCCCAGGATGCCGCGACGCCGCAGACTGGTCTTCTTGTTTCAATCCACGCGCCCGTGAGGGCGCGACCCTCGCAGGTCGTGGCCTATGCAGGGATAGTCAGGTTTCAATCCACGCGCCCGTGAGGGCGCGACGATGCGGGCATCCAAGTCTTTCCAGCCCTGAACCAGTTTCAATCCACGCGCCCGTGAGGGCGCGACCTACGGGCTGCTCAAACTTGTAACGCTCCCAGCCGTTT…	1483			1	1	1	1	1	1	1	1	1	0	1	1	1	1	1	1	1	1	1	1	1	1	1	11111111101111111111111	Spoligotype 02		02
A*	JJ238-24	CCVX01000144:25945,27095	GTCGCGCCCTCACGGGCGCGTGGATTGAAACAAATGCTTTCGACGCGCATAAAGCGCTGGCGCAGGAGGTCGCGCCCTCACGGGCGCGTGGATTGAAACCTGTTCAAGCTCCGCCGCCTGATCCGCTTGCCGAGGTCGCGCCCTCACGGGCGCGTGGATTGAAACCTCGGGTTTCGGGATGTGCTTCAGATCTGCGTCGGTCGCGCCCTCACGGGCGCGTGGATTGAAACCGCTGCACGGATGCGCCAGGCGGCGAGGCGATCATGTCGCGCCCTCACGGGCGCGTGGATTGAAACGTGCCACCGACAGCGACGCACGTGGACCTGCAGATCGTCGCGCCCTCACGGGCGCGTGGATTGAAACCTCTCTCACGCCGCGCGTGCGAGATCCTGCGTGCGT…	1151			1	1	1	1	0	1	1	1	0	0	1	1	1	1	1	0	1	0	1	1	0	1	1	11110111001111101011011	Spoligotype 16																16
A*	JK2-10	CCWV01000068:15484,16772	GTCGCGCCCTCACGGGCGCGTGGATTGAAACAAATGCTTTCGACGCGCATAAAGCGCTGGCGCAGGAGGTCGCGCCCTCACGGGCGCGTGGATTGAAACCTGTTCAAGCTCCGCCGCCTGATCCGCTTGCCGAGGTCGCGCCCTCACGGGCGCGTGGATTGAAACCTCGGGTTTCGGGATGTGCTTCAGATCTGCGTCGGTCGCGCCCTCACGGGCGCGTGGATTGAAACCGCTGCACGGATGCGCCAGGCGGCGAGGCGATCATGTCGCGCCCTCACGGGCGCGTGGATTGAAACTCGAGCGCATCGATGACGGTCACCCATCCCCCAATGGTCGCGCCCTCACGGGCGCGTGGATTGAAACGTGCCACCGACAGCGACGCACGTGGACCTGCAGATC…	1289			1	1	1	1	1	1	1	1	1	1	1	0	1	0	0	1	1	0	1	1	1	1	1	11111111111010011011111	Spoligotype 09									09
A	JK4-1	CDMR01000156:31453,32739	GTCGCGCCCTCACGGGCGCGTGGATTGAAACAAATGCTTTCGACGCGCATAAAGCGCTGGCGCAGGAGGTCGCGCCCTCACGGGCGCGTGGATTGAAACCTGTTCAAGCTCCGCCGCCTGATCCGCTTGCCGAGGTCGCGCCCTCACGGGCGCGTGGATTGAAACCTCGGGTTTCGGGATGTGCTTCAGATCTGCGTCGGTCGCGCCCTCACGGGCGCGTGGATTGAAACCGCTGCACGGATGCGCCAGGCGGCGAGGCGATCATGTCGCGCCCTCACGGGCGCGTGGATTGAAACTCGAGCGCATCGATGACGGTCACCCATCCCCCAATGGTCGCGCCCTCACGGGCGCGTGGATTGAAACGTGCCACCGACAGCGACGCACGTGGACCTGCAGATC…	1287			1	1	1	1	1	1	1	1	1	0	1	1	0	0	1	0	1	1	1	1	1	1	1	11111111101100101111111	Spoligotype 08								08
A	JK004-04	JAABBE010000006:52772,54320	GTTTCAATCCACGCGCCCGTGAGGGCGCGCCTTCCTTCTGCTGTGCGATCTCGCCGCATATGGCATGGTTTCAATCCACGCGCCCATGAGGGCGCGAAACGCGTCAGACGACCGGGACGGCGACGAACTCAGGTTTCAATCCACGCGCCCGTGAGGGCGCGACCCCCAGGATGCCGCGACGCCGCAGACTGGTCTTCTTGTTTCAATCCACGCGCCCGTGAGGGCGCGACCCTCGCAGGTCGTGGCCTATGCAGGGATAGTCAGGTTTCAATCCACGCGCCCGTGAGGGCGCGACGATGCGGGCATCCAAGTCTTTCCAGCCCTGAACCAGTTTCAATCCACGCGCCCGTGAGGGCGCGACCTACGGGCTGCTCAAACTTGTAACGCTCCCAGCCGTTT…	1549	3 x Xcc_12		1	1	1	1	1	1	1	1	1	0	1	1	0	1	1	1	1	1	1	1	1	1	1	11111111101101111111111	Spoligotype 04				04
A*	JK48	CDAJ01000733:6325,7613	GTCGCGCCCTCACGGGCGCGTGGATTGAAACAAATGCTTTCGACGCGCATAAAGCGCTGGCGCAGGAGGTCGCGCCCTCACGGGCGCGTGGATTGAAACCTGTTCAAGCTCCGCCGCCTGATCCGCTTGCCGAGGTCGCGCCCTCACGGGCGCGTGGATTGAAACCTCGGGTTTCGGGATGTGCTTCAGATCTGCGTCGGTCGCGCCCTCACGGGCGCGTGGATTGAAACCGCTGCACGGATGCGCCAGGCGGCGAGGCGATCATGTCGCGCCCTCACGGGCGCGTGGATTGAAACTCGAGCGCATCGATGACGGTCACCCATCCCCCAATGGTCGCGCCCTCACGGGCGCGTGGATTGAAACGTGCCACCGACAGCGACGCACGTGGACCTGCAGATC…	1289			1	1	1	1	1	1	1	1	1	1	1	0	1	0	0	1	1	0	1	1	1	1	1	11111111111010011011111	Spoligotype 09									09
A	JK101-1	JAAAYJ010000038:52772,53991	GTTTCAATCCACGCGCCCGTGAGGGCGCGCCTTCCTTCTGCTGTGCGATCTCGCCGCATATGGCATGGTTTCAATCCACGCGCCCATGAGGGCGCGAAACGCGTCAGACGACCGGGACGGCGACGAACTCAGGTTTCAATCCACGCGCCCGTGAGGGCGCGACCCTCGCAGGTCGTGGCCTATGCAGGGATAGTCAGGTTTCAATCCACGCGCCCGTGAGGGCGCGACGATGCGGGCATCCAAGTCTTTCCAGCCCTGAACCAGTTTCAATCCACGCGCCCGTGAGGGCGCGACCTACGGGCTGCTCAAACTTGTAACGCTCCCAGCCGTTTCAATCCACGCGCCCGTGAGGGCGCGACTTCCGGCCATCGCGGCAGCAGTGCGCGCTCGACAGTTTCA…	1220			1	1	1	1	1	1	1	1	1	0	1	1	0	0	1	0	1	1	1	1	0	1	1	11111111101100101111011	Spoligotype 14														14
A*	JK143-9	CDMQ01001222:6318,7468	GTCGCGCCCTCACGGGCGCGTGGATTGAAACAAATGCTTTCGACGCGCATAAAGCGCTGGCGCAGGAGGTCGCGCCCTCACGGGCGCGTGGATTGAAACCTGTTCAAGCTCCGCCGCCTGATCCGCTTGCCGAGGTCGCGCCCTCACGGGCGCGTGGATTGAAACCTCGGGTTTCGGGATGTGCTTCAGATCTGCGTCGGTCGCGCCCTCACGGGCGCGTGGATTGAAACCGCTGCACGGATGCGCCAGGCGGCGAGGCGATCATGTCGCGCCCTCACGGGCGCGTGGATTGAAACGTGCCACCGACAGCGACGCACGTGGACCTGCAGATCGTCGCGCCCTCACGGGCGCGTGGATTGAAACCTCTCTCACGCCGCGCGTGCGAGATCCTGCGTGCGT…	1151			1	1	1	1	0	1	1	1	0	0	1	1	1	1	1	0	1	0	1	1	0	1	1	11110111001111101011011	Spoligotype 16																16
A*	JK143-11	CDMO01000057:65999,67083	GTTTCAATCCACGCGCCCGTGAGGGCGCGCCTTCCTTCTGCTGTGCGATCTCGCCGCATATGGCATGGTTTCAATCCACGCGCCCATGAGGGCGCGAAACGCGTCAGACGACCGGGACGGCGACGAACTCAGGTTTCAATCCACGCGCCCGTGAGGGCGCGACCCTCGCAGGTCGTGGCCTATGCAGGGATAGTCAGGTTTCAATCCACGCGCCCGTGAGGGCGCGACTTCCGGCCATCGCGGCAGCAGTGCGCGCTCGACAGTTTCAATCCACGCGCCCGTGAGGGCGCGACAGTCGCCCTGCGAAGTGGTCCTTGGGTTCAATGAGTTTCAATCCACGCGCCCGTGAGGGCGCGACGAAGCGCAAGGCTCCATCCACCGATGCCAGCGAAGTTTCAA…	1085			1	1	1	1	0	1	1	1	0	0	1	1	1	1	1	0	1	0	0	1	0	1	1	11110111001111101001011	Spoligotype 17																	17
A	JK161	JAABBW010000133:79507,80793	GTCGCGCCCTCACGGGCGCGTGGATTGAAACAAATGCTTTCGACGCGCATAAAGCGCTGGCGCAGGAGGTCGCGCCCTCACGGGCGCGTGGATTGAAACCTGTTCAAGCTCCGCCGCCTGATCCGCTTGCCGAGGTCGCGCCCTCACGGGCGCGTGGATTGAAACCTCGGGTTTCGGGATGTGCTTCAGATCTGCGTCGGTCGCGCCCTCACGGGCGCGTGGATTGAAACCGCTGCACGGATGCGCCAGGCGGCGAGGCGATCATGTCGCGCCCTCACGGGCGCGTGGATTGAAACTCGAGCGCATCGATGACGGTCACCCATCCCCCAATGGTCGCGCCCTCACGGGCGCGTGGATTGAAACGTGCCACCGACAGCGACGCACGTGGACCTGCAGATC…	1287			1	1	1	1	1	1	1	1	1	0	1	1	0	0	1	0	1	1	1	1	1	1	1	11111111101100101111111	Spoligotype 08								08
A	JK167-1	JAABBX010000049:52772,54058	GTTTCAATCCACGCGCCCGTGAGGGCGCGCCTTCCTTCTGCTGTGCGATCTCGCCGCATATGGCATGGTTTCAATCCACGCGCCCATGAGGGCGCGAAACGCGTCAGACGACCGGGACGGCGACGAACTCAGGTTTCAATCCACGCGCCCGTGAGGGCGCGACCCCCAGGATGCCGCGACGCCGCAGACTGGTCTTCTTGTTTCAATCCACGCGCCCGTGAGGGCGCGACCCTCGCAGGTCGTGGCCTATGCAGGGATAGTCAGGTTTCAATCCACGCGCCCGTGAGGGCGCGACGATGCGGGCATCCAAGTCTTTCCAGCCCTGAACCAGTTTCAATCCACGCGCCCGTGAGGGCGCGACCTACGGGCTGCTCAAACTTGTAACGCTCCCAGCCGTTT…	1287			1	1	1	1	1	1	1	1	1	0	1	1	0	0	1	0	1	1	1	1	1	1	1	11111111101100101111111	Spoligotype 08								08
A	JK169	JAABBY010000203:52778,54064	GTTTCAATCCACGCGCCCGTGAGGGCGCGCCTTCCTTCTGCTGTGCGATCTCGCCGCATATGGCATGGTTTCAATCCACGCGCCCATGAGGGCGCGAAACGCGTCAGACGACCGGGACGGCGACGAACTCAGGTTTCAATCCACGCGCCCGTGAGGGCGCGACCCCCAGGATGCCGCGACGCCGCAGACTGGTCTTCTTGTTTCAATCCACGCGCCCGTGAGGGCGCGACCCTCGCAGGTCGTGGCCTATGCAGGGATAGTCAGGTTTCAATCCACGCGCCCGTGAGGGCGCGACGATGCGGGCATCCAAGTCTTTCCAGCCCTGAACCAGTTTCAATCCACGCGCCCGTGAGGGCGCGACCTACGGGCTGCTCAAACTTGTAACGCTCCCAGCCGTTT…	1287			1	1	1	1	1	1	1	1	1	0	1	1	0	0	1	0	1	1	1	1	1	1	1	11111111101100101111111	Spoligotype 08								08
A	JK170	JAABBZ010000142:79949,81168	GTCGCGCCCTCACGGGCGCGTGGATTGAAACAAATGCTTTCGACGCGCATAAAGCGCTGGCGCAGGAGGTCGCGCCCTCACGGGCGCGTGGATTGAAACCTGTTCAAGCTCCGCCGCCTGATCCGCTTGCCGAGGTCGCGCCCTCACGGGCGCGTGGATTGAAACCTCGGGTTTCGGGATGTGCTTCAGATCTGCGTCGGTCGCGCCCTCACGGGCGCGTGGATTGAAACCGCTGCACGGATGCGCCAGGCGGCGAGGCGATCATGTCGCGCCCTCACGGGCGCGTGGATTGAAACTCGAGCGCATCGATGACGGTCACCCATCCCCCAATGGTCGCGCCCTCACGGGCGCGTGGATTGAAACGTGCCACCGACAGCGACGCACGTGGACCTGCAGATC…	1220			1	1	1	1	1	1	1	0	1	0	1	1	0	0	1	0	1	1	1	1	1	1	1	11111110101100101111111	Spoligotype 19
A	JM027-2	JAABHT010000113:79945,81166	GTCGCGCCCTCACGGGCGCGTGGATTGAAACAAATGCTTTCGACGCGCATAAAGCGCTGGCGCAGGAGGTCGCGCCCTCACGGGCGCGTGGATTGAAACCTGTTCAAGCTCCGCCGCCTGATCCGCTTGCCGAGGTCGCGCCCTCACGGGCGCGTGGATTGAAACCGCTGCACGGATGCGCCAGGCGGCGAGGCGATCATGTCGCGCCCTCACGGGCGCGTGGATTGAAACTCGAGCGCATCGATGACGGTCACCCATCCCCCAATGGTCGCGCCCTCACGGGCGCGTGGATTGAAACGTGCCACCGACAGCGACGCACGTGGACCTGCAGATCGTCGCGCCCTCACGGGCGCGTGGATTGAAACCTCTCTCACGCCGCGCGTGCGAGATCCTGCGTGC…	1222			1	1	0	1	1	1	1	1	1	0	1	1	0	0	1	0	1	1	1	1	1	1	1	11011111101100101111111	Spoligotype 52
A*	JM35-2	CDMS01000131:31435,32655	GTCGCGCCCTCACGGGCGCGTGGATTGAAACAAATGCTTTCGACGCGCATAAAGCGCTGGCGCAGGAGGTCGCGCCCTCACGGGCGCGTGGATTGAAACCTGTTCAAGCTCCGCCGCCTGATCCGCTTGCCGAGGTCGCGCCCTCACGGGCGCGTGGATTGAAACCTCGGGTTTCGGGATGTGCTTCAGATCTGCGTCGGTCGCGCCCTCACGGGCGCGTGGATTGAAACCGCTGCACGGATGCGCCAGGCGGCGAGGCGATCATGTCGCGCCCTCACGGGCGCGTGGATTGAAACGTGCCACCGACAGCGACGCACGTGGACCTGCAGATCGTCGCGCCCTCACGGGCGCGTGGATTGAAACCTCTCTCACGCCGCGCGTGCGAGATCCTGCGTGCGT…	1221			1	1	1	1	0	1	1	1	1	1	1	1	1	0	0	1	1	0	1	1	0	1	1	11110111111110011011011	Spoligotype 10										10
A	JN564	JAAAZK010000061:52772,54058	GTTTCAATCCACGCGCCCGTGAGGGCGCGCCTTCCTTCTGCTGTGCGATCTCGCCGCATATGGCATGGTTTCAATCCACGCGCCCATGAGGGCGCGAAACGCGTCAGACGACCGGGACGGCGACGAACTCAGGTTTCAATCCACGCGCCCGTGAGGGCGCGACCCCCAGGATGCCGCGACGCCGCAGACTGGTCTTCTTGTTTCAATCCACGCGCCCGTGAGGGCGCGACCCTCGCAGGTCGTGGCCTATGCAGGGATAGTCAGGTTTCAATCCACGCGCCCGTGAGGGCGCGACGATGCGGGCATCCAAGTCTTTCCAGCCCTGAACCAGTTTCAATCCACGCGCCCGTGAGGGCGCGACCTACGGGCTGCTCAAACTTGTAACGCTCCCAGCCGTTT…	1287			1	1	1	1	1	1	1	1	1	0	1	1	0	0	1	0	1	1	1	1	1	1	1	11111111101100101111111	Spoligotype 08								08
A	JP541	JAABFR010000800:52772,53531	GTTTCAATCCACGCGCCCGTGAGGGCGCGCCTTCCTTCTGCTGTGCGATCTCGCCGCATATGGCATGGTTTCAATCCACGCGCCCATGAGGGCGCGAAACGCGTCAGACGACCGGGACGGCGACGAACTCAGGTTTCAATCCACGCGCCCGTGAGGGCGCGACCCCCAGGATGCCGCGACGCCGCAGACTGGTCTTCTTGTTTCAATCCACGCGCCCGTGAGGGCGCGACCCTCGCAGGTCGTGGCCTATGCAGGGATAGTCAGGTTTCAATCCACGCGCCCGTGAGGGCGCGACGATGCGGGCATCCAAGTCTTTCCAGCCCTGAACCAGTTTCAATCCACGCGCCCGTGAGGGCGCGACGATCTGCAGGTCCACGTGCGTCGCTGTCGGTGGCACGT…	760			1	1	1	1	1	1	0	0	0	0	0	0	0	0	0	0	0	0	1	1	1	1	1	11111100000000000011111	Spoligotype 29
A	JP608	JAABFS010000064:52772,54058	GTTTCAATCCACGCGCCCGTGAGGGCGCGCCTTCCTTCTGCTGTGCGATCTCGCCGCATATGGCATGGTTTCAATCCACGCGCCCATGAGGGCGCGAAACGCGTCAGACGACCGGGACGGCGACGAACTCAGGTTTCAATCCACGCGCCCGTGAGGGCGCGACCCCCAGGATGCCGCGACGCCGCAGACTGGTCTTCTTGTTTCAATCCACGCGCCCGTGAGGGCGCGACCCTCGCAGGTCGTGGCCTATGCAGGGATAGTCAGGTTTCAATCCACGCGCCCGTGAGGGCGCGACGATGCGGGCATCCAAGTCTTTCCAGCCCTGAACCAGTTTCAATCCACGCGCCCGTGAGGGCGCGACCTACGGGCTGCTCAAACTTGTAACGCTCCCAGCCGTTT…	1287			1	1	1	1	1	1	1	1	1	0	1	1	0	0	1	0	1	1	1	1	1	1	1	11111111101100101111111	Spoligotype 08								08
A	JP637-01	JAABHL010000150:52772,54058	GTTTCAATCCACGCGCCCGTGAGGGCGCGCCTTCCTTCTGCTGTGCGATCTCGCCGCATATGGCATGGTTTCAATCCACGCGCCCATGAGGGCGCGAAACGCGTCAGACGACCGGGACGGCGACGAACTCAGGTTTCAATCCACGCGCCCGTGAGGGCGCGACCCCCAGGATGCCGCGACGCCGCAGACTGGTCTTCTTGTTTCAATCCACGCGCCCGTGAGGGCGCGACCCTCGCAGGTCGTGGCCTATGCAGGGATAGTCAGGTTTCAATCCACGCGCCCGTGAGGGCGCGACGATGCGGGCATCCAAGTCTTTCCAGCCCTGAACCAGTTTCAATCCACGCGCCCGTGAGGGCGCGACCTACGGGCTGCTCAAACTTGTAACGCTCCCAGCCGTTT…	1287			1	1	1	1	1	1	1	1	1	0	1	1	0	0	1	0	1	1	1	1	1	1	1	11111111101100101111111	Spoligotype 08								08
A	JP668	JAABGN010000057:79945,81098	GTCGCGCCCTCACGGGCGCGTGGATTGAAACCTGTTCAAGCTCCGCCGCCTGATCCGCTTGCCGAGGTCGCGCCCTCACGGGCGCGTGGATTGAAACCGCTGCACGGATGCGCCAGGCGGCGAGGCGATCATGTCGCGCCCTCACGGGCGCGTGGATTGAAACTCGAGCGCATCGATGACGGTCACCCATCCCCCAATGGTCGCGCCCTCACGGGCGCGTGGATTGAAACGTGCCACCGACAGCGACGCACGTGGACCTGCAGATCGTCGCGCCCTCACGGGCGCGTGGATTGAAACCTCTCTCACGCCGCGCGTGCGAGATCCTGCGTGCGTCGCGCCCTCACGGGCGCGTGGATTGAAACGCAGACTGCCGAGGCCGGCATGCTGGAGGGGCGCCTG…	1154	OK		0	1	0	1	1	1	1	1	1	0	1	1	0	0	1	0	1	1	1	1	1	1	1	01011111101100101111111	Spoligotype 32
A	JP669	JAABGO010000046:79946,81167	GTCGCGCCCTCACGGGCGCGTGGATTGAAACAAATGCTTTCGACGCGCATAAAGCGCTGGCGCAGGAGGTCGCGCCCTCACGGGCGCGTGGATTGAAACCTGTTCAAGCTCCGCCGCCTGATCCGCTTGCCGAGGTCGCGCCCTCACGGGCGCGTGGATTGAAACCGCTGCACGGATGCGCCAGGCGGCGAGGCGATCATGTCGCGCCCTCACGGGCGCGTGGATTGAAACTCGAGCGCATCGATGACGGTCACCCATCCCCCAATGGTCGCGCCCTCACGGGCGCGTGGATTGAAACGTGCCACCGACAGCGACGCACGTGGACCTGCAGATCGTCGCGCCCTCACGGGCGCGTGGATTGAAACCTCTCTCACGCCGCGCGTGCGAGATCCTGCGTGC…	1222			1	1	0	1	1	1	1	1	1	0	1	1	0	0	1	0	1	1	1	1	1	1	1	11011111101100101111111	Spoligotype 52
A	JP710-06	JAABFT010000100:79527,80813	GTCGCGCCCTCACGGGCGCGTGGATTGAAACAAATGCTTTCGACGCGCATAAAGCGCTGGCGCAGGAGGTCGCGCCCTCACGGGCGCGTGGATTGAAACCTGTTCAAGCTCCGCCGCCTGATCCGCTTGCCGAGGTCGCGCCCTCACGGGCGCGTGGATTGAAACCTCGGGTTTCGGGATGTGCTTCAGATCTGCGTCGGTCGCGCCCTCACGGGCGCGTGGATTGAAACCGCTGCACGGATGCGCCAGGCGGCGAGGCGATCATGTCGCGCCCTCACGGGCGCGTGGATTGAAACTCGAGCGCATCGATGACGGTCACCCATCCCCCAATGGTCGCGCCCTCACGGGCGCGTGGATTGAAACGTGCCACCGACAGCGACGCACGTGGACCTGCAGATC…	1287			1	1	1	1	1	1	1	1	1	0	1	1	0	0	1	0	1	1	1	1	1	1	1	11111111101100101111111	Spoligotype 08								08
A	JP727	JAABFU010000199:79946,81167	GTCGCGCCCTCACGGGCGCGTGGATTGAAACAAATGCTTTCGACGCGCATAAAGCGCTGGCGCAGGAGGTCGCGCCCTCACGGGCGCGTGGATTGAAACCTGTTCAAGCTCCGCCGCCTGATCCGCTTGCCGAGGTCGCGCCCTCACGGGCGCGTGGATTGAAACCGCTGCACGGATGCGCCAGGCGGCGAGGCGATCATGTCGCGCCCTCACGGGCGCGTGGATTGAAACTCGAGCGCATCGATGACGGTCACCCATCCCCCAATGGTCGCGCCCTCACGGGCGCGTGGATTGAAACGTGCCACCGACAGCGACGCACGTGGACCTGCAGATCGTCGCGCCCTCACGGGCGCGTGGATTGAAACCTCTCTCACGCCGCGCGTGCGAGATCCTGCGTGC…	1222			1	1	0	1	1	1	1	1	1	0	1	1	0	0	1	0	1	1	1	1	1	1	1	11011111101100101111111	Spoligotype 52
A	JP764-01	JAABFV010000093:52772,53531	GTTTCAATCCACGCGCCCGTGAGGGCGCGCCTTCCTTCTGCTGTGCGATCTCGCCGCATATGGCATGGTTTCAATCCACGCGCCCATGAGGGCGCGAAACGCGTCAGACGACCGGGACGGCGACGAACTCAGGTTTCAATCCACGCGCCCGTGAGGGCGCGACCCCCAGGATGCCGCGACGCCGCAGACTGGTCTTCTTGTTTCAATCCACGCGCCCGTGAGGGCGCGACCCTCGCAGGTCGTGGCCTATGCAGGGATAGTCAGGTTTCAATCCACGCGCCCGTGAGGGCGCGACGATGCGGGCATCCAAGTCTTTCCAGCCCTGAACCAGTTTCAATCCACGCGCCCGTGAGGGCGCGACGATCTGCAGGTCCACGTGCGTCGCTGTCGGTGGCACGT…	760			1	1	1	1	1	1	0	0	0	0	0	0	0	0	0	0	0	0	1	1	1	1	1	11111100000000000011111	Spoligotype 29
A	JQ612-17	JAABGP010000003:52772,53531	GTTTCAATCCACGCGCCCGTGAGGGCGCGCCTTCCTTCTGCTGTGCGATCTCGCCGCATATGGCATGGTTTCAATCCACGCGCCCATGAGGGCGCGAAACGCGTCAGACGACCGGGACGGCGACGAACTCAGGTTTCAATCCACGCGCCCGTGAGGGCGCGACCCCCAGGATGCCGCGACGCCGCAGACTGGTCTTCTTGTTTCAATCCACGCGCCCGTGAGGGCGCGACCCTCGCAGGTCGTGGCCTATGCAGGGATAGTCAGGTTTCAATCCACGCGCCCGTGAGGGCGCGACGATGCGGGCATCCAAGTCTTTCCAGCCCTGAACCAGTTTCAATCCACGCGCCCGTGAGGGCGCGACGATCTGCAGGTCCACGTGCGTCGCTGTCGGTGGCACGT…	760			1	1	1	1	1	1	0	0	0	0	0	0	0	0	0	0	0	0	1	1	1	1	1	11111100000000000011111	Spoligotype 29
A	JQ613-01	JAABGQ010000009:79523,80809	GTCGCGCCCTCACGGGCGCGTGGATTGAAACAAATGCTTTCGACGCGCATAAAGCGCTGGCGCAGGAGGTCGCGCCCTCACGGGCGCGTGGATTGAAACCTGTTCAAGCTCCGCCGCCTGATCCGCTTGCCGAGGTCGCGCCCTCACGGGCGCGTGGATTGAAACCGCTGCACGGATGCGCCAGGCGGCGAGGCGATCATGTCGCGCCCTCACGGGCGCGTGGATTGAAACTCGAGCGCATCGATGACGGTCACCCATCCCCCAATGGTCGCGCCCTCACGGGCGCGTGGATTGAAACGTGCCACCGACAGCGACGCACGTGGACCTGCAGATCGTCGCGCCCTCACGGGCGCGTGGATTGAAACCTCTCTCACGCCGCGCGTGCGAGATCCTGCGTGC…	1287	2x Xcc_02		1	1	0	1	1	1	1	1	1	0	1	1	0	0	1	0	1	1	1	1	1	1	1	11011111101100101111111	Spoligotype 52
A	JS502-01	JAABHB010000041:79918,81204	GTCGCGCCCTCACGGGCGCGTGGATTGAAACAAATGCTTTCGACGCGCATAAAGCGCTGGCGCAGGAGGTCGCGCCCTCACGGGCGCGTGGATTGAAACCTGTTCAAGCTCCGCCGCCTGATCCGCTTGCCGAGGTCGCGCCCTCACGGGCGCGTGGATTGAAACCTCGGGTTTCGGGATGTGCTTCAGATCTGCGTCGGTCGCGCCCTCACGGGCGCGTGGATTGAAACCGCTGCACGGATGCGCCAGGCGGCGAGGCGATCATGTCGCGCCCTCACGGGCGCGTGGATTGAAACTCGAGCGCATCGATGACGGTCACCCATCCCCCAATGGTCGCGCCCTCACGGGCGCGTGGATTGAAACGTGCCACCGACAGCGACGCACGTGGACCTGCAGATC…	1287			1	1	1	1	1	1	1	1	1	0	1	1	0	0	1	0	1	1	1	1	1	1	1	11111111101100101111111	Spoligotype 08								08
A	JS503-05	JAABHC010000016:79954,81240	GTCGCGCCCTCACGGGCGCGTGGATTGAAACAAATGCTTTCGACGCGCATAAAGCGCTGGCGCAGGAGGTCGCGCCCTCACGGGCGCGTGGATTGAAACCTGTTCAAGCTCCGCCGCCTGATCCGCTTGCCGAGGTCGCGCCCTCACGGGCGCGTGGATTGAAACCTCGGGTTTCGGGATGTGCTTCAGATCTGCGTCGGTCGCGCCCTCACGGGCGCGTGGATTGAAACCGCTGCACGGATGCGCCAGGCGGCGAGGCGATCATGTCGCGCCCTCACGGGCGCGTGGATTGAAACTCGAGCGCATCGATGACGGTCACCCATCCCCCAATGGTCGCGCCCTCACGGGCGCGTGGATTGAAACGTGCCACCGACAGCGACGCACGTGGACCTGCAGATC…	1287			1	1	1	1	1	1	1	1	1	0	1	1	0	0	1	0	1	1	1	1	1	1	1	11111111101100101111111	Spoligotype 08								08
A	JS536-01	JAABHD010000070:79954,81240	GTCGCGCCCTCACGGGCGCGTGGATTGAAACAAATGCTTTCGACGCGCATAAAGCGCTGGCGCAGGAGGTCGCGCCCTCACGGGCGCGTGGATTGAAACCTGTTCAAGCTCCGCCGCCTGATCCGCTTGCCGAGGTCGCGCCCTCACGGGCGCGTGGATTGAAACCTCGGGTTTCGGGATGTGCTTCAGATCTGCGTCGGTCGCGCCCTCACGGGCGCGTGGATTGAAACCGCTGCACGGATGCGCCAGGCGGCGAGGCGATCATGTCGCGCCCTCACGGGCGCGTGGATTGAAACTCGAGCGCATCGATGACGGTCACCCATCCCCCAATGGTCGCGCCCTCACGGGCGCGTGGATTGAAACGTGCCACCGACAGCGACGCACGTGGACCTGCAGATC…	1287			1	1	1	1	1	1	1	1	1	0	1	1	0	0	1	0	1	1	1	1	1	1	1	11111111101100101111111	Spoligotype 08								08
A	JS538-02	JAABHE010000092:52772,54058	GTTTCAATCCACGCGCCCGTGAGGGCGCGCCTTCCTTCTGCTGTGCGATCTCGCCGCATATGGCATGGTTTCAATCCACGCGCCCATGAGGGCGCGAAACGCGTCAGACGACCGGGACGGCGACGAACTCAGGTTTCAATCCACGCGCCCGTGAGGGCGCGACCCCCAGGATGCCGCGACGCCGCAGACTGGTCTTCTTGTTTCAATCCACGCGCCCGTGAGGGCGCGACCCTCGCAGGTCGTGGCCTATGCAGGGATAGTCAGGTTTCAATCCACGCGCCCGTGAGGGCGCGACGATGCGGGCATCCAAGTCTTTCCAGCCCTGAACCAGTTTCAATCCACGCGCCCGTGAGGGCGCGACCTACGGGCTGCTCAAACTTGTAACGCTCCCAGCCGTTT…	1287			1	1	1	1	1	1	1	1	1	0	1	1	0	0	1	0	1	1	1	1	1	1	1	11111111101100101111111	Spoligotype 08								08
A*	JS581	CDAW01000109:31485,32507	GTCGCGCCCTCACGGGCGCGTGGATTGAAACAAATGCTTTCGACGCGCATAAAGCGCTGGCGCAGGAGGTCGCGCCCTCACGGGCGCGTGGATTGAAACCTGTTCAAGCTCCGCCGCCTGATCCGCTTGCCGAGGTCGCGCCCTCACGGGCGCGTGGATTGAAACCTCGGGTTTCGGGATGTGCTTCAGATCTGCGTCGGTCGCGCCCTCACGGGCGCGTGGATTGAAACCGCTGCACGGATGCGCCAGGCGGCGAGGCGATCATGTCGCGCCCTCACGGGCGCGTGGATTGAAACCTCTCTCACGCCGCGCGTGCGAGATCCTGCGTGCGTCGCGCCCTCACGGGCGCGTGGATTGAAACGCAGACTGCCGAGGCCGGCATGCTGGAGGGGCGCCTGT…	1023			1	1	1	1	0	0	1	1	1	1	1	0	1	0	0	1	1	0	1	0	0	1	1	11110011111010011010011	Spoligotype 18																		18
A*	JS582	CDAP01000132:5175,6197	GTCGCGCCCTCACGGGCGCGTGGATTGAAACAAATGCTTTCGACGCGCATAAAGCGCTGGCGCAGGAGGTCGCGCCCTCACGGGCGCGTGGATTGAAACCTGTTCAAGCTCCGCCGCCTGATCCGCTTGCCGAGGTCGCGCCCTCACGGGCGCGTGGATTGAAACCTCGGGTTTCGGGATGTGCTTCAGATCTGCGTCGGTCGCGCCCTCACGGGCGCGTGGATTGAAACCGCTGCACGGATGCGCCAGGCGGCGAGGCGATCATGTCGCGCCCTCACGGGCGCGTGGATTGAAACCTCTCTCACGCCGCGCGTGCGAGATCCTGCGTGCGTCGCGCCCTCACGGGCGCGTGGATTGAAACGCAGACTGCCGAGGCCGGCATGCTGGAGGGGCGCCTGT…	1023			1	1	1	1	0	0	1	1	1	1	1	0	1	0	0	1	1	0	1	0	0	1	1	11110011111010011010011	Spoligotype 18																		18
A*	JS584	CCWF01000028:69524,70546	GTCGCGCCCTCACGGGCGCGTGGATTGAAACAAATGCTTTCGACGCGCATAAAGCGCTGGCGCAGGAGGTCGCGCCCTCACGGGCGCGTGGATTGAAACCTGTTCAAGCTCCGCCGCCTGATCCGCTTGCCGAGGTCGCGCCCTCACGGGCGCGTGGATTGAAACCTCGGGTTTCGGGATGTGCTTCAGATCTGCGTCGGTCGCGCCCTCACGGGCGCGTGGATTGAAACCGCTGCACGGATGCGCCAGGCGGCGAGGCGATCATGTCGCGCCCTCACGGGCGCGTGGATTGAAACCTCTCTCACGCCGCGCGTGCGAGATCCTGCGTGCGTCGCGCCCTCACGGGCGCGTGGATTGAAACGCAGACTGCCGAGGCCGGCATGCTGGAGGGGCGCCTGT…	1023			1	1	1	1	0	0	1	1	1	1	1	0	1	0	0	1	1	0	1	0	0	1	1	11110011111010011010011	Spoligotype 18																		18
A	JS858-01	JAABHF010000074:52772,54058	GTTTCAATCCACGCGCCCGTGAGGGCGCGCCTTCCTTCTGCTGTGCGATCTCGCCGCATATGGCATGGTTTCAATCCACGCGCCCATGAGGGCGCGAAACGCGTCAGACGACCGGGACGGCGACGAACTCAGGTTTCAATCCACGCGCCCGTGAGGGCGCGACCCCCAGGATGCCGCGACGCCGCAGACTGGTCTTCTTGTTTCAATCCACGCGCCCGTGAGGGCGCGACCCTCGCAGGTCGTGGCCTATGCAGGGATAGTCAGGTTTCAATCCACGCGCCCGTGAGGGCGCGACGATGCGGGCATCCAAGTCTTTCCAGCCCTGAACCAGTTTCAATCCACGCGCCCGTGAGGGCGCGACCTACGGGCTGCTCAAACTTGTAACGCTCCCAGCCGTTT…	1287			1	1	1	1	1	1	1	1	1	0	1	1	0	0	1	0	1	1	1	1	1	1	1	11111111101100101111111	Spoligotype 08								08
A	JW160-1	CCWH01000145:69482,70964	GTCGCGCCCTCACGGGCGCGTGGATTGAAACAAATGCTTTCGACGCGCATAAAGCGCTGGCGCAGGAGGTCGCGCCCTCACGGGCGCGTGGATTGAAACCTGTTCAAGCTCCGCCGCCTGATCCGCTTGCCGAGGTCGCGCCCTCACGGGCGCGTGGATTGAAACCTCGGGTTTCGGGATGTGCTTCAGATCTGCGTCGGTCGCGCCCTCACGGGCGCGTGGATTGAAACCGCTGCACGGATGCGCCAGGCGGCGAGGCGATCATGTCGCGCCCTCACGGGCGCGTGGATTGAAACTCGAGCGCATCGATGACGGTCACCCATCCCCCAATGGTCGCGCCCTCACGGGCGCGTGGATTGAAACGTGCCACCGACAGCGACGCACGTGGACCTGCAGATC…	1483			1	1	1	1	1	1	1	1	1	0	1	1	1	1	1	1	1	1	1	1	1	1	1	11111111101111111111111	Spoligotype 02		02
	jx-6	CP011827:4499059,4500214	GTCGCGCCCTCACGGGCGCGTGGATTGAAACAAATGCTTTCGACGCGCATAAAGCGCTGGCGCAGGAGGTCGCGCCCTCACGGGCGCGTGGATTGAAACCTGTTCAAGCTCCGCCGCCTGATCCGCTTGCCGAGGTCGCGCCCTCACGGGCGCGTGGATTGAAACCTCGGGTTTCGGGATGTGCTTCAGATCTGCGTCGGTCGCGCCCTCACGGGCGCGTGGATTGAAACCGCTGCACGGATGCGCCAGGCGGCGAGGCGATCATGTCGCGCCCTCACGGGCGCGTGGATTGAAACTCGAGCGCATCGATGACGGTCACCCATCCCCCAATGGTCGCGCCCTCACGGGCGCGTGGATTGAAACGTGCCACCGACAGCGACGCACGTGGACCTGCAGATC…	1156			1	1	1	1	1	1	1	1	1	0	1	0	0	0	0	0	1	1	1	1	1	1	1	11111111101000001111111	Spoligotype 21
A	jx4	CP009013:4499062,4500277	GTCGCGCCCTCACGGGCGCGTGGATTGAAACAAATGCTTTCGACGCGCATAAAGCGCTGGCGCAGGAGGTCGCGCCCTCACGGGCGCGTGGATTGAAACCTGTTCAAGCTCCGCCGCCTGATCCGCTTGCCGAGGTCGCGCCCTCACGGGCGCGTGGATTGAAACCTCGGGTTTCGGGATGTGCTTCAGATCTGCGTCGGTCGCGCCCTCACGGGCGCGTGGATTGAAACCGCTGCACGGATGCGCCAGGCGGCGAGGCGATCATGTCGCGCCCTCACGGGCGCGTGGATTGAAACGTGCCACCGATGACGGTCACCCATCCCCCAATGTCGCGCCCTCACGGGCGCGTGGATTGAAACGTGCCACCGACAGCGACGCACGTGGACCTGCAGATCGTCG…	1216	8 SNPs @ Xcc_19		1	1	1	1	1	1	1	1	1	0	1	1	0	0	1	0	1	1	1	1	0	1	1	11111111101100101111011	Spoligotype 14														14
A	jx5	CP009010:4499074,4500293	GTCGCGCCCTCACGGGCGCGTGGATTGAAACAAATGCTTTCGACGCGCATAAAGCGCTGGCGCAGGAGGTCGCGCCCTCACGGGCGCGTGGATTGAAACCTGTTCAAGCTCCGCCGCCTGATCCGCTTGCCGAGGTCGCGCCCTCACGGGCGCGTGGATTGAAACCTCGGGTTTCGGGATGTGCTTCAGATCTGCGTCGGTCGCGCCCTCACGGGCGCGTGGATTGAAACCGCTGCACGGATGCGCCAGGCGGCGAGGCGATCATGTCGCGCCCTCACGGGCGCGTGGATTGAAACTCGAGCGCATCGATGACGGTCACCCATCCCCCAATGGTCGCGCCCTCACGGGCGCGTGGATTGAAACGTGCCACCGACAGCGACGCACGTGGACCTGCAGATC…	1220			1	1	1	1	1	1	1	1	1	0	1	1	0	0	1	0	1	1	1	1	0	1	1	11111111101100101111011	Spoligotype 14														14
A	JZ092	JAABIQ010000124:52774,54256	GTTTCAATCCACGCGCCCGTGAGGGCGCGCCTTCCTTCTGCTGTGCGATCTCGCCGCATATGGCATGGTTTCAATCCACGCGCCCATGAGGGCGCGAAACGCGTCAGACGACCGGGACGGCGACGAACTCAGGTTTCAATCCACGCGCCCGTGAGGGCGCGACCCCCAGGATGCCGCGACGCCGCAGACTGGTCTTCTTGTTTCAATCCACGCGCCCGTGAGGGCGCGACCCTCGCAGGTCGTGGCCTATGCAGGGATAGTCAGGTTTCAATCCACGCGCCCGTGAGGGCGCGACGATGCGGGCATCCAAGTCTTTCCAGCCCTGAACCAGTTTCAATCCACGCGCCCGTGAGGGCGCGACCTACGGGCTGCTCAAACTTGTAACGCTCCCAGCCGTTT…	1483			1	1	1	1	1	1	1	1	1	0	1	1	1	1	1	1	1	1	1	1	1	1	1	11111111101111111111111	Spoligotype 02		02
A	JZ094	JAABIR010000013:52772,53992	GTTTCAATCCACGCGCCCGTGAGGGCGCGCCTTCCTTCTGCTGTGCGATCTCGCCGCATATGGCATGGTTTCAATCCACGCGCCCATGAGGGCGCGAAACGCGTCAGACGACCGGGACGGCGACGAACTCAGGTTTCAATCCACGCGCCCGTGAGGGCGCGACCCCCAGGATGCCGCGACGCCGCAGACTGGTCTTCTTGTTTCAATCCACGCGCCCGTGAGGGCGCGACCCTCGCAGGTCGTGGCCTATGCAGGGATAGTCAGGTTTCAATCCACGCGCCCGTGAGGGCGCGACGATGCGGGCATCCAAGTCTTTCCAGCCCTGAACCAGTTTCAATCCACGCGCCCGTGAGGGCGCGACCTACGGGCTGCTCAAACTTGTAACGCTCCCAGCCGTTT…	1221			1	1	1	1	1	1	1	1	1	0	0	1	0	0	1	0	1	1	1	1	1	1	1	11111111100100101111111	Spoligotype 33
A	LA087-2	JAAAZL010000123:52772,54124	GTTTCAATCCACGCGCCCGTGAGGGCGCGCCTTCCTTCTGCTGTGCGATCTCGCCGCATATGGCATGGTTTCAATCCACGCGCCCATGAGGGCGCGAAACGCGTCAGACGACCGGGACGGCGACGAACTCAGGTTTCAATCCACGCGCCCGTGAGGGCGCGACCCCCAGGATGCCGCGACGCCGCAGACTGGTCTTCTTGTTTCAATCCACGCGCCCGTGAGGGCGCGACCCTCGCAGGTCGTGGCCTATGCAGGGATAGTCAGGTTTCAATCCACGCGCCCGTGAGGGCGCGACGATGCGGGCATCCAAGTCTTTCCAGCCCTGAACCAGTTTCAATCCACGCGCCCGTGAGGGCGCGACCTACGGGCTGCTCAAACTTGTAACGCTCCCAGCCGTTT…	1353			1	1	1	1	1	1	1	1	1	0	1	1	0	0	1	0	1	1	1	1	1	1	1	11111111101100101111111	Spoligotype 08								08
A	LB100-1	CDAV01000117:32196,33678	GTCGCGCCCTCACGGGCGCGTGGATTGAAACAAATGCTTTCGACGCGCATAAAGCGCTGGCGCAGGAGGTCGCGCCCTCACGGGCGCGTGGATTGAAACCTGTTCAAGCTCCGCCGCCTGATCCGCTTGCCGAGGTCGCGCCCTCACGGGCGCGTGGATTGAAACCTCGGGTTTCGGGATGTGCTTCAGATCTGCGTCGGTCGCGCCCTCACGGGCGCGTGGATTGAAACCGCTGCACGGATGCGCCAGGCGGCGAGGCGATCATGTCGCGCCCTCACGGGCGCGTGGATTGAAACTCGAGCGCATCGATGACGGTCACCCATCCCCCAATGGTCGCGCCCTCACGGGCGCGTGGATTGAAACGTGCCACCGACAGCGACGCACGTGGACCTGCAGATC…	1483			1	1	1	1	1	1	1	1	1	0	1	1	1	1	1	1	1	1	1	1	1	1	1	11111111101111111111111	Spoligotype 02		02
A	LB100-3	JAABIT010000007:52774,54256	GTTTCAATCCACGCGCCCGTGAGGGCGCGCCTTCCTTCTGCTGTGCGATCTCGCCGCATATGGCATGGTTTCAATCCACGCGCCCATGAGGGCGCGAAACGCGTCAGACGACCGGGACGGCGACGAACTCAGGTTTCAATCCACGCGCCCGTGAGGGCGCGACCCCCAGGATGCCGCGACGCCGCAGACTGGTCTTCTTGTTTCAATCCACGCGCCCGTGAGGGCGCGACCCTCGCAGGTCGTGGCCTATGCAGGGATAGTCAGGTTTCAATCCACGCGCCCGTGAGGGCGCGACGATGCGGGCATCCAAGTCTTTCCAGCCCTGAACCAGTTTCAATCCACGCGCCCGTGAGGGCGCGACCTACGGGCTGCTCAAACTTGTAACGCTCCCAGCCGTTT…	1483			1	1	1	1	1	1	1	1	1	0	1	1	1	1	1	1	1	1	1	1	1	1	1	11111111101111111111111	Spoligotype 02		02
Aw	LB302	CDAU01000965:6315,6545	GGTCGCGCCCTCACGGGCGCGTGGATTGAAACAAATGCTTTCGACGCGCATAAAGCGCTGGCGCAGGAGGTCGCGCCCTCACGGGCGCGTGGATTGAAACCTGTTCAAGCTCCGCCGCCTGATCCGCTTGCCGAGGTCGCGCCCTCACGGGCGCGTGGATTGAAACCTCGGGTTTCGGGATGTGCTTCAGATCTGCGTCGGTCGCGCCCTCACGGGCGCGTGGATTGAAAC	231			1	1	1	0	0	0	0	0	0	0	0	0	0	0	0	0	0	0	0	0	0	0	0
Aw	LB302	CDAU01000966:90,1307	GTCGCGCCCTCACGGGCGCGTGGATTGAAACTCGAGCGCATCGATGACGGTCACCCATCCCCCAATGGTCGCGCCCTCACGGGCGCGTGGATTGAAACGTGCCACCGACAGCGACGCACGTGGACCTGCAGATCGTCGCGCCCTCACGGGCGCGTGGATTGAAACCTCTCTCACGCCGCGCGTGCGAGATCCTGCGTGCGTCGCGCCCTCACGGGCGCGTGGATTGAAACGCAGACTGCCGAGGCCGGCATGCTGGAGGGGCGCCTGTCGCGCCCTCACGGGCGCGTGGATTGAAACGGGTTAACAACGCCTTGAAACGGCTTTGCCGCGACGCGTCGCGCCCTCACGGGCGCGTGGATTGAAACGCCATCATGCTTTGAATGCGCTTACCCACGGCGA…	1218			0	0	0	0	1	1	1	1	1	0	1	1	1	1	1	1	1	1	1	1	1	1	1
Aw	LB302	CDAU01000965:6316,CDAU01000966:1307	GTCGCGCCCTCACGGGCGCGTGGATTGAAACAAATGCTTTCGACGCGCATAAAGCGCTGGCGCAGGAGGTCGCGCCCTCACGGGCGCGTGGATTGAAACCTGTTCAAGCTCCGCCGCCTGATCCGCTTGCCGAGGTCGCGCCCTCACGGGCGCGTGGATTGAAACCTCGGGTTTCGGGATGTGCTTCAGATCTGCGTCGGTCGCGCCCTCACGGGCGCGTGGATTGAAACTGTTAGCGCCGATGTAAAACTGACCCACAGCGCCGAAGTAAAAGTGANNNNNNNNNNNNNNNNNNNNNNNNNNNNNNNNNNNNNNNNNNNNNNNNNNNNNNNNNNNNNNNNNNNNNNNNNNNNNNNNNNNNNNNNNNNNNNNNNNNNCTTCGGCGATCCAACGAAAAGT…	1684	IS element @ contig ends		1	1	1	1	1	1	1	1	1	0	1	1	1	1	1	1	1	1	1	1	1	1	1	11111111101111111111111	Spoligotype 02		02
A	LC004-1	JAABJG010000038:79926,81212	GTCGCGCCCTCACGGGCGCGTGGATTGAAACAAATGCTTTCGACGCGCATAAAGCGCTGGCGCAGGAGGTCGCGCCCTCACGGGCGCGTGGATTGAAACCTGTTCAAGCTCCGCCGCCTGATCCGCTTGCCGAGGTCGCGCCCTCACGGGCGCGTGGATTGAAACCTCGGGTTTCGGGATGTGCTTCAGATCTGCGTCGGTCGCGCCCTCACGGGCGCGTGGATTGAAACCGCTGCACGGATGCGCCAGGCGGCGAGGCGATCATGTCGCGCCCTCACGGGCGCGTGGATTGAAACTCGAGCGCATCGATGACGGTCACCCATCCCCCAATGGTCGCGCCCTCACGGGCGCGTGGATTGAAACGTGCCACCGACAGCGACGCACGTGGACCTGCAGATC…	1287			1	1	1	1	1	1	1	1	1	0	1	1	0	0	1	0	1	1	1	1	1	1	1	11111111101100101111111	Spoligotype 08								08
A	LC045-02	JAABHZ010000162:79943,81162	GTCGCGCCCTCACGGGCGCGTGGATTGAAACAAATGCTTTCGACGCGCATAAAGCGCTGGCGCAGGAGGTCGCGCCCTCACGGGCGCGTGGATTGAAACCTGTTCAAGCTCCGCCGCCTGATCCGCTTGCCGAGGTCGCGCCCTCACGGGCGCGTGGATTGAAACCTCGGGTTTCGGGATGTGCTTCAGATCTGCGTCGGTCGCGCCCTCACGGGCGCGTGGATTGAAACCGCTGCACGGATGCGCCAGGCGGCGAGGCGATCATGTCGCGCCCTCACGGGCGCGTGGATTGAAACTCGAGCGCATCGATGACGGTCACCCATCCCCCAATGGTCGCGCCCTCACGGGCGCGTGGATTGAAACGTGCCACCGACAGCGACGCACGTGGACCTGCAGATC…	1220			1	1	1	1	1	1	1	0	1	0	1	1	0	0	1	0	1	1	1	1	1	1	1	11111110101100101111111	Spoligotype 19
A	LC046	JAABIA010000061:79957,81176	GTCGCGCCCTCACGGGCGCGTGGATTGAAACAAATGCTTTCGACGCGCATAAAGCGCTGGCGCAGGAGGTCGCGCCCTCACGGGCGCGTGGATTGAAACCTGTTCAAGCTCCGCCGCCTGATCCGCTTGCCGAGGTCGCGCCCTCACGGGCGCGTGGATTGAAACCTCGGGTTTCGGGATGTGCTTCAGATCTGCGTCGGTCGCGCCCTCACGGGCGCGTGGATTGAAACCGCTGCACGGATGCGCCAGGCGGCGAGGCGATCATGTCGCGCCCTCACGGGCGCGTGGATTGAAACTCGAGCGCATCGATGACGGTCACCCATCCCCCAATGGTCGCGCCCTCACGGGCGCGTGGATTGAAACGTGCCACCGACAGCGACGCACGTGGACCTGCAGATC…	1220			1	1	1	1	1	1	1	0	1	0	1	1	0	0	1	0	1	1	1	1	1	1	1	11111110101100101111111	Spoligotype 19
A	LC048	JAABIB010000143:79943,81227	GTCGCGCCCTCACGGGCGCGTGGATTGAAACAAATGCTTTCGACGCGCATAAAGCGCTGGCGCAGGAGGTCGCGCCCTCACGGGCGCGTGGATTGAAACCTGTTCAAGCTCCGCCGCCTGATCCGCTTGCCGAGGTCGCGCCCTCACGGGCGCGTGGATTGAAACCTCGGGTTTCGGGATGTGCTTCAGATCTGCGTCGGTCGCGCCCTCACGGGCGCGTGGATTGAAACCGCTGCACGGATGCGCCAGGCGGCGAGGCGATCATGTCGCGCCCTCACGGGCGCGTGGATTGAAACTCGAGCGCATCGATGACGGTCACCCATCCCCCAATGGTCGCGCCCTCACGGGCGCGTGGATTGAAACGTGCCACCGACAGCGACGCACGTGGACCTGCAGATC…	1285			1	1	1	1	1	1	0	0	1	0	1	1	0	0	1	0	1	1	1	1	1	1	1	11111100101100101111111	Spoligotype 34
A	LC80	CCWJ01000149:67540,68759	GTCGCGCCCTCACGGGCGCGTGGATTGAAACAAATGCTTTCGACGCGCATAAAGCGCTGGCGCAGGAGGTCGCGCCCTCACGGGCGCGTGGATTGAAACCTGTTCAAGCTCCGCCGCCTGATCCGCTTGCCGAGGTCGCGCCCTCACGGGCGCGTGGATTGAAACCTCGGGTTTCGGGATGTGCTTCAGATCTGCGTCGGTCGCGCCCTCACGGGCGCGTGGATTGAAACCGCTGCACGGATGCGCCAGGCGGCGAGGCGATCATGTCGCGCCCTCACGGGCGCGTGGATTGAAACTCGAGCGCATCGATGACGGTCACCCATCCCCCAATGGTCGCGCCCTCACGGGCGCGTGGATTGAAACGTGCCACCGACAGCGACGCACGTGGACCTGCAGATC…	1220			1	1	1	1	1	1	1	1	1	0	1	1	0	0	1	0	1	1	1	1	0	1	1	11111111101100101111011	Spoligotype 14														14
A	LD7-1	CDAL01000246:4333,5548	GTCGCGCCCTCACGGGCGCGTGGATTGAAACAAATGCTTTCGACGCGCATAAAGCGCTGGCGCAGGAGGTCGCGCCCTCACGGGCGCGTGGATTGAAACCTGTTCAAGCTCCGCCGCCTGATCCGCTTGCCGAGGTCGCGCCCTCACGGGCGCGTGGATTGAAACCTCGGGTTTCGGGATGTGCTTCAGATCTGCGTCGGTCGCGCCCTCACGGGCGCGTGGATTGAAACCGCTGCACGGATGCGCCAGGCGGCGAGGCGATCATGTCGCGCCCTCACGGGCGCGTGGATTGAAACTCGAGCGCATCGATGACGGTCACCCATCCCCCAATGGTCGCGCCCTCACGGGCGCGTGGATTGAAACGCCATCATGCTTTGAATGCGCTTACCCACGGCGAAG…	1216			1	1	1	1	1	0	0	0	0	0	1	1	1	1	1	1	1	1	1	1	1	1	1	11111000001111111111111	Spoligotype 15															15
A*	LD71a	CCWE01000144:93140,94290	GTCGCGCCCTCACGGGCGCGTGGATTGAAACAAATGCTTTCGACGCGCATAAAGCGCTGGCGCAGGAGGTCGCGCCCTCACGGGCGCGTGGATTGAAACCTGTTCAAGCTCCGCCGCCTGATCCGCTTGCCGAGGTCGCGCCCTCACGGGCGCGTGGATTGAAACCTCGGGTTTCGGGATGTGCTTCAGATCTGCGTCGGTCGCGCCCTCACGGGCGCGTGGATTGAAACCGCTGCACGGATGCGCCAGGCGGCGAGGCGATCATGTCGCGCCCTCACGGGCGCGTGGATTGAAACGTGCCACCGACAGCGACGCACGTGGACCTGCAGATCGTCGCGCCCTCACGGGCGCGTGGATTGAAACCTCTCTCACGCCGCGCGTGCGAGATCCTGCGTGCGT…	1151			1	1	1	1	0	1	1	1	0	0	1	1	1	1	1	0	1	0	1	1	0	1	1	11110111001111101011011	Spoligotype 16																16
A*	LE3-1	CDAI01000695:4319,5543	GTCGCGCCCTCACGGGCGCGTGGATTGAAACAAATGCTTTCGACGCGCATAAAGCGCTGGCGCAGGAGGTCGCGCCCTCACGGGCGCGTGGATTGAAACCTGTTCAAGCTCCGCCGCCTGATCCGCTTGCCGAGGTCGCGCCCTCACGGGCGCGTGGATTGAAACCTCGGGTTTCGGGATGTGCTTCAGATCTGCGTCGGTCGCGCCCTCACGGGCGCGTGGATTGAAACCGCTGCACGGATGCGCCAGGCGGCGAGGCGATCATGTCGCGCCCTCACGGGCGCGTGGATTGAAACTCGAGCGCATCGATGACGGTCACCCATCCCCCAATGGTCGCGCCCTCACGGGCGCGTGGATTGAAACGTGCCACCGACAGCGACGCACGTGGACCTGCAGATC…	1225			1	1	1	1	1	1	1	1	1	1	1	1	1	0	0	0	0	0	1	1	1	1	1	11111111111110000011111	Spoligotype 12												12
A*	LE20-1	CCWK01000059:69478,70702	GTCGCGCCCTCACGGGCGCGTGGATTGAAACAAATGCTTTCGACGCGCATAAAGCGCTGGCGCAGGAGGTCGCGCCCTCACGGGCGCGTGGATTGAAACCTGTTCAAGCTCCGCCGCCTGATCCGCTTGCCGAGGTCGCGCCCTCACGGGCGCGTGGATTGAAACCTCGGGTTTCGGGATGTGCTTCAGATCTGCGTCGGTCGCGCCCTCACGGGCGCGTGGATTGAAACCGCTGCACGGATGCGCCAGGCGGCGAGGCGATCATGTCGCGCCCTCACGGGCGCGTGGATTGAAACTCGAGCGCATCGATGACGGTCACCCATCCCCCAATGGTCGCGCCCTCACGGGCGCGTGGATTGAAACGTGCCACCGACAGCGACGCACGTGGACCTGCAGATC…	1225			1	1	1	1	1	1	1	1	1	1	1	1	1	0	0	0	0	0	1	1	1	1	1	11111111111110000011111	Spoligotype 12												12
A	LE116-1	CDHD01001308:4327,5542	GTCGCGCCCTCACGGGCGCGTGGATTGAAACAAATGCTTTCGACGCGCATAAAGCGCTGGCGCAGGAGGTCGCGCCCTCACGGGCGCGTGGATTGAAACCTGTTCAAGCTCCGCCGCCTGATCCGCTTGCCGAGGTCGCGCCCTCACGGGCGCGTGGATTGAAACCTCGGGTTTCGGGATGTGCTTCAGATCTGCGTCGGTCGCGCCCTCACGGGCGCGTGGATTGAAACCGCTGCACGGATGCGCCAGGCGGCGAGGCGATCATGTCGCGCCCTCACGGGCGCGTGGATTGAAACTCGAGCGCATCGATGACGGTCACCCATCCCCCAATGGTCGCGCCCTCACGGGCGCGTGGATTGAAACGCCATCATGCTTTGAATGCGCTTACCCACGGCGAAG…	1216			1	1	1	1	1	0	0	0	0	0	1	1	1	1	1	1	1	1	1	1	1	1	1	11111000001111111111111	Spoligotype 15															15
A	LG97	CDAK01001010:4320,4617	GTCGCGCCCTCACGGGCGCGTGGATTGAAACAAATGCTTTCGACGCGCATAAAGCGCTGGCGCAGGAGGTCGCGCCCTCACGGGCGCGTGGATTGAAACCTGTTCAAGCTCCGCCGCCTGATCCGCTTGCCGAGGTCGCGCCCTCACGGGCGCGTGGATTGAAACCGCTGCACGGATGCGCCAGGCGGCGAGGCGATCATGTCGCGCCCTCACGGGCGCGTGGATTGAAACTCGAGCGCATCGATGACGGTCACCCATCCCCCAATGGTCGCGCCCTCACGGGCGCGTGGATTGAAAC	298			1	1	0	1	1	0	0	0	0	0	0	0	0	0	0	0	0	0	0	0	0	0	0
A	LG97	CDAK01001011:57,1140	GTCGCGCCCTCACGGGCGCGTGGATTGAAACCTCTCTCACGCCGCGCGTGCGAGATCCTGCGTGCGTCGCGCCCTCACGGGCGCGTGGATTGAAACGCAGACTGCCGAGGCCGGCATGCTGGAGGGGCGCCTGTCGCGCCCTCACGGGCGCGTGGATTGAAACGGGTTAACAACGCCTTGAAACGGCTTTGCCGCGACGCGTCGCGCCCTCACGGGCGCGTGGATTGAAACACGTCTTGGACCTGGGTGTGGTTGCTGAGATAGTCAGTCGCGCCCTCACGGGCGCGTGGATTGAAACGCCATCATGCTTTGAATGCGCTTACCCACGGCGAAGTCGCGCCCTCACGGGCGCGTGGATTGAAACGCGGATATGTGATTAGACCCTTTTACGACTTTCAG…	1084			0	0	0	0	0	0	1	1	1	1	1	1	1	1	1	1	1	1	1	1	0	1	1
A	LG97	CDAK01001010:4320,CDAK01001011:1140	GTCGCGCCCTCACGGGCGCGTGGATTGAAACAAATGCTTTCGACGCGCATAAAGCGCTGGCGCAGGAGGTCGCGCCCTCACGGGCGCGTGGATTGAAACCTGTTCAAGCTCCGCCGCCTGATCCGCTTGCCGAGGTCGCGCCCTCACGGGCGCGTGGATTGAAACCGCTGCACGGATGCGCCAGGCGGCGAGGCGATCATGTCGCGCCCTCACGGGCGCGTGGATTGAAACTCGAGCGCATCGATGACGGTCACCCATCCCCCAATGGTCGCGCCCTCACGGGCGCGTGGATTGAAACGTGCCACCGACAGCGACGCACGTGGACCTGCATGTTAGCGCCGATGTAAAACTGACCCACAGCGCCGAAGTAAAAGTGACNNNNNNNNNNNNNNNNNNNNN…	1618	IS element @ Xcc_18 (contig ends)		1	1	0	1	1	1	1	1	1	1	1	1	1	1	1	1	1	1	1	1	0	1	1	11011111111111111111011	Spoligotype 03			03
A	LG98	CDBA01000158:1524,2672	GTCGCGCCCTCACGGGCGCGTGGATTGAAACCTGTTCAAGCTCCGCCGCCTGATCCGCTTGCCGAGGTCGCGCCCTCACGGGCGCGTGGATTGAAACCTCGGGTTTCGGGATGTGCTTCAGATCTGCGTCGGTCGCGCCCTCACGGGCGCGTGGATTGAAACCGCTGCACGGATGCGCCAGGCGGCGAGGCGATCATGTCGCGCCCTCACGGGCGCGTGGATTGAAACTCGAGCGCATCGATGACGGTCACCCATCCCCCAATGGTCGCGCCCTCACGGGCGCGTGGATTGAAACGTGCCACCGACAGCGACGCACGTGGACCTGCAGATCGTCGCGCCCTCACGGGCGCGTGGATTGAAACCTCTCTCACGCCGCGCGTGCGAGATCCTGCGTGCGTC…	1149			0	1	1	1	1	1	1	0	0	1	1	0	1	1	1	1	0	1	1	1	0	1	1	01111110011011110111011	Spoligotype 35
A	LG102	CDAN01001030:6237,7454	GTCGCGCCCTCACGGGCGCGTGGATTGAAACAAATGCTTTCGACGCGCATAAAGCGCTGGCGCAGGAGGTCGCGCCCTCACGGGCGCGTGGATTGAAACCTGTTCAAGCTCCGCCGCCTGATCCGCTTGCCGAGGTCGCGCCCTCACGGGCGCGTGGATTGAAACCGCTGCACGGATGCGCCAGGCGGCGAGGCGATCATGTCGCGCCCTCACGGGCGCGTGGATTGAAACTCGAGCGCATCGATGACGGTCACCCATCCCCCAATGGTCGCGCCCTCACGGGCGCGTGGATTGAAACGTGCCACCGACAGCGACGCACGTGGACCTGCAGATCGTCGCGCCCTCACGGGCGCGTGGATTGAAACCTCTCTCACGCCGCGCGTGCGAGATCCTGCGTGC…	1218			1	1	0	1	1	1	1	0	0	1	1	1	1	1	1	1	0	1	1	1	0	1	1	11011110011111110111011	Spoligotype 22
Aw	LG115	CDAY01000139:27084,27314	GGTCGCGCCCTCACGGGCGCGTGGATTGAAACAAATGCTTTCGACGCGCATAAAGCGCTGGCGCAGGAGGTCGCGCCCTCACGGGCGCGTGGATTGAAACCTGTTCAAGCTCCGCCGCCTGATCCGCTTGCCGAGGTCGCGCCCTCACGGGCGCGTGGATTGAAACCTCGGGTTTCGGGATGTGCTTCAGATCTGCGTCGGTCGCGCCCTCACGGGCGCGTGGATTGAAAC	231			1	1	1	0	0	0	0	0	0	0	0	0	0	0	0	0	0	0	0	0	0	0	0
Aw	LG115	CDAY01000140:40,1257	GTCGCGCCCTCACGGGCGCGTGGATTGAAACTCGAGCGCATCGATGACGGTCACCCATCCCCCAATGGTCGCGCCCTCACGGGCGCGTGGATTGAAACGTGCCACCGACAGCGACGCACGTGGACCTGCAGATCGTCGCGCCCTCACGGGCGCGTGGATTGAAACCTCTCTCACGCCGCGCGTGCGAGATCCTGCGTGCGTCGCGCCCTCACGGGCGCGTGGATTGAAACGCAGACTGCCGAGGCCGGCATGCTGGAGGGGCGCCTGTCGCGCCCTCACGGGCGCGTGGATTGAAACGGGTTAACAACGCCTTGAAACGGCTTTGCCGCGACGCGTCGCGCCCTCACGGGCGCGTGGATTGAAACGCCATCATGCTTTGAATGCGCTTACCCACGGCGA…	1218			0	0	0	0	1	1	1	1	1	0	1	1	1	1	1	1	1	1	1	1	1	1	1
Aw	LG115	CDAY01000139:27085,CDAY01000140:1257	GTCGCGCCCTCACGGGCGCGTGGATTGAAACAAATGCTTTCGACGCGCATAAAGCGCTGGCGCAGGAGGTCGCGCCCTCACGGGCGCGTGGATTGAAACCTGTTCAAGCTCCGCCGCCTGATCCGCTTGCCGAGGTCGCGCCCTCACGGGCGCGTGGATTGAAACCTCGGGTTTCGGGATGTGCTTCAGATCTGCGTCGGTCGCGCCCTCACGGGCGCGTGGATTGAAACTGTTAGCGCCGATGTAAAACTGACCCACAGCGCCGAAGTAAAAGTGANNNNNNNNNNNNNNNNNNNNNNNNNNNNNNNNNNNNNNNNNNNNNNNNNNNNNNNNNNNNNNNNNNNNNNNNNNNNNNNNNNNNNNNNNNNNNNNNNNNNAAACCGCTGCACGGATGCGCCA…	1634	IS element @ contig ends		1	1	1	1	1	1	1	1	1	0	1	1	1	1	1	1	1	1	1	1	1	1	1	11111111101111111111111	Spoligotype 02		02
A	LG117	CDAX01000128:25930,26482	GTCGCGCCCTCACGGGCGCGTGGATTGAAACATGTCGAAAACGATGGCCTTGACGTCATCGTCTGCGTCGCGCCCTCACGGGCGCGTGGATTGAAACTTCGCTGGCATCGGTGGATGGAGCCTTGCGCTTCGTCGCGCCCTCACGGGCGCGTGGATTGAAACTCATTGAACCCAAGGACCACTTCGCAGGGCGACTGTCGCGCCCTCACGGGCGCGTGGATTGAAACTTGACCACATGTTCTCTCTGTGGGAGGAAGGCACGTCGCGCCCTCACGGGCGCGTGGATTGAAACTGTCGAGCGCGCACTGCTGCCGCGATGGCCGGAAGTCGCGCCCTCACGGGCGCGTGGATTGAAACGGCTGGGAGCGTTACAAGTTTGAGCAGCCCGTAGGTCGCGCC…	553			0	0	0	0	0	0	0	0	0	0	0	0	1	1	1	1	1	1	1	1	0	0	0	00000000000011111111000	Spoligotype 25
A	LG136-04	JAABGM010000160:79533,80819	GTCGCGCCCTCACGGGCGCGTGGATTGAAACAAATGCTTTCGACGCGCATAAAGCGCTGGCGCAGGAGGTCGCGCCCTCACGGGCGCGTGGATTGAAACCTGTTCAAGCTCCGCCGCCTGATCCGCTTGCCGAGGTCGCGCCCTCACGGGCGCGTGGATTGAAACCTCGGGTTTCGGGATGTGCTTCAGATCTGCGTCGGTCGCGCCCTCACGGGCGCGTGGATTGAAACCGCTGCACGGATGCGCCAGGCGGCGAGGCGATCATGTCGCGCCCTCACGGGCGCGTGGATTGAAACTCGAGCGCATCGATGACGGTCACCCATCCCCCAATGGTCGCGCCCTCACGGGCGCGTGGATTGAAACGTGCCACCGACAGCGACGCACGTGGACCTGCAGATC…	1287			1	1	1	1	1	1	1	1	1	0	1	1	0	0	1	0	1	1	1	1	1	1	1	11111111101100101111111	Spoligotype 08								08
A	LH37-1	CDAS01000149:25900,27115	GTCGCGCCCTCACGGGCGCGTGGATTGAAACAAATGCTTTCGACGCGCATAAAGCGCTGGCGCAGGAGGTCGCGCCCTCACGGGCGCGTGGATTGAAACCTGTTCAAGCTCCGCCGCCTGATCCGCTTGCCGAGGTCGCGCCCTCACGGGCGCGTGGATTGAAACCTCGGGTTTCGGGATGTGCTTCAGATCTGCGTCGGTCGCGCCCTCACGGGCGCGTGGATTGAAACCGCTGCACGGATGCGCCAGGCGGCGAGGCGATCATGTCGCGCCCTCACGGGCGCGTGGATTGAAACTCGAGCGCATCGATGACGGTCACCCATCCCCCAATGGTCGCGCCCTCACGGGCGCGTGGATTGAAACGCCATCATGCTTTGAATGCGCTTACCCACGGCGAAG…	1216			1	1	1	1	1	0	0	0	0	0	1	1	1	1	1	1	1	1	1	1	1	1	1	11111000001111111111111	Spoligotype 15															15
A	LH201	CP018858:4272755,4274041	GTTTCAATCCACGCGCCCGTGAGGGCGCGCCTTCCTTCTGCTGTGCGATCTCGCCGCATATGGCATGGTTTCAATCCACGCGCCCATGAGGGCGCGAAACGCGTCAGACGACCGGGACGGCGACGAACTCAGGTTTCAATCCACGCGCCCATGAGGGCGCGAAACGCGTCAGACGACCGGGACGGCGACGAACTCAGGTTTCAATCCACGCGCCCGTGAGGGCGCGACCCCCAGGATGCCGCGACGCCGCAGACTGGTCTTCTTGTTTCAATCCACGCGCCCGTGAGGGCGCGACCCTCGCAGGTCGTGGCCTATGCAGGGATAGTCAGGTTTCAATCCACGCGCCCGTGAGGGCGCGACGATGCGGGCATCCAAGTCTTTCCAGCCCTGAACCAGTTT…	1287	2x Xcc_02		1	1	0	1	1	1	1	1	1	0	1	1	0	0	1	0	1	1	1	1	1	1	1	11011111101100101111111	Spoligotype 52
A	LH201	JAABEJ010000060:79523,80809	GTCGCGCCCTCACGGGCGCGTGGATTGAAACAAATGCTTTCGACGCGCATAAAGCGCTGGCGCAGGAGGTCGCGCCCTCACGGGCGCGTGGATTGAAACCTGTTCAAGCTCCGCCGCCTGATCCGCTTGCCGAGGTCGCGCCCTCACGGGCGCGTGGATTGAAACCGCTGCACGGATGCGCCAGGCGGCGAGGCGATCATGTCGCGCCCTCACGGGCGCGTGGATTGAAACTCGAGCGCATCGATGACGGTCACCCATCCCCCAATGGTCGCGCCCTCACGGGCGCGTGGATTGAAACGTGCCACCGACAGCGACGCACGTGGACCTGCAGATCGTCGCGCCCTCACGGGCGCGTGGATTGAAACCTCTCTCACGCCGCGCGTGCGAGATCCTGCGTGC…	1287	2x Xcc_02		1	1	0	1	1	1	1	1	1	0	1	1	0	0	1	0	1	1	1	1	1	1	1	11011111101100101111111	Spoligotype 52
A	LH212	JAABEK010000028:52772,54058	GTTTCAATCCACGCGCCCGTGAGGGCGCGCCTTCCTTCTGCTGTGCGATCTCGCCGCATATGGCATGGTTTCAATCCACGCGCCCATGAGGGCGCGAAACGCGTCAGACGACCGGGACGGCGACGAACTCAGGTTTCAATCCACGCGCCCGTGAGGGCGCGACCCCCAGGATGCCGCGACGCCGCAGACTGGTCTTCTTGTTTCAATCCACGCGCCCGTGAGGGCGCGACCCTCGCAGGTCGTGGCCTATGCAGGGATAGTCAGGTTTCAATCCACGCGCCCGTGAGGGCGCGACGATGCGGGCATCCAAGTCTTTCCAGCCCTGAACCAGTTTCAATCCACGCGCCCGTGAGGGCGCGACCTACGGGCTGCTCAAACTTGTAACGCTCCCAGCCGTTT…	1287			1	1	1	1	1	1	1	1	1	0	1	1	0	0	1	0	1	1	1	1	1	1	1	11111111101100101111111	Spoligotype 08								08
A	LH221	JAABEL010000068:52770,53988	GTTTCAATCCACGCGCCCGTGAGGGCGCGCCTTCCTTCTGCTGTGCGATCTCGCCGCATATGGCATGGTTTCAATCCACGCGCCCATGAGGGCGCGAAACGCGTCAGACGACCGGGACGGCGACGAACTCAGGTTTCAATCCACGCGCCCGTGAGGGCGCGACCCCCAGGATGCCGCGACGCCGCAGACTGGTCTTCTTGTTTCAATCCACGCGCCCGTGAGGGCGCGACCCTCGCAGGTCGTGGCCTATGCAGGGATAGTCAGGTTTCAATCCACGCGCCCGTGAGGGCGCGACGATGCGGGCATCCAAGTCTTTCCAGCCCTGAACCAGTTTCAATCCACGCGCCCGTGAGGGCGCGACCTACGGGCTGCTCAAACTTGTAACGCTCCCAGCCGTTT…	1219			0	1	1	1	1	1	1	1	1	0	1	1	0	0	1	0	1	1	1	1	1	1	1	01111111101100101111111	Spoligotype 31
A	LH238	JAABFH010000204:79523,80809	GTCGCGCCCTCACGGGCGCGTGGATTGAAACAAATGCTTTCGACGCGCATAAAGCGCTGGCGCAGGAGGTCGCGCCCTCACGGGCGCGTGGATTGAAACCTGTTCAAGCTCCGCCGCCTGATCCGCTTGCCGAGGTCGCGCCCTCACGGGCGCGTGGATTGAAACCTCGGGTTTCGGGATGTGCTTCAGATCTGCGTCGGTCGCGCCCTCACGGGCGCGTGGATTGAAACCGCTGCACGGATGCGCCAGGCGGCGAGGCGATCATGTCGCGCCCTCACGGGCGCGTGGATTGAAACTCGAGCGCATCGATGACGGTCACCCATCCCCCAATGGTCGCGCCCTCACGGGCGCGTGGATTGAAACGTGCCACCGACAGCGACGCACGTGGACCTGCAGATC…	1287			1	1	1	1	1	1	1	1	1	0	1	1	0	0	1	0	1	1	1	1	1	1	1	11111111101100101111111	Spoligotype 08								08
A	LH240	JAABFI010000088:79947,81168	GTCGCGCCCTCACGGGCGCGTGGATTGAAACAAATGCTTTCGACGCGCATAAAGCGCTGGCGCAGGAGGTCGCGCCCTCACGGGCGCGTGGATTGAAACCTGTTCAAGCTCCGCCGCCTGATCCGCTTGCCGAGGTCGCGCCCTCACGGGCGCGTGGATTGAAACCGCTGCACGGATGCGCCAGGCGGCGAGGCGATCATGTCGCGCCCTCACGGGCGCGTGGATTGAAACTCGAGCGCATCGATGACGGTCACCCATCCCCCAATGGTCGCGCCCTCACGGGCGCGTGGATTGAAACGTGCCACCGACAGCGACGCACGTGGACCTGCAGATCGTCGCGCCCTCACGGGCGCGTGGATTGAAACCTCTCTCACGCCGCGCGTGCGAGATCCTGCGTGC…	1222			1	1	0	1	1	1	1	1	1	0	1	1	0	0	1	0	1	1	1	1	1	1	1	11011111101100101111111	Spoligotype 52
A	LH241	JAABFJ010000006:79939,81160	GTCGCGCCCTCACGGGCGCGTGGATTGAAACAAATGCTTTCGACGCGCATAAAGCGCTGGCGCAGGAGGTCGCGCCCTCACGGGCGCGTGGATTGAAACCTGTTCAAGCTCCGCCGCCTGATCCGCTTGCCGAGGTCGCGCCCTCACGGGCGCGTGGATTGAAACCGCTGCACGGATGCGCCAGGCGGCGAGGCGATCATGTCGCGCCCTCACGGGCGCGTGGATTGAAACTCGAGCGCATCGATGACGGTCACCCATCCCCCAATGGTCGCGCCCTCACGGGCGCGTGGATTGAAACGTGCCACCGACAGCGACGCACGTGGACCTGCAGATCGTCGCGCCCTCACGGGCGCGTGGATTGAAACCTCTCTCACGCCGCGCGTGCGAGATCCTGCGTGC…	1222			1	1	0	1	1	1	1	1	1	0	1	1	0	0	1	0	1	1	1	1	1	1	1	11011111101100101111111	Spoligotype 52
A	LH276	CP018854:4848363,4849649	GTCGCGCCCTCACGGGCGCGTGGATTGAAACAAATGCTTTCGACGCGCATAAAGCGCTGGCGCAGGAGGTCGCGCCCTCACGGGCGCGTGGATTGAAACCTGTTCAAGCTCCGCCGCCTGATCCGCTTGCCGAGGTCGCGCCCTCACGGGCGCGTGGATTGAAACCGCTGCACGGATGCGCCAGGCGGCGAGGCGATCATGTCGCGCCCTCACGGGCGCGTGGATTGAAACTCGAGCGCATCGATGACGGTCACCCATCCCCCAATGGTCGCGCCCTCACGGGCGCGTGGATTGAAACGTGCCACCGACAGCGACGCACGTGGACCTGCAGATCGTCGCGCCCTCACGGGCGCGTGGATTGAAACCTCTCTCACGCCGCGCGTGCGAGATCCTGCGTGC…	1287	2x Xcc_02		1	1	0	1	1	1	1	1	1	0	1	1	0	0	1	0	1	1	1	1	1	1	1	11011111101100101111111	Spoligotype 52
A	LH276	JAABHU010000002:79946,81167	GTCGCGCCCTCACGGGCGCGTGGATTGAAACAAATGCTTTCGACGCGCATAAAGCGCTGGCGCAGGAGGTCGCGCCCTCACGGGCGCGTGGATTGAAACCTGTTCAAGCTCCGCCGCCTGATCCGCTTGCCGAGGTCGCGCCCTCACGGGCGCGTGGATTGAAACCGCTGCACGGATGCGCCAGGCGGCGAGGCGATCATGTCGCGCCCTCACGGGCGCGTGGATTGAAACTCGAGCGCATCGATGACGGTCACCCATCCCCCAATGGTCGCGCCCTCACGGGCGCGTGGATTGAAACGTGCCACCGACAGCGACGCACGTGGACCTGCAGATCGTCGCGCCCTCACGGGCGCGTGGATTGAAACCTCTCTCACGCCGCGCGTGCGAGATCCTGCGTGC…	1222			1	1	0	1	1	1	1	1	1	0	1	1	0	0	1	0	1	1	1	1	1	1	1	11011111101100101111111	Spoligotype 52
A	LH320	JAABGI010000035:79533,80819	GTCGCGCCCTCACGGGCGCGTGGATTGAAACAAATGCTTTCGACGCGCATAAAGCGCTGGCGCAGGAGGTCGCGCCCTCACGGGCGCGTGGATTGAAACCTGTTCAAGCTCCGCCGCCTGATCCGCTTGCCGAGGTCGCGCCCTCACGGGCGCGTGGATTGAAACCTCGGGTTTCGGGATGTGCTTCAGATCTGCGTCGGTCGCGCCCTCACGGGCGCGTGGATTGAAACCGCTGCACGGATGCGCCAGGCGGCGAGGCGATCATGTCGCGCCCTCACGGGCGCGTGGATTGAAACTCGAGCGCATCGATGACGGTCACCCATCCCCCAATGGTCGCGCCCTCACGGGCGCGTGGATTGAAACGTGCCACCGACAGCGACGCACGTGGACCTGCAGATC…	1287			1	1	1	1	1	1	1	1	1	0	1	1	0	0	1	0	1	1	1	1	1	1	1	11111111101100101111111	Spoligotype 08								08
A	LH322	JAABGJ010000052:79533,80819	GTCGCGCCCTCACGGGCGCGTGGATTGAAACAAATGCTTTCGACGCGCATAAAGCGCTGGCGCAGGAGGTCGCGCCCTCACGGGCGCGTGGATTGAAACCTGTTCAAGCTCCGCCGCCTGATCCGCTTGCCGAGGTCGCGCCCTCACGGGCGCGTGGATTGAAACCTCGGGTTTCGGGATGTGCTTCAGATCTGCGTCGGTCGCGCCCTCACGGGCGCGTGGATTGAAACCGCTGCACGGATGCGCCAGGCGGCGAGGCGATCATGTCGCGCCCTCACGGGCGCGTGGATTGAAACTCGAGCGCATCGATGACGGTCACCCATCCCCCAATGGTCGCGCCCTCACGGGCGCGTGGATTGAAACGTGCCACCGACAGCGACGCACGTGGACCTGCAGATC…	1287			1	1	1	1	1	1	1	1	1	0	1	1	0	0	1	0	1	1	1	1	1	1	1	11111111101100101111111	Spoligotype 08								08
A	LI070-01	JAABET010000184:79589,80810	GTCGCGCCCTCACGGGCGCGTGGATTGAAACAAATGCTTTCGACGCGCATAAAGCGCTGGCGCAGGAGGTCGCGCCCTCACGGGCGCGTGGATTGAAACCTGTTCAAGCTCCGCCGCCTGATCCGCTTGCCGAGGTCGCGCCCTCACGGGCGCGTGGATTGAAACCGCTGCACGGATGCGCCAGGCGGCGAGGCGATCATGTCGCGCCCTCACGGGCGCGTGGATTGAAACTCGAGCGCATCGATGACGGTCACCCATCCCCCAATGGTCGCGCCCTCACGGGCGCGTGGATTGAAACGTGCCACCGACAGCGACGCACGTGGACCTGCAGATCGTCGCGCCCTCACGGGCGCGTGGATTGAAACCTCTCTCACGCCGCGCGTGCGAGATCCTGCGTGC…	1222			1	1	0	1	1	1	1	1	1	0	1	1	0	0	1	0	1	1	1	1	1	1	1	11011111101100101111111	Spoligotype 52
A	LI070-02	JAABEU010000058:79657,80878	GTCGCGCCCTCACGGGCGCGTGGATTGAAACAAATGCTTTCGACGCGCATAAAGCGCTGGCGCAGGAGGTCGCGCCCTCACGGGCGCGTGGATTGAAACCTGTTCAAGCTCCGCCGCCTGATCCGCTTGCCGAGGTCGCGCCCTCACGGGCGCGTGGATTGAAACCGCTGCACGGATGCGCCAGGCGGCGAGGCGATCATGTCGCGCCCTCACGGGCGCGTGGATTGAAACTCGAGCGCATCGATGACGGTCACCCATCCCCCAATGGTCGCGCCCTCACGGGCGCGTGGATTGAAACGTGCCACCGACAGCGACGCACGTGGACCTGCAGATCGTCGCGCCCTCACGGGCGCGTGGATTGAAACCTCTCTCACGCCGCGCGTGCGAGATCCTGCGTGC…	1222			1	1	0	1	1	1	1	1	1	0	1	1	0	0	1	0	1	1	1	1	1	1	1	11011111101100101111111	Spoligotype 52
A	LI070-03	JAABEV010000064:79657,80878	GTCGCGCCCTCACGGGCGCGTGGATTGAAACAAATGCTTTCGACGCGCATAAAGCGCTGGCGCAGGAGGTCGCGCCCTCACGGGCGCGTGGATTGAAACCTGTTCAAGCTCCGCCGCCTGATCCGCTTGCCGAGGTCGCGCCCTCACGGGCGCGTGGATTGAAACCGCTGCACGGATGCGCCAGGCGGCGAGGCGATCATGTCGCGCCCTCACGGGCGCGTGGATTGAAACTCGAGCGCATCGATGACGGTCACCCATCCCCCAATGGTCGCGCCCTCACGGGCGCGTGGATTGAAACGTGCCACCGACAGCGACGCACGTGGACCTGCAGATCGTCGCGCCCTCACGGGCGCGTGGATTGAAACCTCTCTCACGCCGCGCGTGCGAGATCCTGCGTGC…	1222			1	1	0	1	1	1	1	1	1	0	1	1	0	0	1	0	1	1	1	1	1	1	1	11011111101100101111111	Spoligotype 52
A	LI070-05	JAABEW010000975:79589,80810	GTCGCGCCCTCACGGGCGCGTGGATTGAAACAAATGCTTTCGACGCGCATAAAGCGCTGGCGCAGGAGGTCGCGCCCTCACGGGCGCGTGGATTGAAACCTGTTCAAGCTCCGCCGCCTGATCCGCTTGCCGAGGTCGCGCCCTCACGGGCGCGTGGATTGAAACCGCTGCACGGATGCGCCAGGCGGCGAGGCGATCATGTCGCGCCCTCACGGGCGCGTGGATTGAAACTCGAGCGCATCGATGACGGTCACCCATCCCCCAATGGTCGCGCCCTCACGGGCGCGTGGATTGAAACGTGCCACCGACAGCGACGCACGTGGACCTGCAGATCGTCGCGCCCTCACGGGCGCGTGGATTGAAACCTCTCTCACGCCGCGCGTGCGAGATCCTGCGTGC…	1222			1	1	0	1	1	1	1	1	1	0	1	1	0	0	1	0	1	1	1	1	1	1	1	11011111101100101111111	Spoligotype 52
A	LI139-03	JAABIC010000069:79943,81031	GTCGCGCCCTCACGGGCGCGTGGATTGAAACAAATGCTTTCGACGCGCATAAAGCGCTGGCGCAGGAGGTCGCGCCCTCACGGGCGCGTGGATTGAAACCTGTTCAAGCTCCGCCGCCTGATCCGCTTGCCGAGGTCGCGCCCTCACGGGCGCGTGGATTGAAACCTCGGGTTTCGGGATGTGCTTCAGATCTGCGTCGGTCGCGCCCTCACGGGCGCGTGGATTGAAACCGCTGCACGGATGCGCCAGGCGGCGAGGCGATCATGTCGCGCCCTCACGGGCGCGTGGATTGAAACTCGAGCGCATCGATGACGGTCACCCATCCCCCAATGGTCGCGCCCTCACGGGCGCGTGGATTGAAACGTGCCACCGACAGCGACGCACGTGGACCTGCAGATC…	1089			1	1	1	1	1	1	0	0	1	0	0	1	0	0	1	0	1	1	1	1	1	1	1	11111100100100101111111	Spoligotype 36
A	LI139-05	JAABID010000030:79943,81162	GTCGCGCCCTCACGGGCGCGTGGATTGAAACAAATGCTTTCGACGCGCATAAAGCGCTGGCGCAGGAGGTCGCGCCCTCACGGGCGCGTGGATTGAAACCTGTTCAAGCTCCGCCGCCTGATCCGCTTGCCGAGGTCGCGCCCTCACGGGCGCGTGGATTGAAACCTCGGGTTTCGGGATGTGCTTCAGATCTGCGTCGGTCGCGCCCTCACGGGCGCGTGGATTGAAACCGCTGCACGGATGCGCCAGGCGGCGAGGCGATCATGTCGCGCCCTCACGGGCGCGTGGATTGAAACTCGAGCGCATCGATGACGGTCACCCATCCCCCAATGGTCGCGCCCTCACGGGCGCGTGGATTGAAACGTGCCACCGACAGCGACGCACGTGGACCTGCAGATC…	1220			1	1	1	1	1	1	1	0	1	0	1	1	0	0	1	0	1	1	1	1	1	1	1	11111110101100101111111	Spoligotype 19
A	LI139-6	JAABIE010000063:79937,81156	GTCGCGCCCTCACGGGCGCGTGGATTGAAACAAATGCTTTCGACGCGCATAAAGCGCTGGCGCAGGAGGTCGCGCCCTCACGGGCGCGTGGATTGAAACCTGTTCAAGCTCCGCCGCCTGATCCGCTTGCCGAGGTCGCGCCCTCACGGGCGCGTGGATTGAAACCTCGGGTTTCGGGATGTGCTTCAGATCTGCGTCGGTCGCGCCCTCACGGGCGCGTGGATTGAAACCGCTGCACGGATGCGCCAGGCGGCGAGGCGATCATGTCGCGCCCTCACGGGCGCGTGGATTGAAACTCGAGCGCATCGATGACGGTCACCCATCCCCCAATGGTCGCGCCCTCACGGGCGCGTGGATTGAAACGTGCCACCGACAGCGACGCACGTGGACCTGCAGATC…	1220			1	1	1	1	1	1	1	0	1	0	1	1	0	0	1	0	1	1	1	1	1	1	1	11111110101100101111111	Spoligotype 19
A	LI214-01	JAABCZ010000084:79931,81152	GTCGCGCCCTCACGGGCGCGTGGATTGAAACAAATGCTTTCGACGCGCATAAAGCGCTGGCGCAGGAGGTCGCGCCCTCACGGGCGCGTGGATTGAAACCTGTTCAAGCTCCGCCGCCTGATCCGCTTGCCGAGGTCGCGCCCTCACGGGCGCGTGGATTGAAACCGCTGCACGGATGCGCCAGGCGGCGAGGCGATCATGTCGCGCCCTCACGGGCGCGTGGATTGAAACTCGAGCGCATCGATGACGGTCACCCATCCCCCAATGGTCGCGCCCTCACGGGCGCGTGGATTGAAACGTGCCACCGACAGCGACGCACGTGGACCTGCAGATCGTCGCGCCCTCACGGGCGCGTGGATTGAAACCTCTCTCACGCCGCGCGTGCGAGATCCTGCGTGC…	1222			1	1	0	1	1	1	1	1	1	0	1	1	0	0	1	0	1	1	1	1	1	1	1	11011111101100101111111	Spoligotype 52
A	LI214-02	JAABDA010000963:79589,80810	GTCGCGCCCTCACGGGCGCGTGGATTGAAACAAATGCTTTCGACGCGCATAAAGCGCTGGCGCAGGAGGTCGCGCCCTCACGGGCGCGTGGATTGAAACCTGTTCAAGCTCCGCCGCCTGATCCGCTTGCCGAGGTCGCGCCCTCACGGGCGCGTGGATTGAAACCGCTGCACGGATGCGCCAGGCGGCGAGGCGATCATGTCGCGCCCTCACGGGCGCGTGGATTGAAACTCGAGCGCATCGATGACGGTCACCCATCCCCCAATGGTCGCGCCCTCACGGGCGCGTGGATTGAAACGTGCCACCGACAGCGACGCACGTGGACCTGCAGATCGTCGCGCCCTCACGGGCGCGTGGATTGAAACCTCTCTCACGCCGCGCGTGCGAGATCCTGCGTGC…	1222			1	1	0	1	1	1	1	1	1	0	1	1	0	0	1	0	1	1	1	1	1	1	1	11011111101100101111111	Spoligotype 52
A	LI214-05	JAABDB010001246:79931,81152	GTCGCGCCCTCACGGGCGCGTGGATTGAAACAAATGCTTTCGACGCGCATAAAGCGCTGGCGCAGGAGGTCGCGCCCTCACGGGCGCGTGGATTGAAACCTGTTCAAGCTCCGCCGCCTGATCCGCTTGCCGAGGTCGCGCCCTCACGGGCGCGTGGATTGAAACCGCTGCACGGATGCGCCAGGCGGCGAGGCGATCATGTCGCGCCCTCACGGGCGCGTGGATTGAAACTCGAGCGCATCGATGACGGTCACCCATCCCCCAATGGTCGCGCCCTCACGGGCGCGTGGATTGAAACGTGCCACCGACAGCGACGCACGTGGACCTGCAGATCGTCGCGCCCTCACGGGCGCGTGGATTGAAACCTCTCTCACGCCGCGCGTGCGAGATCCTGCGTGC…	1222			1	1	0	1	1	1	1	1	1	0	1	1	0	0	1	0	1	1	1	1	1	1	1	11011111101100101111111	Spoligotype 52
A	LI214-07	JAABDC010000149:79952,81173	GTCGCGCCCTCACGGGCGCGTGGATTGAAACAAATGCTTTCGACGCGCATAAAGCGCTGGCGCAGGAGGTCGCGCCCTCACGGGCGCGTGGATTGAAACCTGTTCAAGCTCCGCCGCCTGATCCGCTTGCCGAGGTCGCGCCCTCACGGGCGCGTGGATTGAAACCGCTGCACGGATGCGCCAGGCGGCGAGGCGATCATGTCGCGCCCTCACGGGCGCGTGGATTGAAACTCGAGCGCATCGATGACGGTCACCCATCCCCCAATGGTCGCGCCCTCACGGGCGCGTGGATTGAAACGTGCCACCGACAGCGACGCACGTGGACCTGCAGATCGTCGCGCCCTCACGGGCGCGTGGATTGAAACCTCTCTCACGCCGCGCGTGCGAGATCCTGCGTGC…	1222			1	1	0	1	1	1	1	1	1	0	1	1	0	0	1	0	1	1	1	1	1	1	1	11011111101100101111111	Spoligotype 52
A	LI214-09	JAABDD010000258:79589,80875	GTCGCGCCCTCACGGGCGCGTGGATTGAAACAAATGCTTTCGACGCGCATAAAGCGCTGGCGCAGGAGGTCGCGCCCTCACGGGCGCGTGGATTGAAACCTGTTCAAGCTCCGCCGCCTGATCCGCTTGCCGAGGTCGCGCCCTCACGGGCGCGTGGATTGAAACCGCTGCACGGATGCGCCAGGCGGCGAGGCGATCATGTCGCGCCCTCACGGGCGCGTGGATTGAAACTCGAGCGCATCGATGACGGTCACCCATCCCCCAATGGTCGCGCCCTCACGGGCGCGTGGATTGAAACGTGCCACCGACAGCGACGCACGTGGACCTGCAGATCGTCGCGCCCTCACGGGCGCGTGGATTGAAACCTCTCTCACGCCGCGCGTGCGAGATCCTGCGTGC…	1287	2x Xcc_02		1	1	0	1	1	1	1	1	1	0	1	1	0	0	1	0	1	1	1	1	1	1	1	11011111101100101111111	Spoligotype 52
A	LI214-10	JAABDE010000050:79931,81152	GTCGCGCCCTCACGGGCGCGTGGATTGAAACAAATGCTTTCGACGCGCATAAAGCGCTGGCGCAGGAGGTCGCGCCCTCACGGGCGCGTGGATTGAAACCTGTTCAAGCTCCGCCGCCTGATCCGCTTGCCGAGGTCGCGCCCTCACGGGCGCGTGGATTGAAACCGCTGCACGGATGCGCCAGGCGGCGAGGCGATCATGTCGCGCCCTCACGGGCGCGTGGATTGAAACTCGAGCGCATCGATGACGGTCACCCATCCCCCAATGGTCGCGCCCTCACGGGCGCGTGGATTGAAACGTGCCACCGACAGCGACGCACGTGGACCTGCAGATCGTCGCGCCCTCACGGGCGCGTGGATTGAAACCTCTCTCACGCCGCGCGTGCGAGATCCTGCGTGC…	1222			1	1	0	1	1	1	1	1	1	0	1	1	0	0	1	0	1	1	1	1	1	1	1	11011111101100101111111	Spoligotype 52
A	LI214-14	JAABDF010001000:79931,81152	GTCGCGCCCTCACGGGCGCGTGGATTGAAACAAATGCTTTCGACGCGCATAAAGCGCTGGCGCAGGAGGTCGCGCCCTCACGGGCGCGTGGATTGAAACCTGTTCAAGCTCCGCCGCCTGATCCGCTTGCCGAGGTCGCGCCCTCACGGGCGCGTGGATTGAAACCGCTGCACGGATGCGCCAGGCGGCGAGGCGATCATGTCGCGCCCTCACGGGCGCGTGGATTGAAACTCGAGCGCATCGATGACGGTCACCCATCCCCCAATGGTCGCGCCCTCACGGGCGCGTGGATTGAAACGTGCCACCGACAGCGACGCACGTGGACCTGCAGATCGTCGCGCCCTCACGGGCGCGTGGATTGAAACCTCTCTCACGCCGCGCGTGCGAGATCCTGCGTGC…	1222			1	1	0	1	1	1	1	1	1	0	1	1	0	0	1	0	1	1	1	1	1	1	1	11011111101100101111111	Spoligotype 52
A	LI214-16	JAABDG010001874:79657,80878	GTCGCGCCCTCACGGGCGCGTGGATTGAAACAAATGCTTTCGACGCGCATAAAGCGCTGGCGCAGGAGGTCGCGCCCTCACGGGCGCGTGGATTGAAACCTGTTCAAGCTCCGCCGCCTGATCCGCTTGCCGAGGTCGCGCCCTCACGGGCGCGTGGATTGAAACCGCTGCACGGATGCGCCAGGCGGCGAGGCGATCATGTCGCGCCCTCACGGGCGCGTGGATTGAAACTCGAGCGCATCGATGACGGTCACCCATCCCCCAATGGTCGCGCCCTCACGGGCGCGTGGATTGAAACGTGCCACCGACAGCGACGCACGTGGACCTGCAGATCGTCGCGCCCTCACGGGCGCGTGGATTGAAACCTCTCTCACGCCGCGCGTGCGAGATCCTGCGTGC…	1222			1	1	0	1	1	1	1	1	1	0	1	1	0	0	1	0	1	1	1	1	1	1	1	11011111101100101111111	Spoligotype 52
A	LJ001-1	JAABIU010000046:52775,54257	GTTTCAATCCACGCGCCCGTGAGGGCGCGCCTTCCTTCTGCTGTGCGATCTCGCCGCATATGGCATGGTTTCAATCCACGCGCCCATGAGGGCGCGAAACGCGTCAGACGACCGGGACGGCGACGAACTCAGGTTTCAATCCACGCGCCCGTGAGGGCGCGACCCCCAGGATGCCGCGACGCCGCAGACTGGTCTTCTTGTTTCAATCCACGCGCCCGTGAGGGCGCGACCCTCGCAGGTCGTGGCCTATGCAGGGATAGTCAGGTTTCAATCCACGCGCCCGTGAGGGCGCGACGATGCGGGCATCCAAGTCTTTCCAGCCCTGAACCAGTTTCAATCCACGCGCCCGTGAGGGCGCGACCTACGGGCTGCTCAAACTTGTAACGCTCCCAGCCGTTT…	1483			1	1	1	1	1	1	1	1	1	0	1	1	1	1	1	1	1	1	1	1	1	1	1	11111111101111111111111	Spoligotype 02		02
A	LJ003-1	JAABIV010000137:52775,54257	GTTTCAATCCACGCGCCCGTGAGGGCGCGCCTTCCTTCTGCTGTGCGATCTCGCCGCATATGGCATGGTTTCAATCCACGCGCCCATGAGGGCGCGAAACGCGTCAGACGACCGGGACGGCGACGAACTCAGGTTTCAATCCACGCGCCCGTGAGGGCGCGACCCCCAGGATGCCGCGACGCCGCAGACTGGTCTTCTTGTTTCAATCCACGCGCCCGTGAGGGCGCGACCCTCGCAGGTCGTGGCCTATGCAGGGATAGTCAGGTTTCAATCCACGCGCCCGTGAGGGCGCGACGATGCGGGCATCCAAGTCTTTCCAGCCCTGAACCAGTTTCAATCCACGCGCCCGTGAGGGCGCGACCTACGGGCTGCTCAAACTTGTAACGCTCCCAGCCGTTT…	1483			1	1	1	1	1	1	1	1	1	0	1	1	1	1	1	1	1	1	1	1	1	1	1	11111111101111111111111	Spoligotype 02		02
A	LJ125-01	JAABCK010000082:52772,54058	GTTTCAATCCACGCGCCCGTGAGGGCGCGCCTTCCTTCTGCTGTGCGATCTCGCCGCATATGGCATGGTTTCAATCCACGCGCCCATGAGGGCGCGAAACGCGTCAGACGACCGGGACGGCGACGAACTCAGGTTTCAATCCACGCGCCCGTGAGGGCGCGACCCCCAGGATGCCGCGACGCCGCAGACTGGTCTTCTTGTTTCAATCCACGCGCCCGTGAGGGCGCGACCCTCGCAGGTCGTGGCCTATGCAGGGATAGTCAGGTTTCAATCCACGCGCCCGTGAGGGCGCGACGATGCGGGCATCCAAGTCTTTCCAGCCCTGAACCAGTTTCAATCCACGCGCCCGTGAGGGCGCGACCTACGGGCTGCTCAAACTTGTAACGCTCCCAGCCGTTT…	1287			1	1	1	1	1	1	1	1	1	0	1	1	0	0	1	0	1	1	1	1	1	1	1	11111111101100101111111	Spoligotype 08								08
A	LJ207-7	CP018850:2358083,2359366	GTCGCGCCCTCACGGGCGCGTGGATTGAAACCTGTTCAAGCTCCGCCGCCTGATCCGCTTGCCGAGGTCGCGCCCTCACGGGCGCGTGGATTGAAACCTCGGGTTTCGGGATGTGCTTCAGATCTGCGTCGGTCGCGCCCTCACGGGCGCGTGGATTGAAACCGCTGCACGGATGCGCCAGGCGGCGAGGCGATCATGTCGCGCCCTCACGGGCGCGTGGATTGAAACTCGAGCGCATCGATGACGGTCACCCATCCCCCAATGGTCGCGCCCTCACGGGCGCGTGGATTGAAACGTGCCACCGACAGCGACGCACGTGGACCTGCAGATCGTCGCGCCCTCACGGGCGCGTGGATTGAAACCTCTCTCACGCCGCGCGTGCGAGATCCTGCGTGCGTC…	1284	2x Xcc_02		0	1	1	1	1	1	1	1	1	0	1	1	0	0	1	0	1	1	1	1	1	1	1	01111111101100101111111	Spoligotype 31
A	LJ207-7	JAABEI010000106:79543,80826	GTCGCGCCCTCACGGGCGCGTGGATTGAAACCTGTTCAAGCTCCGCCGCCTGATCCGCTTGCCGAGGTCGCGCCCTCACGGGCGCGTGGATTGAAACCTCGGGTTTCGGGATGTGCTTCAGATCTGCGTCGGTCGCGCCCTCACGGGCGCGTGGATTGAAACCGCTGCACGGATGCGCCAGGCGGCGAGGCGATCATGTCGCGCCCTCACGGGCGCGTGGATTGAAACTCGAGCGCATCGATGACGGTCACCCATCCCCCAATGGTCGCGCCCTCACGGGCGCGTGGATTGAAACGTGCCACCGACAGCGACGCACGTGGACCTGCAGATCGTCGCGCCCTCACGGGCGCGTGGATTGAAACCTCTCTCACGCCGCGCGTGCGAGATCCTGCGTGCGTC…	1284	2x Xcc_02		0	1	1	1	1	1	1	1	1	0	1	1	0	0	1	0	1	1	1	1	1	1	1	01111111101100101111111	Spoligotype 31
A	LJ225-01	JAABCL010000093:52772,54058	GTTTCAATCCACGCGCCCGTGAGGGCGCGCCTTCCTTCTGCTGTGCGATCTCGCCGCATATGGCATGGTTTCAATCCACGCGCCCATGAGGGCGCGAAACGCGTCAGACGACCGGGACGGCGACGAACTCAGGTTTCAATCCACGCGCCCGTGAGGGCGCGACCCCCAGGATGCCGCGACGCCGCAGACTGGTCTTCTTGTTTCAATCCACGCGCCCGTGAGGGCGCGACCCTCGCAGGTCGTGGCCTATGCAGGGATAGTCAGGTTTCAATCCACGCGCCCGTGAGGGCGCGACGATGCGGGCATCCAAGTCTTTCCAGCCCTGAACCAGTTTCAATCCACGCGCCCGTGAGGGCGCGACCTACGGGCTGCTCAAACTTGTAACGCTCCCAGCCGTTT…	1287			1	1	1	1	1	1	1	1	1	0	1	1	0	0	1	0	1	1	1	1	1	1	1	11111111101100101111111	Spoligotype 08								08
A	LJ225-2	JAABCM010000074:52772,54058	GTTTCAATCCACGCGCCCGTGAGGGCGCGCCTTCCTTCTGCTGTGCGATCTCGCCGCATATGGCATGGTTTCAATCCACGCGCCCATGAGGGCGCGAAACGCGTCAGACGACCGGGACGGCGACGAACTCAGGTTTCAATCCACGCGCCCGTGAGGGCGCGACCCCCAGGATGCCGCGACGCCGCAGACTGGTCTTCTTGTTTCAATCCACGCGCCCGTGAGGGCGCGACCCTCGCAGGTCGTGGCCTATGCAGGGATAGTCAGGTTTCAATCCACGCGCCCGTGAGGGCGCGACGATGCGGGCATCCAAGTCTTTCCAGCCCTGAACCAGTTTCAATCCACGCGCCCGTGAGGGCGCGACCTACGGGCTGCTCAAACTTGTAACGCTCCCAGCCGTTT…	1287			1	1	1	1	1	1	1	1	1	0	1	1	0	0	1	0	1	1	1	1	1	1	1	11111111101100101111111	Spoligotype 08								08
A	LJ226-02	JAABCN010000085:52772,54058	GTTTCAATCCACGCGCCCGTGAGGGCGCGCCTTCCTTCTGCTGTGCGATCTCGCCGCATATGGCATGGTTTCAATCCACGCGCCCATGAGGGCGCGAAACGCGTCAGACGACCGGGACGGCGACGAACTCAGGTTTCAATCCACGCGCCCGTGAGGGCGCGACCCCCAGGATGCCGCGACGCCGCAGACTGGTCTTCTTGTTTCAATCCACGCGCCCGTGAGGGCGCGACCCTCGCAGGTCGTGGCCTATGCAGGGATAGTCAGGTTTCAATCCACGCGCCCGTGAGGGCGCGACGATGCGGGCATCCAAGTCTTTCCAGCCCTGAACCAGTTTCAATCCACGCGCCCGTGAGGGCGCGACCTACGGGCTGCTCAAACTTGTAACGCTCCCAGCCGTTT…	1287			1	1	1	1	1	1	1	1	1	0	1	1	0	0	1	0	1	1	1	1	1	1	1	11111111101100101111111	Spoligotype 08								08
A	LJ228-1	JAABCO010000095:52772,54058	GTTTCAATCCACGCGCCCGTGAGGGCGCGCCTTCCTTCTGCTGTGCGATCTCGCCGCATATGGCATGGTTTCAATCCACGCGCCCATGAGGGCGCGAAACGCGTCAGACGACCGGGACGGCGACGAACTCAGGTTTCAATCCACGCGCCCGTGAGGGCGCGACCCCCAGGATGCCGCGACGCCGCAGACTGGTCTTCTTGTTTCAATCCACGCGCCCGTGAGGGCGCGACCCTCGCAGGTCGTGGCCTATGCAGGGATAGTCAGGTTTCAATCCACGCGCCCGTGAGGGCGCGACGATGCGGGCATCCAAGTCTTTCCAGCCCTGAACCAGTTTCAATCCACGCGCCCGTGAGGGCGCGACCTACGGGCTGCTCAAACTTGTAACGCTCCCAGCCGTTT…	1287			1	1	1	1	1	1	1	1	1	0	1	1	0	0	1	0	1	1	1	1	1	1	1	11111111101100101111111	Spoligotype 08								08
A	LJ229-06	JAABCP010000009:52772,54058	GTTTCAATCCACGCGCCCGTGAGGGCGCGCCTTCCTTCTGCTGTGCGATCTCGCCGCATATGGCATGGTTTCAATCCACGCGCCCATGAGGGCGCGAAACGCGTCAGACGACCGGGACGGCGACGAACTCAGGTTTCAATCCACGCGCCCGTGAGGGCGCGACCCCCAGGATGCCGCGACGCCGCAGACTGGTCTTCTTGTTTCAATCCACGCGCCCGTGAGGGCGCGACCCTCGCAGGTCGTGGCCTATGCAGGGATAGTCAGGTTTCAATCCACGCGCCCGTGAGGGCGCGACGATGCGGGCATCCAAGTCTTTCCAGCCCTGAACCAGTTTCAATCCACGCGCCCGTGAGGGCGCGACCTACGGGCTGCTCAAACTTGTAACGCTCCCAGCCGTTT…	1287			1	1	1	1	1	1	1	1	1	0	1	1	0	0	1	0	1	1	1	1	1	1	1	11111111101100101111111	Spoligotype 08								08
A	LJ230-03	JAABCQ010000582:52772,54058	GTTTCAATCCACGCGCCCGTGAGGGCGCGCCTTCCTTCTGCTGTGCGATCTCGCCGCATATGGCATGGTTTCAATCCACGCGCCCATGAGGGCGCGAAACGCGTCAGACGACCGGGACGGCGACGAACTCAGGTTTCAATCCACGCGCCCGTGAGGGCGCGACCCCCAGGATGCCGCGACGCCGCAGACTGGTCTTCTTGTTTCAATCCACGCGCCCGTGAGGGCGCGACCCTCGCAGGTCGTGGCCTATGCAGGGATAGTCAGGTTTCAATCCACGCGCCCGTGAGGGCGCGACGATGCGGGCATCCAAGTCTTTCCAGCCCTGAACCAGTTTCAATCCACGCGCCCGTGAGGGCGCGACCTACGGGCTGCTCAAACTTGTAACGCTCCCAGCCGTTT…	1287			1	1	1	1	1	1	1	1	1	0	1	1	0	0	1	0	1	1	1	1	1	1	1	11111111101100101111111	Spoligotype 08								08
A	LJ231-09	JAABCR010000108:52772,54058	GTTTCAATCCACGCGCCCGTGAGGGCGCGCCTTCCTTCTGCTGTGCGATCTCGCCGCATATGGCATGGTTTCAATCCACGCGCCCATGAGGGCGCGAAACGCGTCAGACGACCGGGACGGCGACGAACTCAGGTTTCAATCCACGCGCCCGTGAGGGCGCGACCCCCAGGATGCCGCGACGCCGCAGACTGGTCTTCTTGTTTCAATCCACGCGCCCGTGAGGGCGCGACCCTCGCAGGTCGTGGCCTATGCAGGGATAGTCAGGTTTCAATCCACGCGCCCGTGAGGGCGCGACGATGCGGGCATCCAAGTCTTTCCAGCCCTGAACCAGTTTCAATCCACGCGCCCGTGAGGGCGCGACCTACGGGCTGCTCAAACTTGTAACGCTCCCAGCCGTTT…	1287			1	1	1	1	1	1	1	1	1	0	1	1	0	0	1	0	1	1	1	1	1	1	1	11111111101100101111111	Spoligotype 08								08
A	LJ232-01	JAABCS010000051:52772,54058	GTTTCAATCCACGCGCCCGTGAGGGCGCGCCTTCCTTCTGCTGTGCGATCTCGCCGCATATGGCATGGTTTCAATCCACGCGCCCATGAGGGCGCGAAACGCGTCAGACGACCGGGACGGCGACGAACTCAGGTTTCAATCCACGCGCCCGTGAGGGCGCGACCCCCAGGATGCCGCGACGCCGCAGACTGGTCTTCTTGTTTCAATCCACGCGCCCGTGAGGGCGCGACCCTCGCAGGTCGTGGCCTATGCAGGGATAGTCAGGTTTCAATCCACGCGCCCGTGAGGGCGCGACGATGCGGGCATCCAAGTCTTTCCAGCCCTGAACCAGTTTCAATCCACGCGCCCGTGAGGGCGCGACCTACGGGCTGCTCAAACTTGTAACGCTCCCAGCCGTTT…	1287			1	1	1	1	1	1	1	1	1	0	1	1	0	0	1	0	1	1	1	1	1	1	1	11111111101100101111111	Spoligotype 08								08
A	LJ232-05	JAABCT010000052:52772,54058	GTTTCAATCCACGCGCCCGTGAGGGCGCGCCTTCCTTCTGCTGTGCGATCTCGCCGCATATGGCATGGTTTCAATCCACGCGCCCATGAGGGCGCGAAACGCGTCAGACGACCGGGACGGCGACGAACTCAGGTTTCAATCCACGCGCCCGTGAGGGCGCGACCCCCAGGATGCCGCGACGCCGCAGACTGGTCTTCTTGTTTCAATCCACGCGCCCGTGAGGGCGCGACCCTCGCAGGTCGTGGCCTATGCAGGGATAGTCAGGTTTCAATCCACGCGCCCGTGAGGGCGCGACGATGCGGGCATCCAAGTCTTTCCAGCCCTGAACCAGTTTCAATCCACGCGCCCGTGAGGGCGCGACCTACGGGCTGCTCAAACTTGTAACGCTCCCAGCCGTTT…	1287			1	1	1	1	1	1	1	1	1	0	1	1	0	0	1	0	1	1	1	1	1	1	1	11111111101100101111111	Spoligotype 08								08
A	LK126-01	JAAAZC010000160:52772,54058	GTTTCAATCCACGCGCCCGTGAGGGCGCGCCTTCCTTCTGCTGTGCGATCTCGCCGCATATGGCATGGTTTCAATCCACGCGCCCATGAGGGCGCGAAACGCGTCAGACGACCGGGACGGCGACGAACTCAGGTTTCAATCCACGCGCCCGTGAGGGCGCGACCCCCAGGATGCCGCGACGCCGCAGACTGGTCTTCTTGTTTCAATCCACGCGCCCGTGAGGGCGCGACCCTCGCAGGTCGTGGCCTATGCAGGGATAGTCAGGTTTCAATCCACGCGCCCGTGAGGGCGCGACGATGCGGGCATCCAAGTCTTTCCAGCCCTGAACCAGTTTCAATCCACGCGCCCGTGAGGGCGCGACCTACGGGCTGCTCAAACTTGTAACGCTCCCAGCCGTTT…	1287			1	1	1	1	1	1	1	1	1	0	1	1	0	0	1	0	1	1	1	1	1	1	1	11111111101100101111111	Spoligotype 08								08
A	LK126-02	JAAAZD010000825:52772,54058	GTTTCAATCCACGCGCCCGTGAGGGCGCGCCTTCCTTCTGCTGTGCGATCTCGCCGCATATGGCATGGTTTCAATCCACGCGCCCATGAGGGCGCGAAACGCGTCAGACGACCGGGACGGCGACGAACTCAGGTTTCAATCCACGCGCCCGTGAGGGCGCGACCCCCAGGATGCCGCGACGCCGCAGACTGGTCTTCTTGTTTCAATCCACGCGCCCGTGAGGGCGCGACCCTCGCAGGTCGTGGCCTATGCAGGGATAGTCAGGTTTCAATCCACGCGCCCGTGAGGGCGCGACGATGCGGGCATCCAAGTCTTTCCAGCCCTGAACCAGTTTCAATCCACGCGCCCGTGAGGGCGCGACCTACGGGCTGCTCAAACTTGTAACGCTCCCAGCCGTTT…	1287			1	1	1	1	1	1	1	1	1	0	1	1	0	0	1	0	1	1	1	1	1	1	1	11111111101100101111111	Spoligotype 08								08
A	LK126-03	JAAAZE010000176:52772,53861	GTTTCAATCCACGCGCCCGTGAGGGCGCGCCTTCCTTCTGCTGTGCGATCTCGCCGCATATGGCATGGTTTCAATCCACGCGCCCATGAGGGCGCGAAACGCGTCAGACGACCGGGACGGCGACGAACTCAGGTTTCAATCCACGCGCCCGTGAGGGCGCGACCCCCAGGATGCCGCGACGCCGCAGACTGGTCTTCTTGTTTCAATCCACGCGCCCGTGAGGGCGCGACCCTCGCAGGTCGTGGCCTATGCAGGGATAGTCAGGTTTCAATCCACGCGCCCGTGAGGGCGCGACGATGCGGGCATCCAAGTCTTTCCAGCCCTGAACCAGTTTCAATCCACGCGCCCGTGAGGGCGCGACCTACGGGCTGCTCAAACTTGTAACGCTCCCAGCCGTTT…	1090			1	0	0	0	1	1	1	1	1	0	1	1	0	0	1	0	1	1	1	1	1	1	1	10001111101100101111111	Spoligotype 37
A	LK127-01	JAAAZF010000273:52772,54058	GTTTCAATCCACGCGCCCGTGAGGGCGCGCCTTCCTTCTGCTGTGCGATCTCGCCGCATATGGCATGGTTTCAATCCACGCGCCCATGAGGGCGCGAAACGCGTCAGACGACCGGGACGGCGACGAACTCAGGTTTCAATCCACGCGCCCGTGAGGGCGCGACCCCCAGGATGCCGCGACGCCGCAGACTGGTCTTCTTGTTTCAATCCACGCGCCCGTGAGGGCGCGACCCTCGCAGGTCGTGGCCTATGCAGGGATAGTCAGGTTTCAATCCACGCGCCCGTGAGGGCGCGACGATGCGGGCATCCAAGTCTTTCCAGCCCTGAACCAGTTTCAATCCACGCGCCCGTGAGGGCGCGACCTACGGGCTGCTCAAACTTGTAACGCTCCCAGCCGTTT…	1287			1	1	1	1	1	1	1	1	1	0	1	1	0	0	1	0	1	1	1	1	1	1	1	11111111101100101111111	Spoligotype 08								08
A	LK127-03	JAAAZG010000109:52772,54058	GTTTCAATCCACGCGCCCGTGAGGGCGCGCCTTCCTTCTGCTGTGCGATCTCGCCGCATATGGCATGGTTTCAATCCACGCGCCCATGAGGGCGCGAAACGCGTCAGACGACCGGGACGGCGACGAACTCAGGTTTCAATCCACGCGCCCGTGAGGGCGCGACCCCCAGGATGCCGCGACGCCGCAGACTGGTCTTCTTGTTTCAATCCACGCGCCCGTGAGGGCGCGACCCTCGCAGGTCGTGGCCTATGCAGGGATAGTCAGGTTTCAATCCACGCGCCCGTGAGGGCGCGACGATGCGGGCATCCAAGTCTTTCCAGCCCTGAACCAGTTTCAATCCACGCGCCCGTGAGGGCGCGACCTACGGGCTGCTCAAACTTGTAACGCTCCCAGCCGTTT…	1287			1	1	1	1	1	1	1	1	1	0	1	1	0	0	1	0	1	1	1	1	1	1	1	11111111101100101111111	Spoligotype 08								08
A	LK128-01	JAAAZH010000039:52772,54058	GTTTCAATCCACGCGCCCGTGAGGGCGCGCCTTCCTTCTGCTGTGCGATCTCGCCGCATATGGCATGGTTTCAATCCACGCGCCCATGAGGGCGCGAAACGCGTCAGACGACCGGGACGGCGACGAACTCAGGTTTCAATCCACGCGCCCGTGAGGGCGCGACCCCCAGGATGCCGCGACGCCGCAGACTGGTCTTCTTGTTTCAATCCACGCGCCCGTGAGGGCGCGACCCTCGCAGGTCGTGGCCTATGCAGGGATAGTCAGGTTTCAATCCACGCGCCCGTGAGGGCGCGACGATGCGGGCATCCAAGTCTTTCCAGCCCTGAACCAGTTTCAATCCACGCGCCCGTGAGGGCGCGACCTACGGGCTGCTCAAACTTGTAACGCTCCCAGCCGTTT…	1287			1	1	1	1	1	1	1	1	1	0	1	1	0	0	1	0	1	1	1	1	1	1	1	11111111101100101111111	Spoligotype 08								08
A	LK128-02	JAAAZI010000407:52772,54058	GTTTCAATCCACGCGCCCGTGAGGGCGCGCCTTCCTTCTGCTGTGCGATCTCGCCGCATATGGCATGGTTTCAATCCACGCGCCCATGAGGGCGCGAAACGCGTCAGACGACCGGGACGGCGACGAACTCAGGTTTCAATCCACGCGCCCGTGAGGGCGCGACCCCCAGGATGCCGCGACGCCGCAGACTGGTCTTCTTGTTTCAATCCACGCGCCCGTGAGGGCGCGACCCTCGCAGGTCGTGGCCTATGCAGGGATAGTCAGGTTTCAATCCACGCGCCCGTGAGGGCGCGACGATGCGGGCATCCAAGTCTTTCCAGCCCTGAACCAGTTTCAATCCACGCGCCCGTGAGGGCGCGACCTACGGGCTGCTCAAACTTGTAACGCTCCCAGCCGTTT…	1287			1	1	1	1	1	1	1	1	1	0	1	1	0	0	1	0	1	1	1	1	1	1	1	11111111101100101111111	Spoligotype 08								08
A	LK129-03	JAAAZJ010000947:52772,54058	GTTTCAATCCACGCGCCCGTGAGGGCGCGCCTTCCTTCTGCTGTGCGATCTCGCCGCATATGGCATGGTTTCAATCCACGCGCCCATGAGGGCGCGAAACGCGTCAGACGACCGGGACGGCGACGAACTCAGGTTTCAATCCACGCGCCCGTGAGGGCGCGACCCCCAGGATGCCGCGACGCCGCAGACTGGTCTTCTTGTTTCAATCCACGCGCCCGTGAGGGCGCGACCCTCGCAGGTCGTGGCCTATGCAGGGATAGTCAGGTTTCAATCCACGCGCCCGTGAGGGCGCGACGATGCGGGCATCCAAGTCTTTCCAGCCCTGAACCAGTTTCAATCCACGCGCCCGTGAGGGCGCGACCTACGGGCTGCTCAAACTTGTAACGCTCCCAGCCGTTT…	1287			1	1	1	1	1	1	1	1	1	0	1	1	0	0	1	0	1	1	1	1	1	1	1	11111111101100101111111	Spoligotype 08								08
A	LK130-04	JAAAZU010000077:52772,53724	GTTTCAATCCACGCGCCCGTGAGGGCGCGCCTTCCTTCTGCTGTGCGATCTCGCCGCATATGGCATGGTTTCAATCCACGCGCCCATGAGGGCGCGAAACGCGTCAGACGACCGGGACGGCGACGAACTCAGGTTTCAATCCACGCGCCCGTGAGGGCGCGACCCCCAGGATGCCGCGACGCCGCAGACTGGTCTTCTTGTTTCAATCCACGCGCCCGTGAGGGCGCGACCCTCGCAGGTCGTGGCCTATGCAGGGATAGTCAGGTTTCAATCCACGCGCCCGTGAGGGCGCGACGATGCGGGCATCCAAGTCTTTCCAGCCCTGAACCAGTTTCAATCCACGCGCCCGTGAGGGCGCGACCTACGGGCTGCTCAAACTTGTAACGCTCCCAGCCGTTT…	953			1	1	1	1	0	0	0	0	0	0	1	1	0	0	1	0	1	1	1	1	1	1	1	11110000001100101111111	Spoligotype 38
A	LK130-06	JAAAZV010000126:79962,81248	GTCGCGCCCTCACGGGCGCGTGGATTGAAACAAATGCTTTCGACGCGCATAAAGCGCTGGCGCAGGAGGTCGCGCCCTCACGGGCGCGTGGATTGAAACCTGTTCAAGCTCCGCCGCCTGATCCGCTTGCCGAGGTCGCGCCCTCACGGGCGCGTGGATTGAAACCTCGGGTTTCGGGATGTGCTTCAGATCTGCGTCGGTCGCGCCCTCACGGGCGCGTGGATTGAAACCGCTGCACGGATGCGCCAGGCGGCGAGGCGATCATGTCGCGCCCTCACGGGCGCGTGGATTGAAACTCGAGCGCATCGATGACGGTCACCCATCCCCCAATGGTCGCGCCCTCACGGGCGCGTGGATTGAAACGTGCCACCGACAGCGACGCACGTGGACCTGCAGATC…	1287			1	1	1	1	1	1	1	1	1	0	1	1	0	0	1	0	1	1	1	1	1	1	1	11111111101100101111111	Spoligotype 08								08
A	LK130-09	JAAAZW010000001:2022793,2023744	GTCGCGCCCTCACGGGCGCGTGGATTGAAACAAATGCTTTCGACGCGCATAAAGCGCTGGCGCAGGAGGTCGCGCCCTCACGGGCGCGTGGATTGAAACCTGTTCAAGCTCCGCCGCCTGATCCGCTTGCCGAGGTCGCGCCCTCACGGGCGCGTGGATTGAAACCTCGGGTTTCGGGATGTGCTTCAGATCTGCGTCGGTCGCGCCCTCACGGGCGCGTGGATTGAAACCGCTGCACGGATGCGCCAGGCGGCGAGGCGATCATGTCGCGCCCTCACGGGCGCGTGGATTGAAACGCCATCATGCTTTGAATGCGCTTACCCACGGCGAAGTCGCGCCCTCACGGGCGCGTGGATTGAAACGCGGATATGTGATTAGACCCTTTTACGACTTTCAGGT…	952			1	1	1	1	0	0	0	0	0	0	1	1	0	0	1	0	1	1	1	1	1	1	1	11110000001100101111111	Spoligotype 38
A	LK130-11	JAAAZX010000059:79655,80941	GTCGCGCCCTCACGGGCGCGTGGATTGAAACAAATGCTTTCGACGCGCATAAAGCGCTGGCGCAGGAGGTCGCGCCCTCACGGGCGCGTGGATTGAAACCTGTTCAAGCTCCGCCGCCTGATCCGCTTGCCGAGGTCGCGCCCTCACGGGCGCGTGGATTGAAACCTCGGGTTTCGGGATGTGCTTCAGATCTGCGTCGGTCGCGCCCTCACGGGCGCGTGGATTGAAACCGCTGCACGGATGCGCCAGGCGGCGAGGCGATCATGTCGCGCCCTCACGGGCGCGTGGATTGAAACTCGAGCGCATCGATGACGGTCACCCATCCCCCAATGGTCGCGCCCTCACGGGCGCGTGGATTGAAACGTGCCACCGACAGCGACGCACGTGGACCTGCAGATC…	1287			1	1	1	1	1	1	1	1	1	0	1	1	0	0	1	0	1	1	1	1	1	1	1	11111111101100101111111	Spoligotype 08								08
A	LK131-01	JAAAZY010000047:52772,54058	GTTTCAATCCACGCGCCCGTGAGGGCGCGCCTTCCTTCTGCTGTGCGATCTCGCCGCATATGGCATGGTTTCAATCCACGCGCCCATGAGGGCGCGAAACGCGTCAGACGACCGGGACGGCGACGAACTCAGGTTTCAATCCACGCGCCCGTGAGGGCGCGACCCCCAGGATGCCGCGACGCCGCAGACTGGTCTTCTTGTTTCAATCCACGCGCCCGTGAGGGCGCGACCCTCGCAGGTCGTGGCCTATGCAGGGATAGTCAGGTTTCAATCCACGCGCCCGTGAGGGCGCGACGATGCGGGCATCCAAGTCTTTCCAGCCCTGAACCAGTTTCAATCCACGCGCCCGTGAGGGCGCGACCTACGGGCTGCTCAAACTTGTAACGCTCCCAGCCGTTT…	1287			1	1	1	1	1	1	1	1	1	0	1	1	0	0	1	0	1	1	1	1	1	1	1	11111111101100101111111	Spoligotype 08								08
A	LK131-04	JAAAZZ010000003:52772,54058	GTTTCAATCCACGCGCCCGTGAGGGCGCGCCTTCCTTCTGCTGTGCGATCTCGCCGCATATGGCATGGTTTCAATCCACGCGCCCATGAGGGCGCGAAACGCGTCAGACGACCGGGACGGCGACGAACTCAGGTTTCAATCCACGCGCCCGTGAGGGCGCGACCCCCAGGATGCCGCGACGCCGCAGACTGGTCTTCTTGTTTCAATCCACGCGCCCGTGAGGGCGCGACCCTCGCAGGTCGTGGCCTATGCAGGGATAGTCAGGTTTCAATCCACGCGCCCGTGAGGGCGCGACGATGCGGGCATCCAAGTCTTTCCAGCCCTGAACCAGTTTCAATCCACGCGCCCGTGAGGGCGCGACCTACGGGCTGCTCAAACTTGTAACGCTCCCAGCCGTTT…	1287			1	1	1	1	1	1	1	1	1	0	1	1	0	0	1	0	1	1	1	1	1	1	1	11111111101100101111111	Spoligotype 08								08
A	LK131-10	JAABAA010000007:52772,54058	GTTTCAATCCACGCGCCCGTGAGGGCGCGCCTTCCTTCTGCTGTGCGATCTCGCCGCATATGGCATGGTTTCAATCCACGCGCCCATGAGGGCGCGAAACGCGTCAGACGACCGGGACGGCGACGAACTCAGGTTTCAATCCACGCGCCCGTGAGGGCGCGACCCCCAGGATGCCGCGACGCCGCAGACTGGTCTTCTTGTTTCAATCCACGCGCCCGTGAGGGCGCGACCCTCGCAGGTCGTGGCCTATGCAGGGATAGTCAGGTTTCAATCCACGCGCCCGTGAGGGCGCGACGATGCGGGCATCCAAGTCTTTCCAGCCCTGAACCAGTTTCAATCCACGCGCCCGTGAGGGCGCGACCTACGGGCTGCTCAAACTTGTAACGCTCCCAGCCGTTT…	1287			1	1	1	1	1	1	1	1	1	0	1	1	0	0	1	0	1	1	1	1	1	1	1	11111111101100101111111	Spoligotype 08								08
A	LK132-03	JAABAB010000091:52772,54058	GTTTCAATCCACGCGCCCGTGAGGGCGCGCCTTCCTTCTGCTGTGCGATCTCGCCGCATATGGCATGGTTTCAATCCACGCGCCCATGAGGGCGCGAAACGCGTCAGACGACCGGGACGGCGACGAACTCAGGTTTCAATCCACGCGCCCGTGAGGGCGCGACCCCCAGGATGCCGCGACGCCGCAGACTGGTCTTCTTGTTTCAATCCACGCGCCCGTGAGGGCGCGACCCTCGCAGGTCGTGGCCTATGCAGGGATAGTCAGGTTTCAATCCACGCGCCCGTGAGGGCGCGACGATGCGGGCATCCAAGTCTTTCCAGCCCTGAACCAGTTTCAATCCACGCGCCCGTGAGGGCGCGACCTACGGGCTGCTCAAACTTGTAACGCTCCCAGCCGTTT…	1287			1	1	1	1	1	1	1	1	1	0	1	1	0	0	1	0	1	1	1	1	1	1	1	11111111101100101111111	Spoligotype 08								08
A	LK132-08	JAABAC010000070:52772,54058	GTTTCAATCCACGCGCCCGTGAGGGCGCGCCTTCCTTCTGCTGTGCGATCTCGCCGCATATGGCATGGTTTCAATCCACGCGCCCATGAGGGCGCGAAACGCGTCAGACGACCGGGACGGCGACGAACTCAGGTTTCAATCCACGCGCCCGTGAGGGCGCGACCCCCAGGATGCCGCGACGCCGCAGACTGGTCTTCTTGTTTCAATCCACGCGCCCGTGAGGGCGCGACCCTCGCAGGTCGTGGCCTATGCAGGGATAGTCAGGTTTCAATCCACGCGCCCGTGAGGGCGCGACGATGCGGGCATCCAAGTCTTTCCAGCCCTGAACCAGTTTCAATCCACGCGCCCGTGAGGGCGCGACCTACGGGCTGCTCAAACTTGTAACGCTCCCAGCCGTTT…	1287			1	1	1	1	1	1	1	1	1	0	1	1	0	0	1	0	1	1	1	1	1	1	1	11111111101100101111111	Spoligotype 08								08
A	LK135-03	JAABAD010000424:52772,54058	GTTTCAATCCACGCGCCCGTGAGGGCGCGCCTTCCTTCTGCTGTGCGATCTCGCCGCATATGGCATGGTTTCAATCCACGCGCCCATGAGGGCGCGAAACGCGTCAGACGACCGGGACGGCGACGAACTCAGGTTTCAATCCACGCGCCCGTGAGGGCGCGACCCCCAGGATGCCGCGACGCCGCAGACTGGTCTTCTTGTTTCAATCCACGCGCCCGTGAGGGCGCGACCCTCGCAGGTCGTGGCCTATGCAGGGATAGTCAGGTTTCAATCCACGCGCCCGTGAGGGCGCGACGATGCGGGCATCCAAGTCTTTCCAGCCCTGAACCAGTTTCAATCCACGCGCCCGTGAGGGCGCGACCTACGGGCTGCTCAAACTTGTAACGCTCCCAGCCGTTT…	1287			1	1	1	1	1	1	1	1	1	0	1	1	0	0	1	0	1	1	1	1	1	1	1	11111111101100101111111	Spoligotype 08								08
A	LK136-01	JAABAE010000059:79649,80601	GTCGCGCCCTCACGGGCGCGTGGATTGAAACAAATGCTTTCGACGCGCATAAAGCGCTGGCGCAGGAGGTCGCGCCCTCACGGGCGCGTGGATTGAAACCTGTTCAAGCTCCGCCGCCTGATCCGCTTGCCGAGGTCGCGCCCTCACGGGCGCGTGGATTGAAACCTCGGGTTTCGGGATGTGCTTCAGATCTGCGTCGGTCGCGCCCTCACGGGCGCGTGGATTGAAACCGCTGCACGGATGCGCCAGGCGGCGAGGCGATCATGTCGCGCCCTCACGGGCGCGTGGATTGAAACGCCATCATGCTTTGAATGCGCTTACCCACGGCGAAGTCGCGCCCTCACGGGCGCGTGGATTGAAACGCGGATATGTGATTAGACCCTTTTACGACTTTCAGGT…	953			1	1	1	1	0	0	0	0	0	0	1	1	0	0	1	0	1	1	1	1	1	1	1	11110000001100101111111	Spoligotype 38
A	LK136-04	JAABAF010000092:79938,80890	GTCGCGCCCTCACGGGCGCGTGGATTGAAACAAATGCTTTCGACGCGCATAAAGCGCTGGCGCAGGAGGTCGCGCCCTCACGGGCGCGTGGATTGAAACCTGTTCAAGCTCCGCCGCCTGATCCGCTTGCCGAGGTCGCGCCCTCACGGGCGCGTGGATTGAAACCTCGGGTTTCGGGATGTGCTTCAGATCTGCGTCGGTCGCGCCCTCACGGGCGCGTGGATTGAAACCGCTGCACGGATGCGCCAGGCGGCGAGGCGATCATGTCGCGCCCTCACGGGCGCGTGGATTGAAACGCCATCATGCTTTGAATGCGCTTACCCACGGCGAAGTCGCGCCCTCACGGGCGCGTGGATTGAAACGCGGATATGTGATTAGACCCTTTTACGACTTTCAGGT…	953			1	1	1	1	0	0	0	0	0	0	1	1	0	0	1	0	1	1	1	1	1	1	1	11110000001100101111111	Spoligotype 38
A	LK136-05	JAABAG010000001:5102810,5103763	GTCGCGCCCTCACGGGCGCGTGGATTGAAACAAATGCTTTCGACGCGCATAAAGCGCTGGCGCAGGAGGTCGCGCCCTCACGGGCGCGTGGATTGAAACCTGTTCAAGCTCCGCCGCCTGATCCGCTTGCCGAGGTCGCGCCCTCACGGGCGCGTGGATTGAAACCTCGGGTTTCGGGATGTGCTTCAGATCTGCGTCGGTCGCGCCCTCACGGGCGCGTGGATTGAAACCGCTGCACGGATGCGCCAGGCGGCGAGGCGATCATGTCGCGCCCTCACGGGCGCGTGGATTGAAACGCCATCATGCTTTGAATGCGCTTACCCACGGCGAAGTCGCGCCCTCACGGGCGCGTGGATTGAAACGCGGATATGTGATTAGACCCTTTTACGACTTTCAGGT…	954			1	1	1	1	0	0	0	0	0	0	1	1	0	0	1	0	1	1	1	1	1	1	1	11110000001100101111111	Spoligotype 38
A	LK136-08	JAABAH010000091:52772,53724	GTTTCAATCCACGCGCCCGTGAGGGCGCGCCTTCCTTCTGCTGTGCGATCTCGCCGCATATGGCATGGTTTCAATCCACGCGCCCATGAGGGCGCGAAACGCGTCAGACGACCGGGACGGCGACGAACTCAGGTTTCAATCCACGCGCCCGTGAGGGCGCGACCCCCAGGATGCCGCGACGCCGCAGACTGGTCTTCTTGTTTCAATCCACGCGCCCGTGAGGGCGCGACCCTCGCAGGTCGTGGCCTATGCAGGGATAGTCAGGTTTCAATCCACGCGCCCGTGAGGGCGCGACGATGCGGGCATCCAAGTCTTTCCAGCCCTGAACCAGTTTCAATCCACGCGCCCGTGAGGGCGCGACCTACGGGCTGCTCAAACTTGTAACGCTCCCAGCCGTTT…	953			1	1	1	1	0	0	0	0	0	0	1	1	0	0	1	0	1	1	1	1	1	1	1	11110000001100101111111	Spoligotype 38
A	LK137-01	JAABAI010000001:900593,901545	GTCGCGCCCTCACGGGCGCGTGGATTGAAACAAATGCTTTCGACGCGCATAAAGCGCTGGCGCAGGAGGTCGCGCCCTCACGGGCGCGTGGATTGAAACCTGTTCAAGCTCCGCCGCCTGATCCGCTTGCCGAGGTCGCGCCCTCACGGGCGCGTGGATTGAAACCTCGGGTTTCGGGATGTGCTTCAGATCTGCGTCGGTCGCGCCCTCACGGGCGCGTGGATTGAAACCGCTGCACGGATGCGCCAGGCGGCGAGGCGATCATGTCGCGCCCTCACGGGCGCGTGGATTGAAACGCCATCATGCTTTGAATGCGCTTACCCACGGCGAAGTCGCGCCCTCACGGGCGCGTGGATTGAAACGCGGATATGTGATTAGACCCTTTTACGACTTTCAGGT…	953			1	1	1	1	0	0	0	0	0	0	1	1	0	0	1	0	1	1	1	1	1	1	1	11110000001100101111111	Spoligotype 38
A	LK137-02	JAABAJ010000151:52772,53724	GTTTCAATCCACGCGCCCGTGAGGGCGCGCCTTCCTTCTGCTGTGCGATCTCGCCGCATATGGCATGGTTTCAATCCACGCGCCCATGAGGGCGCGAAACGCGTCAGACGACCGGGACGGCGACGAACTCAGGTTTCAATCCACGCGCCCGTGAGGGCGCGACCCCCAGGATGCCGCGACGCCGCAGACTGGTCTTCTTGTTTCAATCCACGCGCCCGTGAGGGCGCGACCCTCGCAGGTCGTGGCCTATGCAGGGATAGTCAGGTTTCAATCCACGCGCCCGTGAGGGCGCGACGATGCGGGCATCCAAGTCTTTCCAGCCCTGAACCAGTTTCAATCCACGCGCCCGTGAGGGCGCGACCTACGGGCTGCTCAAACTTGTAACGCTCCCAGCCGTTT…	953			1	1	1	1	0	0	0	0	0	0	1	1	0	0	1	0	1	1	1	1	1	1	1	11110000001100101111111	Spoligotype 38
A	LK141-03	JAABAK010000015:52772,53531	GTTTCAATCCACGCGCCCGTGAGGGCGCGCCTTCCTTCTGCTGTGCGATCTCGCCGCATATGGCATGGTTTCAATCCACGCGCCCATGAGGGCGCGAAACGCGTCAGACGACCGGGACGGCGACGAACTCAGGTTTCAATCCACGCGCCCGTGAGGGCGCGACCCCCAGGATGCCGCGACGCCGCAGACTGGTCTTCTTGTTTCAATCCACGCGCCCGTGAGGGCGCGACCCTCGCAGGTCGTGGCCTATGCAGGGATAGTCAGGTTTCAATCCACGCGCCCGTGAGGGCGCGACGATGCGGGCATCCAAGTCTTTCCAGCCCTGAACCAGTTTCAATCCACGCGCCCGTGAGGGCGCGACGATCTGCAGGTCCACGTGCGTCGCTGTCGGTGGCACGT…	760			1	1	1	1	1	1	0	0	0	0	0	0	0	0	0	0	0	0	1	1	1	1	1	11111100000000000011111	Spoligotype 29
A	LK141-09	JAABAL010000901:52772,53724	GTTTCAATCCACGCGCCCGTGAGGGCGCGCCTTCCTTCTGCTGTGCGATCTCGCCGCATATGGCATGGTTTCAATCCACGCGCCCATGAGGGCGCGAAACGCGTCAGACGACCGGGACGGCGACGAACTCAGGTTTCAATCCACGCGCCCGTGAGGGCGCGACCCCCAGGATGCCGCGACGCCGCAGACTGGTCTTCTTGTTTCAATCCACGCGCCCGTGAGGGCGCGACCCTCGCAGGTCGTGGCCTATGCAGGGATAGTCAGGTTTCAATCCACGCGCCCGTGAGGGCGCGACGATGCGGGCATCCAAGTCTTTCCAGCCCTGAACCAGTTTCAATCCACGCGCCCGTGAGGGCGCGACCTACGGGCTGCTCAAACTTGTAACGCTCCCAGCCGTTT…	953			1	1	1	1	0	0	0	0	0	0	1	1	0	0	1	0	1	1	1	1	1	1	1	11110000001100101111111	Spoligotype 38
A	LK141-15	JAABAM010000033:52772,53724	GTTTCAATCCACGCGCCCGTGAGGGCGCGCCTTCCTTCTGCTGTGCGATCTCGCCGCATATGGCATGGTTTCAATCCACGCGCCCATGAGGGCGCGAAACGCGTCAGACGACCGGGACGGCGACGAACTCAGGTTTCAATCCACGCGCCCGTGAGGGCGCGACCCCCAGGATGCCGCGACGCCGCAGACTGGTCTTCTTGTTTCAATCCACGCGCCCGTGAGGGCGCGACCCTCGCAGGTCGTGGCCTATGCAGGGATAGTCAGGTTTCAATCCACGCGCCCGTGAGGGCGCGACGATGCGGGCATCCAAGTCTTTCCAGCCCTGAACCAGTTTCAATCCACGCGCCCGTGAGGGCGCGACCTACGGGCTGCTCAAACTTGTAACGCTCCCAGCCGTTT…	953			1	1	1	1	0	0	0	0	0	0	1	1	0	0	1	0	1	1	1	1	1	1	1	11110000001100101111111	Spoligotype 38
A	LK142-04	JAABAN010000850:52772,54058	GTTTCAATCCACGCGCCCGTGAGGGCGCGCCTTCCTTCTGCTGTGCGATCTCGCCGCATATGGCATGGTTTCAATCCACGCGCCCATGAGGGCGCGAAACGCGTCAGACGACCGGGACGGCGACGAACTCAGGTTTCAATCCACGCGCCCGTGAGGGCGCGACCCCCAGGATGCCGCGACGCCGCAGACTGGTCTTCTTGTTTCAATCCACGCGCCCGTGAGGGCGCGACCCTCGCAGGTCGTGGCCTATGCAGGGATAGTCAGGTTTCAATCCACGCGCCCGTGAGGGCGCGACGATGCGGGCATCCAAGTCTTTCCAGCCCTGAACCAGTTTCAATCCACGCGCCCGTGAGGGCGCGACCTACGGGCTGCTCAAACTTGTAACGCTCCCAGCCGTTT…	1287			1	1	1	1	1	1	1	1	1	0	1	1	0	0	1	0	1	1	1	1	1	1	1	11111111101100101111111	Spoligotype 08								08
A	LK144-08	JAAAZM010000026:52772,53663	GTTTCAATCCACGCGCCCGTGAGGGCGCGCCTTCCTTCTGCTGTGCGATCTCGCCGCATATGGCATGGTTTCAATCCACGCGCCCATGAGGGCGCGAAACGCGTCAGACGACCGGGACGGCGACGAACTCAGGTTTCAATCCACGCGCCCGTGAGGGCGCGACCCCCAGGATGCCGCGACGCCGCAGACTGGTCTTCTTGTTTCAATCCACGCGCCCGTGAGGGCGCGACCCTCGCAGGTCGTGGCCTATGCAGGGATAGTCAGGTTTCAATCCACGCGCCCGTGAGGGCGCGACGATGCGGGCATCCAAGTCTTTCCAGCCCTGAACCAGTTTCAATCCACGCGCCCGTGAGGGCGCGACAGGCGCCCCTCCAGCATGCCGGCCTCGGCAGTCTGCGT…	892			1	1	1	1	1	1	1	1	0	0	0	0	0	0	0	0	0	0	1	1	1	1	1	11111111000000000011111	Spoligotype 39
A	LK145-07	JAAAZN010000084:52772,53663	GTTTCAATCCACGCGCCCGTGAGGGCGCGCCTTCCTTCTGCTGTGCGATCTCGCCGCATATGGCATGGTTTCAATCCACGCGCCCATGAGGGCGCGAAACGCGTCAGACGACCGGGACGGCGACGAACTCAGGTTTCAATCCACGCGCCCGTGAGGGCGCGACCCCCAGGATGCCGCGACGCCGCAGACTGGTCTTCTTGTTTCAATCCACGCGCCCGTGAGGGCGCGACCCTCGCAGGTCGTGGCCTATGCAGGGATAGTCAGGTTTCAATCCACGCGCCCGTGAGGGCGCGACGATGCGGGCATCCAAGTCTTTCCAGCCCTGAACCAGTTTCAATCCACGCGCCCGTGAGGGCGCGACAGGCGCCCCTCCAGCATGCCGGCCTCGGCAGTCTGCGT…	892			1	1	1	1	1	1	1	1	0	0	0	0	0	0	0	0	0	0	1	1	1	1	1	11111111000000000011111	Spoligotype 39
A	LK145-10	JAAAZO010000092:52772,53663	GTTTCAATCCACGCGCCCGTGAGGGCGCGCCTTCCTTCTGCTGTGCGATCTCGCCGCATATGGCATGGTTTCAATCCACGCGCCCATGAGGGCGCGAAACGCGTCAGACGACCGGGACGGCGACGAACTCAGGTTTCAATCCACGCGCCCGTGAGGGCGCGACCCCCAGGATGCCGCGACGCCGCAGACTGGTCTTCTTGTTTCAATCCACGCGCCCGTGAGGGCGCGACCCTCGCAGGTCGTGGCCTATGCAGGGATAGTCAGGTTTCAATCCACGCGCCCGTGAGGGCGCGACGATGCGGGCATCCAAGTCTTTCCAGCCCTGAACCAGTTTCAATCCACGCGCCCGTGAGGGCGCGACAGGCGCCCCTCCAGCATGCCGGCCTCGGCAGTCTGCGT…	892			1	1	1	1	1	1	1	1	0	0	0	0	0	0	0	0	0	0	1	1	1	1	1	11111111000000000011111	Spoligotype 39
A	LK145-14	JAAAZP010000001:4431441,4432332	GTTTCAATCCACGCGCCCGTGAGGGCGCGCCTTCCTTCTGCTGTGCGATCTCGCCGCATATGGCATGGTTTCAATCCACGCGCCCATGAGGGCGCGAAACGCGTCAGACGACCGGGACGGCGACGAACTCAGGTTTCAATCCACGCGCCCGTGAGGGCGCGACCCCCAGGATGCCGCGACGCCGCAGACTGGTCTTCTTGTTTCAATCCACGCGCCCGTGAGGGCGCGACCCTCGCAGGTCGTGGCCTATGCAGGGATAGTCAGGTTTCAATCCACGCGCCCGTGAGGGCGCGACGATGCGGGCATCCAAGTCTTTCCAGCCCTGAACCAGTTTCAATCCACGCGCCCGTGAGGGCGCGACAGGCGCCCCTCCAGCATGCCGGCCTCGGCAGTCTGCGT…	892			1	1	1	1	1	1	1	1	0	0	0	0	0	0	0	0	0	0	1	1	1	1	1	11111111000000000011111	Spoligotype 39
A	LK148-03	JAAAZQ010000079:52772,53663	GTTTCAATCCACGCGCCCGTGAGGGCGCGCCTTCCTTCTGCTGTGCGATCTCGCCGCATATGGCATGGTTTCAATCCACGCGCCCATGAGGGCGCGAAACGCGTCAGACGACCGGGACGGCGACGAACTCAGGTTTCAATCCACGCGCCCGTGAGGGCGCGACCCCCAGGATGCCGCGACGCCGCAGACTGGTCTTCTTGTTTCAATCCACGCGCCCGTGAGGGCGCGACCCTCGCAGGTCGTGGCCTATGCAGGGATAGTCAGGTTTCAATCCACGCGCCCGTGAGGGCGCGACGATGCGGGCATCCAAGTCTTTCCAGCCCTGAACCAGTTTCAATCCACGCGCCCGTGAGGGCGCGACAGGCGCCCCTCCAGCATGCCGGCCTCGGCAGTCTGCGT…	892			1	1	1	1	1	1	1	1	0	0	0	0	0	0	0	0	0	0	1	1	1	1	1	11111111000000000011111	Spoligotype 39
A	LK169-01	JAABFW010000145:79532,80818	GTCGCGCCCTCACGGGCGCGTGGATTGAAACAAATGCTTTCGACGCGCATAAAGCGCTGGCGCAGGAGGTCGCGCCCTCACGGGCGCGTGGATTGAAACCTGTTCAAGCTCCGCCGCCTGATCCGCTTGCCGAGGTCGCGCCCTCACGGGCGCGTGGATTGAAACCTCGGGTTTCGGGATGTGCTTCAGATCTGCGTCGGTCGCGCCCTCACGGGCGCGTGGATTGAAACCGCTGCACGGATGCGCCAGGCGGCGAGGCGATCATGTCGCGCCCTCACGGGCGCGTGGATTGAAACTCGAGCGCATCGATGACGGTCACCCATCCCCCAATGGTCGCGCCCTCACGGGCGCGTGGATTGAAACGTGCCACCGACAGCGACGCACGTGGACCTGCAGATC…	1287			1	1	1	1	1	1	1	1	1	0	1	1	0	0	1	0	1	1	1	1	1	1	1	11111111101100101111111	Spoligotype 08								08
A	LK169-03	JAABFX010000001:4369442,4370730	GTTTCAATCCACGCGCCCGTGAGGGCGCGCCTTCCTTCTGCTGTGCGATCTCGCCGCATATGGCATGGTTTCAATCCACGCGCCCATGAGGGCGCGAAACGCGTCAGACGACCGGGACGGCGACGAACTCAGGTTTCAATCCACGCGCCCGTGAGGGCGCGACCCCCAGGATGCCGCGACGCCGCAGACTGGTCTTCTTGTTTCAATCCACGCGCCCGTGAGGGCGCGACCCTCGCAGGTCGTGGCCTATGCAGGGATAGTCAGGTTTCAATCCACGCGCCCGTGAGGGCGCGACGATGCGGGCATCCAAGTCTTTCCAGCCCTGAACCAGTTTCAATCCACGCGCCCGTGAGGGCGCGACCTACGGGCTGCTCAAACTTGTAACGCTCCCAGCCGTTT…	1289	2 SNPs @ Xcc_19		1	1	1	1	1	1	1	1	1	0	1	1	0	0	1	0	1	1	1	1	1	1	1	11111111101100101111111	Spoligotype 08								08
A	LK169-04	JAABFY010000015:79539,80825	GTCGCGCCCTCACGGGCGCGTGGATTGAAACAAATGCTTTCGACGCGCATAAAGCGCTGGCGCAGGAGGTCGCGCCCTCACGGGCGCGTGGATTGAAACCTGTTCAAGCTCCGCCGCCTGATCCGCTTGCCGAGGTCGCGCCCTCACGGGCGCGTGGATTGAAACCTCGGGTTTCGGGATGTGCTTCAGATCTGCGTCGGTCGCGCCCTCACGGGCGCGTGGATTGAAACCGCTGCACGGATGCGCCAGGCGGCGAGGCGATCATGTCGCGCCCTCACGGGCGCGTGGATTGAAACTCGAGCGCATCGATGACGGTCACCCATCCCCCAATGGTCGCGCCCTCACGGGCGCGTGGATTGAAACGTGCCACCGACAGCGACGCACGTGGACCTGCAGATC…	1287			1	1	1	1	1	1	1	1	1	0	1	1	0	0	1	0	1	1	1	1	1	1	1	11111111101100101111111	Spoligotype 08								08
A	LK170-01	JAABFZ010000095:79527,80813	GTCGCGCCCTCACGGGCGCGTGGATTGAAACAAATGCTTTCGACGCGCATAAAGCGCTGGCGCAGGAGGTCGCGCCCTCACGGGCGCGTGGATTGAAACCTGTTCAAGCTCCGCCGCCTGATCCGCTTGCCGAGGTCGCGCCCTCACGGGCGCGTGGATTGAAACCTCGGGTTTCGGGATGTGCTTCAGATCTGCGTCGGTCGCGCCCTCACGGGCGCGTGGATTGAAACCGCTGCACGGATGCGCCAGGCGGCGAGGCGATCATGTCGCGCCCTCACGGGCGCGTGGATTGAAACTCGAGCGCATCGATGACGGTCACCCATCCCCCAATGGTCGCGCCCTCACGGGCGCGTGGATTGAAACGTGCCACCGACAGCGACGCACGTGGACCTGCAGATC…	1287			1	1	1	1	1	1	1	1	1	0	1	1	0	0	1	0	1	1	1	1	1	1	1	11111111101100101111111	Spoligotype 08								08
A	LK170-03	JAABGA010000049:79527,80813	GTCGCGCCCTCACGGGCGCGTGGATTGAAACAAATGCTTTCGACGCGCATAAAGCGCTGGCGCAGGAGGTCGCGCCCTCACGGGCGCGTGGATTGAAACCTGTTCAAGCTCCGCCGCCTGATCCGCTTGCCGAGGTCGCGCCCTCACGGGCGCGTGGATTGAAACCTCGGGTTTCGGGATGTGCTTCAGATCTGCGTCGGTCGCGCCCTCACGGGCGCGTGGATTGAAACCGCTGCACGGATGCGCCAGGCGGCGAGGCGATCATGTCGCGCCCTCACGGGCGCGTGGATTGAAACTCGAGCGCATCGATGACGGTCACCCATCCCCCAATGGTCGCGCCCTCACGGGCGCGTGGATTGAAACGTGCCACCGACAGCGACGCACGTGGACCTGCAGATC…	1287			1	1	1	1	1	1	1	1	1	0	1	1	0	0	1	0	1	1	1	1	1	1	1	11111111101100101111111	Spoligotype 08								08
A	LK170-05	JAABGB010000011:79533,80819	GTCGCGCCCTCACGGGCGCGTGGATTGAAACAAATGCTTTCGACGCGCATAAAGCGCTGGCGCAGGAGGTCGCGCCCTCACGGGCGCGTGGATTGAAACCTGTTCAAGCTCCGCCGCCTGATCCGCTTGCCGAGGTCGCGCCCTCACGGGCGCGTGGATTGAAACCTCGGGTTTCGGGATGTGCTTCAGATCTGCGTCGGTCGCGCCCTCACGGGCGCGTGGATTGAAACCGCTGCACGGATGCGCCAGGCGGCGAGGCGATCATGTCGCGCCCTCACGGGCGCGTGGATTGAAACTCGAGCGCATCGATGACGGTCACCCATCCCCCAATGGTCGCGCCCTCACGGGCGCGTGGATTGAAACGTGCCACCGACAGCGACGCACGTGGACCTGCAGATC…	1287			1	1	1	1	1	1	1	1	1	0	1	1	0	0	1	0	1	1	1	1	1	1	1	11111111101100101111111	Spoligotype 08								08
A	LK171-01	JAABGC010000051:79527,80813	GTCGCGCCCTCACGGGCGCGTGGATTGAAACAAATGCTTTCGACGCGCATAAAGCGCTGGCGCAGGAGGTCGCGCCCTCACGGGCGCGTGGATTGAAACCTGTTCAAGCTCCGCCGCCTGATCCGCTTGCCGAGGTCGCGCCCTCACGGGCGCGTGGATTGAAACCTCGGGTTTCGGGATGTGCTTCAGATCTGCGTCGGTCGCGCCCTCACGGGCGCGTGGATTGAAACCGCTGCACGGATGCGCCAGGCGGCGAGGCGATCATGTCGCGCCCTCACGGGCGCGTGGATTGAAACTCGAGCGCATCGATGACGGTCACCCATCCCCCAATGGTCGCGCCCTCACGGGCGCGTGGATTGAAACGTGCCACCGACAGCGACGCACGTGGACCTGCAGATC…	1287			1	1	1	1	1	1	1	1	1	0	1	1	0	0	1	0	1	1	1	1	1	1	1	11111111101100101111111	Spoligotype 08								08
A	LK171-02	JAABGD010000041:79539,80825	GTCGCGCCCTCACGGGCGCGTGGATTGAAACAAATGCTTTCGACGCGCATAAAGCGCTGGCGCAGGAGGTCGCGCCCTCACGGGCGCGTGGATTGAAACCTGTTCAAGCTCCGCCGCCTGATCCGCTTGCCGAGGTCGCGCCCTCACGGGCGCGTGGATTGAAACCTCGGGTTTCGGGATGTGCTTCAGATCTGCGTCGGTCGCGCCCTCACGGGCGCGTGGATTGAAACCGCTGCACGGATGCGCCAGGCGGCGAGGCGATCATGTCGCGCCCTCACGGGCGCGTGGATTGAAACTCGAGCGCATCGATGACGGTCACCCATCCCCCAATGGTCGCGCCCTCACGGGCGCGTGGATTGAAACGTGCCACCGACAGCGACGCACGTGGACCTGCAGATC…	1287			1	1	1	1	1	1	1	1	1	0	1	1	0	0	1	0	1	1	1	1	1	1	1	11111111101100101111111	Spoligotype 08								08
A	LK172-01	JAABGE010000174:79527,80813	GTCGCGCCCTCACGGGCGCGTGGATTGAAACAAATGCTTTCGACGCGCATAAAGCGCTGGCGCAGGAGGTCGCGCCCTCACGGGCGCGTGGATTGAAACCTGTTCAAGCTCCGCCGCCTGATCCGCTTGCCGAGGTCGCGCCCTCACGGGCGCGTGGATTGAAACCTCGGGTTTCGGGATGTGCTTCAGATCTGCGTCGGTCGCGCCCTCACGGGCGCGTGGATTGAAACCGCTGCACGGATGCGCCAGGCGGCGAGGCGATCATGTCGCGCCCTCACGGGCGCGTGGATTGAAACTCGAGCGCATCGATGACGGTCACCCATCCCCCAATGGTCGCGCCCTCACGGGCGCGTGGATTGAAACGTGCCACCGACAGCGACGCACGTGGACCTGCAGATC…	1287			1	1	1	1	1	1	1	1	1	0	1	1	0	0	1	0	1	1	1	1	1	1	1	11111111101100101111111	Spoligotype 08								08
A	LK172-02	JAABGF010000132:79533,80819	GTCGCGCCCTCACGGGCGCGTGGATTGAAACAAATGCTTTCGACGCGCATAAAGCGCTGGCGCAGGAGGTCGCGCCCTCACGGGCGCGTGGATTGAAACCTGTTCAAGCTCCGCCGCCTGATCCGCTTGCCGAGGTCGCGCCCTCACGGGCGCGTGGATTGAAACCTCGGGTTTCGGGATGTGCTTCAGATCTGCGTCGGTCGCGCCCTCACGGGCGCGTGGATTGAAACCGCTGCACGGATGCGCCAGGCGGCGAGGCGATCATGTCGCGCCCTCACGGGCGCGTGGATTGAAACTCGAGCGCATCGATGACGGTCACCCATCCCCCAATGGTCGCGCCCTCACGGGCGCGTGGATTGAAACGTGCCACCGACAGCGACGCACGTGGACCTGCAGATC…	1287			1	1	1	1	1	1	1	1	1	0	1	1	0	0	1	0	1	1	1	1	1	1	1	11111111101100101111111	Spoligotype 08								08
A	LK173-01	JAABGG010000104:79539,80825	GTCGCGCCCTCACGGGCGCGTGGATTGAAACAAATGCTTTCGACGCGCATAAAGCGCTGGCGCAGGAGGTCGCGCCCTCACGGGCGCGTGGATTGAAACCTGTTCAAGCTCCGCCGCCTGATCCGCTTGCCGAGGTCGCGCCCTCACGGGCGCGTGGATTGAAACCTCGGGTTTCGGGATGTGCTTCAGATCTGCGTCGGTCGCGCCCTCACGGGCGCGTGGATTGAAACCGCTGCACGGATGCGCCAGGCGGCGAGGCGATCATGTCGCGCCCTCACGGGCGCGTGGATTGAAACTCGAGCGCATCGATGACGGTCACCCATCCCCCAATGGTCGCGCCCTCACGGGCGCGTGGATTGAAACGTGCCACCGACAGCGACGCACGTGGACCTGCAGATC…	1287			1	1	1	1	1	1	1	1	1	0	1	1	0	0	1	0	1	1	1	1	1	1	1	11111111101100101111111	Spoligotype 08								08
A	LK173-02	JAABGH010000041:79521,80807	GTCGCGCCCTCACGGGCGCGTGGATTGAAACAAATGCTTTCGACGCGCATAAAGCGCTGGCGCAGGAGGTCGCGCCCTCACGGGCGCGTGGATTGAAACCTGTTCAAGCTCCGCCGCCTGATCCGCTTGCCGAGGTCGCGCCCTCACGGGCGCGTGGATTGAAACCTCGGGTTTCGGGATGTGCTTCAGATCTGCGTCGGTCGCGCCCTCACGGGCGCGTGGATTGAAACCGCTGCACGGATGCGCCAGGCGGCGAGGCGATCATGTCGCGCCCTCACGGGCGCGTGGATTGAAACTCGAGCGCATCGATGACGGTCACCCATCCCCCAATGGTCGCGCCCTCACGGGCGCGTGGATTGAAACGTGCCACCGACAGCGACGCACGTGGACCTGCAGATC…	1287			1	1	1	1	1	1	1	1	1	0	1	1	0	0	1	0	1	1	1	1	1	1	1	11111111101100101111111	Spoligotype 08								08
A	LL068-04	JAAAZR010000053:52772,54058	GTTTCAATCCACGCGCCCGTGAGGGCGCGCCTTCCTTCTGCTGTGCGATCTCGCCGCATATGGCATGGTTTCAATCCACGCGCCCATGAGGGCGCGAAACGCGTCAGACGACCGGGACGGCGACGAACTCAGGTTTCAATCCACGCGCCCGTGAGGGCGCGACCCCCAGGATGCCGCGACGCCGCAGACTGGTCTTCTTGTTTCAATCCACGCGCCCGTGAGGGCGCGACCCTCGCAGGTCGTGGCCTATGCAGGGATAGTCAGGTTTCAATCCACGCGCCCGTGAGGGCGCGACGATGCGGGCATCCAAGTCTTTCCAGCCCTGAACCAGTTTCAATCCACGCGCCCGTGAGGGCGCGACCTACGGGCTGCTCAAACTTGTAACGCTCCCAGCCGTTT…	1287			1	1	1	1	1	1	1	1	1	0	1	1	0	0	1	0	1	1	1	1	1	1	1	11111111101100101111111	Spoligotype 08								08
A	LL068-06	JAAAZS010000066:52772,54058	GTTTCAATCCACGCGCCCGTGAGGGCGCGCCTTCCTTCTGCTGTGCGATCTCGCCGCATATGGCATGGTTTCAATCCACGCGCCCATGAGGGCGCGAAACGCGTCAGACGACCGGGACGGCGACGAACTCAGGTTTCAATCCACGCGCCCGTGAGGGCGCGACCCCCAGGATGCCGCGACGCCGCAGACTGGTCTTCTTGTTTCAATCCACGCGCCCGTGAGGGCGCGACCCTCGCAGGTCGTGGCCTATGCAGGGATAGTCAGGTTTCAATCCACGCGCCCGTGAGGGCGCGACGATGCGGGCATCCAAGTCTTTCCAGCCCTGAACCAGTTTCAATCCACGCGCCCGTGAGGGCGCGACCTACGGGCTGCTCAAACTTGTAACGCTCCCAGCCGTTT…	1287			1	1	1	1	1	1	1	1	1	0	1	1	0	0	1	0	1	1	1	1	1	1	1	11111111101100101111111	Spoligotype 08								08
A	LL068-07	JAAAZT010000040:52772,54058	GTTTCAATCCACGCGCCCGTGAGGGCGCGCCTTCCTTCTGCTGTGCGATCTCGCCGCATATGGCATGGTTTCAATCCACGCGCCCATGAGGGCGCGAAACGCGTCAGACGACCGGGACGGCGACGAACTCAGGTTTCAATCCACGCGCCCGTGAGGGCGCGACCCCCAGGATGCCGCGACGCCGCAGACTGGTCTTCTTGTTTCAATCCACGCGCCCGTGAGGGCGCGACCCTCGCAGGTCGTGGCCTATGCAGGGATAGTCAGGTTTCAATCCACGCGCCCGTGAGGGCGCGACGATGCGGGCATCCAAGTCTTTCCAGCCCTGAACCAGTTTCAATCCACGCGCCCGTGAGGGCGCGACCTACGGGCTGCTCAAACTTGTAACGCTCCCAGCCGTTT…	1287			1	1	1	1	1	1	1	1	1	0	1	1	0	0	1	0	1	1	1	1	1	1	1	11111111101100101111111	Spoligotype 08								08
A	LL074-04	JAABBI010000074:79797,81148	GTCGCGCCCTCACGGGCGCGTGGATTGAAACAAATGCTTTCGACGCGCATAAAGCGCTGGCGCAGGAGGTCGCGCCCTCACGGGCGCGTGGATTGAAACCTGTTCAAGCTCCGCCGCCTGATCCGCTTGCCGAGGTCGCGCCCTCACGGGCGCGTGGATTGAAACCGCTGCACGGATGCGCCAGGCGGCGAGGCGATCATGTCGCGCCCTCACGGGCGCGTGGATTGAAACTCGAGCGCATCGATGACGGTCACCCATCCCCCAATGGTCGCGCCCTCACGGGCGCGTGGATTGAAACGTGCCACCGACAGCGACGCACGTGGACCTGCAGATCGTCGCGCCCTCACGGGCGCGTGGATTGAAACCTCTCTCACGCCGCGCGTGCGAGATCCTGCGTGC…	1352	3x Xcc_02		1	1	0	1	1	1	1	1	1	0	1	1	0	0	1	0	1	1	1	1	1	1	1	11011111101100101111111	Spoligotype 52
A	LL074-4	CP018847:976634,977920	GTTTCAATCCACGCGCCCGTGAGGGCGCGCCTTCCTTCTGCTGTGCGATCTCGCCGCATATGGCATGGTTTCAATCCACGCGCCCATGAGGGCGCGAAACGCGTCAGACGACCGGGACGGCGACGAACTCAGGTTTCAATCCACGCGCCCATGAGGGCGCGAAACGCGTCAGACGACCGGGACGGCGACGAACTCAGGTTTCAATCCACGCGCCCGTGAGGGCGCGACCCCCAGGATGCCGCGACGCCGCAGACTGGTCTTCTTGTTTCAATCCACGCGCCCGTGAGGGCGCGACCCTCGCAGGTCGTGGCCTATGCAGGGATAGTCAGGTTTCAATCCACGCGCCCGTGAGGGCGCGACGATGCGGGCATCCAAGTCTTTCCAGCCCTGAACCAGTTT…	1287	2x Xcc_02		1	1	0	1	1	1	1	1	1	0	1	1	0	0	1	0	1	1	1	1	1	1	1	11011111101100101111111	Spoligotype 52
A	LL082-03	JAABDR010000007:79943,81294	GTCGCGCCCTCACGGGCGCGTGGATTGAAACAAATGCTTTCGACGCGCATAAAGCGCTGGCGCAGGAGGTCGCGCCCTCACGGGCGCGTGGATTGAAACCTGTTCAAGCTCCGCCGCCTGATCCGCTTGCCGAGGTCGCGCCCTCACGGGCGCGTGGATTGAAACCTCGGGTTTCGGGATGTGCTTCAGATCTGCGTCGGTCGCGCCCTCACGGGCGCGTGGATTGAAACCGCTGCACGGATGCGCCAGGCGGCGAGGCGATCATGTCGCGCCCTCACGGGCGCGTGGATTGAAACTCGAGCGCATCGATGACGGTCACCCATCCCCCAATGGTCGCGCCCTCACGGGCGCGTGGATTGAAACGTGCCACCGACAGCGACGCACGTGGACCTGCAGATC…	1352	2x Xcc_02		1	1	1	1	1	1	1	1	1	0	1	1	0	0	1	0	1	1	1	1	1	1	1	11111111101100101111111	Spoligotype 08								08
A	LL082-04	JAABDS010000049:79589,80810	GTCGCGCCCTCACGGGCGCGTGGATTGAAACAAATGCTTTCGACGCGCATAAAGCGCTGGCGCAGGAGGTCGCGCCCTCACGGGCGCGTGGATTGAAACCTGTTCAAGCTCCGCCGCCTGATCCGCTTGCCGAGGTCGCGCCCTCACGGGCGCGTGGATTGAAACCGCTGCACGGATGCGCCAGGCGGCGAGGCGATCATGTCGCGCCCTCACGGGCGCGTGGATTGAAACTCGAGCGCATCGATGACGGTCACCCATCCCCCAATGGTCGCGCCCTCACGGGCGCGTGGATTGAAACGTGCCACCGACAGCGACGCACGTGGACCTGCAGATCGTCGCGCCCTCACGGGCGCGTGGATTGAAACCTCTCTCACGCCGCGCGTGCGAGATCCTGCGTGC…	1222			1	1	0	1	1	1	1	1	1	0	1	1	0	0	1	0	1	1	1	1	1	1	1	11011111101100101111111	Spoligotype 52
A	LL082-13	JAABDT010000051:79943,81229	GTCGCGCCCTCACGGGCGCGTGGATTGAAACAAATGCTTTCGACGCGCATAAAGCGCTGGCGCAGGAGGTCGCGCCCTCACGGGCGCGTGGATTGAAACCTGTTCAAGCTCCGCCGCCTGATCCGCTTGCCGAGGTCGCGCCCTCACGGGCGCGTGGATTGAAACCTCGGGTTTCGGGATGTGCTTCAGATCTGCGTCGGTCGCGCCCTCACGGGCGCGTGGATTGAAACCGCTGCACGGATGCGCCAGGCGGCGAGGCGATCATGTCGCGCCCTCACGGGCGCGTGGATTGAAACTCGAGCGCATCGATGACGGTCACCCATCCCCCAATGGTCGCGCCCTCACGGGCGCGTGGATTGAAACGTGCCACCGACAGCGACGCACGTGGACCTGCAGATC…	1287			1	1	1	1	1	1	1	1	1	0	1	1	0	0	1	0	1	1	1	1	1	1	1	11111111101100101111111	Spoligotype 08								08
A	LL082-15	JAABDU010000347:79657,80878	GTCGCGCCCTCACGGGCGCGTGGATTGAAACAAATGCTTTCGACGCGCATAAAGCGCTGGCGCAGGAGGTCGCGCCCTCACGGGCGCGTGGATTGAAACCTGTTCAAGCTCCGCCGCCTGATCCGCTTGCCGAGGTCGCGCCCTCACGGGCGCGTGGATTGAAACCGCTGCACGGATGCGCCAGGCGGCGAGGCGATCATGTCGCGCCCTCACGGGCGCGTGGATTGAAACTCGAGCGCATCGATGACGGTCACCCATCCCCCAATGGTCGCGCCCTCACGGGCGCGTGGATTGAAACGTGCCACCGACAGCGACGCACGTGGACCTGCAGATCGTCGCGCCCTCACGGGCGCGTGGATTGAAACCTCTCTCACGCCGCGCGTGCGAGATCCTGCGTGC…	1222			1	1	0	1	1	1	1	1	1	0	1	1	0	0	1	0	1	1	1	1	1	1	1	11011111101100101111111	Spoligotype 52
A	LL082-16	JAABDV010000015:79943,81229	GTCGCGCCCTCACGGGCGCGTGGATTGAAACAAATGCTTTCGACGCGCATAAAGCGCTGGCGCAGGAGGTCGCGCCCTCACGGGCGCGTGGATTGAAACCTGTTCAAGCTCCGCCGCCTGATCCGCTTGCCGAGGTCGCGCCCTCACGGGCGCGTGGATTGAAACCTCGGGTTTCGGGATGTGCTTCAGATCTGCGTCGGTCGCGCCCTCACGGGCGCGTGGATTGAAACCGCTGCACGGATGCGCCAGGCGGCGAGGCGATCATGTCGCGCCCTCACGGGCGCGTGGATTGAAACTCGAGCGCATCGATGACGGTCACCCATCCCCCAATGGTCGCGCCCTCACGGGCGCGTGGATTGAAACGTGCCACCGACAGCGACGCACGTGGACCTGCAGATC…	1287			1	1	1	1	1	1	1	1	1	0	1	1	0	0	1	0	1	1	1	1	1	1	1	11111111101100101111111	Spoligotype 08								08
A	LL082-18	JAABDW010000016:79589,80810	GTCGCGCCCTCACGGGCGCGTGGATTGAAACAAATGCTTTCGACGCGCATAAAGCGCTGGCGCAGGAGGTCGCGCCCTCACGGGCGCGTGGATTGAAACCTGTTCAAGCTCCGCCGCCTGATCCGCTTGCCGAGGTCGCGCCCTCACGGGCGCGTGGATTGAAACCGCTGCACGGATGCGCCAGGCGGCGAGGCGATCATGTCGCGCCCTCACGGGCGCGTGGATTGAAACTCGAGCGCATCGATGACGGTCACCCATCCCCCAATGGTCGCGCCCTCACGGGCGCGTGGATTGAAACGTGCCACCGACAGCGACGCACGTGGACCTGCAGATCGTCGCGCCCTCACGGGCGCGTGGATTGAAACCTCTCTCACGCCGCGCGTGCGAGATCCTGCGTGC…	1222			1	1	0	1	1	1	1	1	1	0	1	1	0	0	1	0	1	1	1	1	1	1	1	11011111101100101111111	Spoligotype 52
A	LL082-21	JAABDX010000073:52779,54065	GTTTCAATCCACGCGCCCGTGAGGGCGCGCCTTCCTTCTGCTGTGCGATCTCGCCGCATATGGCATGGTTTCAATCCACGCGCCCATGAGGGCGCGAAACGCGTCAGACGACCGGGACGGCGACGAACTCAGGTTTCAATCCACGCGCCCGTGAGGGCGCGACCCCCAGGATGCCGCGACGCCGCAGACTGGTCTTCTTGTTTCAATCCACGCGCCCGTGAGGGCGCGACCCTCGCAGGTCGTGGCCTATGCAGGGATAGTCAGGTTTCAATCCACGCGCCCGTGAGGGCGCGACGATGCGGGCATCCAAGTCTTTCCAGCCCTGAACCAGTTTCAATCCACGCGCCCGTGAGGGCGCGACCTACGGGCTGCTCAAACTTGTAACGCTCCCAGCCGTTT…	1287			1	1	1	1	1	1	1	1	1	0	1	1	0	0	1	0	1	1	1	1	1	1	1	11111111101100101111111	Spoligotype 08								08
A	LL082-25	JAABDY010000081:79942,81228	GTCGCGCCCTCACGGGCGCGTGGATTGAAACAAATGCTTTCGACGCGCATAAAGCGCTGGCGCAGGAGGTCGCGCCCTCACGGGCGCGTGGATTGAAACCTGTTCAAGCTCCGCCGCCTGATCCGCTTGCCGAGGTCGCGCCCTCACGGGCGCGTGGATTGAAACCTCGGGTTTCGGGATGTGCTTCAGATCTGCGTCGGTCGCGCCCTCACGGGCGCGTGGATTGAAACCGCTGCACGGATGCGCCAGGCGGCGAGGCGATCATGTCGCGCCCTCACGGGCGCGTGGATTGAAACTCGAGCGCATCGATGACGGTCACCCATCCCCCAATGGTCGCGCCCTCACGGGCGCGTGGATTGAAACGTGCCACCGACAGCGACGCACGTGGACCTGCAGATC…	1287			1	1	1	1	1	1	1	1	1	0	1	1	0	0	1	0	1	1	1	1	1	1	1	11111111101100101111111	Spoligotype 08								08
A	LL085-02	JAABEB010000019:79589,80810	GTCGCGCCCTCACGGGCGCGTGGATTGAAACAAATGCTTTCGACGCGCATAAAGCGCTGGCGCAGGAGGTCGCGCCCTCACGGGCGCGTGGATTGAAACCTGTTCAAGCTCCGCCGCCTGATCCGCTTGCCGAGGTCGCGCCCTCACGGGCGCGTGGATTGAAACCGCTGCACGGATGCGCCAGGCGGCGAGGCGATCATGTCGCGCCCTCACGGGCGCGTGGATTGAAACTCGAGCGCATCGATGACGGTCACCCATCCCCCAATGGTCGCGCCCTCACGGGCGCGTGGATTGAAACGTGCCACCGACAGCGACGCACGTGGACCTGCAGATCGTCGCGCCCTCACGGGCGCGTGGATTGAAACCTCTCTCACGCCGCGCGTGCGAGATCCTGCGTGC…	1222			1	1	0	1	1	1	1	1	1	0	1	1	0	0	1	0	1	1	1	1	1	1	1	11011111101100101111111	Spoligotype 52
A	LL085-03	JAABEC010000095:79938,80697	GTCGCGCCCTCACGGGCGCGTGGATTGAAACAAATGCTTTCGACGCGCATAAAGCGCTGGCGCAGGAGGTCGCGCCCTCACGGGCGCGTGGATTGAAACCTGTTCAAGCTCCGCCGCCTGATCCGCTTGCCGAGGTCGCGCCCTCACGGGCGCGTGGATTGAAACCTCGGGTTTCGGGATGTGCTTCAGATCTGCGTCGGTCGCGCCCTCACGGGCGCGTGGATTGAAACCGCTGCACGGATGCGCCAGGCGGCGAGGCGATCATGTCGCGCCCTCACGGGCGCGTGGATTGAAACTCGAGCGCATCGATGACGGTCACCCATCCCCCAATGGTCGCGCCCTCACGGGCGCGTGGATTGAAACGTGCCACCGACAGCGACGCACGTGGACCTGCAGATC…	760			1	1	1	1	1	1	0	0	0	0	0	0	0	0	0	0	0	0	1	1	1	1	1	11111100000000000011111	Spoligotype 29
A	LL087-01	JAABDZ010000267:79654,80940	GTCGCGCCCTCACGGGCGCGTGGATTGAAACAAATGCTTTCGACGCGCATAAAGCGCTGGCGCAGGAGGTCGCGCCCTCACGGGCGCGTGGATTGAAACCTGTTCAAGCTCCGCCGCCTGATCCGCTTGCCGAGGTCGCGCCCTCACGGGCGCGTGGATTGAAACCTCGGGTTTCGGGATGTGCTTCAGATCTGCGTCGGTCGCGCCCTCACGGGCGCGTGGATTGAAACCGCTGCACGGATGCGCCAGGCGGCGAGGCGATCATGTCGCGCCCTCACGGGCGCGTGGATTGAAACTCGAGCGCATCGATGACGGTCACCCATCCCCCAATGGTCGCGCCCTCACGGGCGCGTGGATTGAAACGTGCCACCGACAGCGACGCACGTGGACCTGCAGATC…	1287			1	1	1	1	1	1	1	1	1	0	1	1	0	0	1	0	1	1	1	1	1	1	1	11111111101100101111111	Spoligotype 08								08
A	LL087-02	JAABEA010000067:52779,54065	GTTTCAATCCACGCGCCCGTGAGGGCGCGCCTTCCTTCTGCTGTGCGATCTCGCCGCATATGGCATGGTTTCAATCCACGCGCCCATGAGGGCGCGAAACGCGTCAGACGACCGGGACGGCGACGAACTCAGGTTTCAATCCACGCGCCCGTGAGGGCGCGACCCCCAGGATGCCGCGACGCCGCAGACTGGTCTTCTTGTTTCAATCCACGCGCCCGTGAGGGCGCGACCCTCGCAGGTCGTGGCCTATGCAGGGATAGTCAGGTTTCAATCCACGCGCCCGTGAGGGCGCGACGATGCGGGCATCCAAGTCTTTCCAGCCCTGAACCAGTTTCAATCCACGCGCCCGTGAGGGCGCGACCTACGGGCTGCTCAAACTTGTAACGCTCCCAGCCGTTT…	1287			1	1	1	1	1	1	1	1	1	0	1	1	0	0	1	0	1	1	1	1	1	1	1	11111111101100101111111	Spoligotype 08								08
A	LL095-02	JAABGW010000067:79937,81223	GTCGCGCCCTCACGGGCGCGTGGATTGAAACAAATGCTTTCGACGCGCATAAAGCGCTGGCGCAGGAGGTCGCGCCCTCACGGGCGCGTGGATTGAAACCTGTTCAAGCTCCGCCGCCTGATCCGCTTGCCGAGGTCGCGCCCTCACGGGCGCGTGGATTGAAACCTCGGGTTTCGGGATGTGCTTCAGATCTGCGTCGGTCGCGCCCTCACGGGCGCGTGGATTGAAACCGCTGCACGGATGCGCCAGGCGGCGAGGCGATCATGTCGCGCCCTCACGGGCGCGTGGATTGAAACTCGAGCGCATCGATGACGGTCACCCATCCCCCAATGGTCGCGCCCTCACGGGCGCGTGGATTGAAACGTGCCACCGACAGCGACGCACGTGGACCTGCAGATC…	1287			1	1	1	1	1	1	1	1	1	0	1	1	0	0	1	0	1	1	1	1	1	1	1	11111111101100101111111	Spoligotype 08								08
A	LL095-08	JAABGX010000415:79937,81288	GTCGCGCCCTCACGGGCGCGTGGATTGAAACAAATGCTTTCGACGCGCATAAAGCGCTGGCGCAGGAGGTCGCGCCCTCACGGGCGCGTGGATTGAAACCTGTTCAAGCTCCGCCGCCTGATCCGCTTGCCGAGGTCGCGCCCTCACGGGCGCGTGGATTGAAACCTCGGGTTTCGGGATGTGCTTCAGATCTGCGTCGGTCGCGCCCTCACGGGCGCGTGGATTGAAACCGCTGCACGGATGCGCCAGGCGGCGAGGCGATCATGTCGCGCCCTCACGGGCGCGTGGATTGAAACTCGAGCGCATCGATGACGGTCACCCATCCCCCAATGGTCGCGCCCTCACGGGCGCGTGGATTGAAACGTGCCACCGACAGCGACGCACGTGGACCTGCAGATC…	1352	2x Xcc_02		1	1	1	1	1	1	1	1	1	0	1	1	0	0	1	0	1	1	1	1	1	1	1	11111111101100101111111	Spoligotype 08								08
A	LL095-20	JAABGY010000161:79948,81234	GTCGCGCCCTCACGGGCGCGTGGATTGAAACAAATGCTTTCGACGCGCATAAAGCGCTGGCGCAGGAGGTCGCGCCCTCACGGGCGCGTGGATTGAAACCTGTTCAAGCTCCGCCGCCTGATCCGCTTGCCGAGGTCGCGCCCTCACGGGCGCGTGGATTGAAACCTCGGGTTTCGGGATGTGCTTCAGATCTGCGTCGGTCGCGCCCTCACGGGCGCGTGGATTGAAACCGCTGCACGGATGCGCCAGGCGGCGAGGCGATCATGTCGCGCCCTCACGGGCGCGTGGATTGAAACTCGAGCGCATCGATGACGGTCACCCATCCCCCAATGGTCGCGCCCTCACGGGCGCGTGGATTGAAACGTGCCACCGACAGCGACGCACGTGGACCTGCAGATC…	1287			1	1	1	1	1	1	1	1	1	0	1	1	0	0	1	0	1	1	1	1	1	1	1	11111111101100101111111	Spoligotype 08								08
A	LL096-06	JAABHG010000072:79937,81223	GTCGCGCCCTCACGGGCGCGTGGATTGAAACAAATGCTTTCGACGCGCATAAAGCGCTGGCGCAGGAGGTCGCGCCCTCACGGGCGCGTGGATTGAAACCTGTTCAAGCTCCGCCGCCTGATCCGCTTGCCGAGGTCGCGCCCTCACGGGCGCGTGGATTGAAACCTCGGGTTTCGGGATGTGCTTCAGATCTGCGTCGGTCGCGCCCTCACGGGCGCGTGGATTGAAACCGCTGCACGGATGCGCCAGGCGGCGAGGCGATCATGTCGCGCCCTCACGGGCGCGTGGATTGAAACTCGAGCGCATCGATGACGGTCACCCATCCCCCAATGGTCGCGCCCTCACGGGCGCGTGGATTGAAACGTGCCACCGACAGCGACGCACGTGGACCTGCAGATC…	1287			1	1	1	1	1	1	1	1	1	0	1	1	0	0	1	0	1	1	1	1	1	1	1	11111111101100101111111	Spoligotype 08								08
A	LL096-08	JAABHH010000071:79929,81345	GTCGCGCCCTCACGGGCGCGTGGATTGAAACAAATGCTTTCGACGCGCATAAAGCGCTGGCGCAGGAGGTCGCGCCCTCACGGGCGCGTGGATTGAAACCTGTTCAAGCTCCGCCGCCTGATCCGCTTGCCGAGGTCGCGCCCTCACGGGCGCGTGGATTGAAACCGCTGCACGGATGCGCCAGGCGGCGAGGCGATCATGTCGCGCCCTCACGGGCGCGTGGATTGAAACTCGAGCGCATCGATGACGGTCACCCATCCCCCAATGGTCGCGCCCTCACGGGCGCGTGGATTGAAACGTGCCACCGACAGCGACGCACGTGGACCTGCAGATCGTCGCGCCCTCACGGGCGCGTGGATTGAAACCTCTCTCACGCCGCGCGTGCGAGATCCTGCGTGC…	1417	4x Xcc_02		1	1	0	1	1	1	1	1	1	0	1	1	0	0	1	0	1	1	1	1	1	1	1	11011111101100101111111	Spoligotype 52
A	LL096-09	JAABHI010000108:79655,80941	GTCGCGCCCTCACGGGCGCGTGGATTGAAACAAATGCTTTCGACGCGCATAAAGCGCTGGCGCAGGAGGTCGCGCCCTCACGGGCGCGTGGATTGAAACCTGTTCAAGCTCCGCCGCCTGATCCGCTTGCCGAGGTCGCGCCCTCACGGGCGCGTGGATTGAAACCTCGGGTTTCGGGATGTGCTTCAGATCTGCGTCGGTCGCGCCCTCACGGGCGCGTGGATTGAAACCGCTGCACGGATGCGCCAGGCGGCGAGGCGATCATGTCGCGCCCTCACGGGCGCGTGGATTGAAACTCGAGCGCATCGATGACGGTCACCCATCCCCCAATGGTCGCGCCCTCACGGGCGCGTGGATTGAAACGTGCCACCGACAGCGACGCACGTGGACCTGCAGATC…	1287			1	1	1	1	1	1	1	1	1	0	1	1	0	0	1	0	1	1	1	1	1	1	1	11111111101100101111111	Spoligotype 08								08
A	LL096-13	JAABHJ010000104:79514,80735	GTCGCGCCCTCACGGGCGCGTGGATTGAAACAAATGCTTTCGACGCGCATAAAGCGCTGGCGCAGGAGGTCGCGCCCTCACGGGCGCGTGGATTGAAACCTGTTCAAGCTCCGCCGCCTGATCCGCTTGCCGAGGTCGCGCCCTCACGGGCGCGTGGATTGAAACCTCGGGTTTCGGGATGTGCTTCAGATCTGCGTCGGTCGCGCCCTCACGGGCGCGTGGATTGAAACCGCTGCACGGATGCGCCAGGCGGCGAGGCGATCATGTCGCGCCCTCACGGGCGCGTGGATTGAAACTCGAGCGCATCGATGACGGTCACCCATCCCCCAATGGTCGCGCCCTCACGGGCGCGTGGATTGAAACGTGCCACCGACAGCGACGCACGTGGACCTGCAGATC…	1222			1	1	1	1	1	1	1	1	1	0	1	1	0	0	1	0	1	0	1	1	1	1	1	11111111101100101011111	Spoligotype 40
A	LL098-02	JAABGZ010000001:3869303,3870589	GTTTCAATCCACGCGCCCGTGAGGGCGCGCCTTCCTTCTGCTGTGCGATCTCGCCGCATATGGCATGGTTTCAATCCACGCGCCCATGAGGGCGCGAAACGCGTCAGACGACCGGGACGGCGACGAACTCAGGTTTCAATCCACGCGCCCATGAGGGCGCGAAACGCGTCAGACGACCGGGACGGCGACGAACTCAGGTTTCAATCCACGCGCCCGTGAGGGCGCGACCCCCAAGATGCCGCGACGCCGCAGACTGGTCTTCTTGTTTCAATCCACGCGCCCGTGAGGGCGCGACCCTCGCAGGTCGTGGCCTATGCAGGGATAGTCAGGTTTCAATCCACGCGCCCGTGAGGGCGCGACGATGCGGGCATCCAAGTCTTTCCAGCCCTGAACCAGTTT…	1287	2x Xcc_02, SNP @ Xcc_03		1	1	1	1	1	1	1	1	1	0	1	1	0	0	1	0	1	0	1	1	1	1	1	11111111101100101011111	Spoligotype 40
A	LL100-12	JAABHA010000026:79947,81233	GTCGCGCCCTCACGGGCGCGTGGATTGAAACAAATGCTTTCGACGCGCATAAAGCGCTGGCGCAGGAGGTCGCGCCCTCACGGGCGCGTGGATTGAAACCTGTTCAAGCTCCGCCGCCTGATCCGCTTGCCGAGGTCGCGCCCTCACGGGCGCGTGGATTGAAACCTCGGGTTTCGGGATGTGCTTCAGATCTGCGTCGGTCGCGCCCTCACGGGCGCGTGGATTGAAACCGCTGCACGGATGCGCCAGGCGGCGAGGCGATCATGTCGCGCCCTCACGGGCGCGTGGATTGAAACTCGAGCGCATCGATGACGGTCACCCATCCCCCAATGGTCGCGCCCTCACGGGCGCGTGGATTGAAACGTGCCACCGACAGCGACGCACGTGGACCTGCAGATC…	1287			1	1	1	1	1	1	1	1	1	0	1	1	0	0	1	0	1	1	1	1	1	1	1	11111111101100101111111	Spoligotype 08								08
A	LL102-02	JAABHK010000038:79937,81223	GTCGCGCCCTCACGGGCGCGTGGATTGAAACAAATGCTTTCGACGCGCATAAAGCGCTGGCGCAGGAGGTCGCGCCCTCACGGGCGCGTGGATTGAAACCTGTTCAAGCTCCGCCGCCTGATCCGCTTGCCGAGGTCGCGCCCTCACGGGCGCGTGGATTGAAACCTCGGGTTTCGGGATGTGCTTCAGATCTGCGTCGGTCGCGCCCTCACGGGCGCGTGGATTGAAACCGCTGCACGGATGCGCCAGGCGGCGAGGCGATCATGTCGCGCCCTCACGGGCGCGTGGATTGAAACTCGAGCGCATCGATGACGGTCACCCATCCCCCAATGGTCGCGCCCTCACGGGCGCGTGGATTGAAACGTGCCACCGACAGCGACGCACGTGGACCTGCAGATC…	1287			1	1	1	1	1	1	1	1	1	0	1	1	0	0	1	0	1	1	1	1	1	1	1	11111111101100101111111	Spoligotype 08								08
A	LL111-06	JAABBJ010000105:52772,54058	GTTTCAATCCACGCGCCCGTGAGGGCGCGCCTTCCTTCTGCTGTGCGATCTCGCCGCATATGGCATGGTTTCAATCCACGCGCCCATGAGGGCGCGAAACGCGTCAGACGACCGGGACGGCGACGAACTCAGGTTTCAATCCACGCGCCCATGAGGGCGCGAAACGCGTCAGACGACCGGGACGGCGACGAACTCAGGTTTCAATCCACGCGCCCGTGAGGGCGCGACCCCCAGGATGCCGCGACGCCGCAGACTGGTCTTCTTGTTTCAATCCACGCGCCCGTGAGGGCGCGACCCTCGCAGGTCGTGGCCTATGCAGGGATAGTCAGGTTTCAATCCACGCGCCCGTGAGGGCGCGACGATGCGGGCATCCAAGTCTTTCCAGCCCTGAACCAGTTT…	1287	2x Xcc_02		1	1	0	1	1	1	1	1	1	0	1	1	0	0	1	0	1	1	1	1	1	1	1	11011111101100101111111	Spoligotype 52
A	LL115-09	JAABGR010000001:4433046,4433805	GTTTCAATCCACGCGCCCGTGAGGGCGCGCCTTCCTTCTGCTGTGCGATCTCGCCGCATATGGCATGGTTTCAATCCACGCGCCCATGAGGGCGCGAAACGCGTCAGACGACCGGGACGGCGACGAACTCAGGTTTCAATCCACGCGCCCGTGAGGGCGCGACCCCCAGGATGCCGCGACGCCGCAGACTGGTCTTCTTGTTTCAATCCACGCGCCCGTGAGGGCGCGACCCTCGCAGGTCGTGGCCTATGCAGGGATAGTCAGGTTTCAATCCACGCGCCCGTGAGGGCGCGACGATGCGGGCATCCAAGTCTTTCCAGCCCTGAACCAGTTTCAATCCACGCGCCCGTGAGGGCGCGACGATCTGCAGGTCCACGTGCGTCGCTGTCGGTGGCACGT…	760			1	1	1	1	1	1	0	0	0	0	0	0	0	0	0	0	0	0	1	1	1	1	1	11111100000000000011111	Spoligotype 29
A	LL115-17	JAABGS010000082:52779,54065	GTTTCAATCCACGCGCCCGTGAGGGCGCGCCTTCCTTCTGCTGTGCGATCTCGCCGCATATGGCATGGTTTCAATCCACGCGCCCATGAGGGCGCGAAACGCGTCAGACGACCGGGACGGCGACGAACTCAGGTTTCAATCCACGCGCCCGTGAGGGCGCGACCCCCAGGATGCCGCGACGCCGCAGACTGGTCTTCTTGTTTCAATCCACGCGCCCGTGAGGGCGCGACCCTCGCAGGTCGTGGCCTATGCAGGGATAGTCAGGTTTCAATCCACGCGCCCGTGAGGGCGCGACGATGCGGGCATCCAAGTCTTTCCAGCCCTGAACCAGTTTCAATCCACGCGCCCGTGAGGGCGCGACCTACGGGCTGCTCAAACTTGTAACGCTCCCAGCCGTTT…	1287			1	1	1	1	1	1	1	1	1	0	1	1	0	0	1	0	1	1	1	1	1	1	1	11111111101100101111111	Spoligotype 08								08
A	LL115-20	JAABGT010000095:52779,54065	GTTTCAATCCACGCGCCCGTGAGGGCGCGCCTTCCTTCTGCTGTGCGATCTCGCCGCATATGGCATGGTTTCAATCCACGCGCCCATGAGGGCGCGAAACGCGTCAGACGACCGGGACGGCGACGAACTCAGGTTTCAATCCACGCGCCCGTGAGGGCGCGACCCCCAGGATGCCGCGACGCCGCAGACTGGTCTTCTTGTTTCAATCCACGCGCCCGTGAGGGCGCGACCCTCGCAGGTCGTGGCCTATGCAGGGATAGTCAGGTTTCAATCCACGCGCCCGTGAGGGCGCGACGATGCGGGCATCCAAGTCTTTCCAGCCCTGAACCAGTTTCAATCCACGCGCCCGTGAGGGCGCGACCTACGGGCTGCTCAAACTTGTAACGCTCCCAGCCGTTT…	1287			1	1	1	1	1	1	1	1	1	0	1	1	0	0	1	0	1	1	1	1	1	1	1	11111111101100101111111	Spoligotype 08								08
A	LL124-01	JAABBK010000050:79541,80827	GTCGCGCCCTCACGGGCGCGTGGATTGAAACAAATGCTTTCGACGCGCATAAAGCGCTGGCGCAGGAGGTCGCGCCCTCACGGGCGCGTGGATTGAAACCTGTTCAAGCTCCGCCGCCTGATCCGCTTGCCGAGGTCGCGCCCTCACGGGCGCGTGGATTGAAACCGCTGCACGGATGCGCCAGGCGGCGAGGCGATCATGTCGCGCCCTCACGGGCGCGTGGATTGAAACTCGAGCGCATCGATGACGGTCACCCATCCCCCAATGGTCGCGCCCTCACGGGCGCGTGGATTGAAACGTGCCACCGACAGCGACGCACGTGGACCTGCAGATCGTCGCGCCCTCACGGGCGCGTGGATTGAAACCTCTCTCACGCCGCGCGTGCGAGATCCTGCGTGC…	1287	2x Xcc_02		1	1	0	1	1	1	1	1	1	0	1	1	0	0	1	0	1	1	1	1	1	1	1	11011111101100101111111	Spoligotype 52
A	LL131-03	JAABDH010000533:79515,80274	GTCGCGCCCTCACGGGCGCGTGGATTGAAACAAATGCTTTCGACGCGCATAAAGCGCTGGCGCAGGAGGTCGCGCCCTCACGGGCGCGTGGATTGAAACCTGTTCAAGCTCCGCCGCCTGATCCGCTTGCCGAGGTCGCGCCCTCACGGGCGCGTGGATTGAAACCTCGGGTTTCGGGATGTGCTTCAGATCTGCGTCGGTCGCGCCCTCACGGGCGCGTGGATTGAAACCGCTGCACGGATGCGCCAGGCGGCGAGGCGATCATGTCGCGCCCTCACGGGCGCGTGGATTGAAACTCGAGCGCATCGATGACGGTCACCCATCCCCCAATGGTCGCGCCCTCACGGGCGCGTGGATTGAAACGTGCCACCGACAGCGACGCACGTGGACCTGCAGATC…	760			1	1	1	1	1	1	0	0	0	0	0	0	0	0	0	0	0	0	1	1	1	1	1	11111100000000000011111	Spoligotype 29
A	LL132-01	JAABDI010000468:79931,81217	GTCGCGCCCTCACGGGCGCGTGGATTGAAACAAATGCTTTCGACGCGCATAAAGCGCTGGCGCAGGAGGTCGCGCCCTCACGGGCGCGTGGATTGAAACCTGTTCAAGCTCCGCCGCCTGATCCGCTTGCCGAGGTCGCGCCCTCACGGGCGCGTGGATTGAAACCGCTGCACGGATGCGCCAGGCGGCGAGGCGATCATGTCGCGCCCTCACGGGCGCGTGGATTGAAACTCGAGCGCATCGATGACGGTCACCCATCCCCCAATGGTCGCGCCCTCACGGGCGCGTGGATTGAAACGTGCCACCGACAGCGACGCACGTGGACCTGCAGATCGTCGCGCCCTCACGGGCGCGTGGATTGAAACCTCTCTCACGCCGCGCGTGCGAGATCCTGCGTGC…	1287	2x Xcc_02		1	1	0	1	1	1	1	1	1	0	1	1	0	0	1	0	1	1	1	1	1	1	1	11011111101100101111111	Spoligotype 52
A	LL162-01	JAABGU010000625:79527,80813	GTCGCGCCCTCACGGGCGCGTGGATTGAAACAAATGCTTTCGACGCGCATAAAGCGCTGGCGCAGGAGGTCGCGCCCTCACGGGCGCGTGGATTGAAACCTGTTCAAGCTCCGCCGCCTGATCCGCTTGCCGAGGTCGCGCCCTCACGGGCGCGTGGATTGAAACCTCGGGTTTCGGGATGTGCTTCAGATCTGCGTCGGTCGCGCCCTCACGGGCGCGTGGATTGAAACCGCTGCACGGATGCGCCAGGCGGCGAGGCGATCATGTCGCGCCCTCACGGGCGCGTGGATTGAAACTCGAGCGCATCGATGACGGTCACCCATCCCCCAATGGTCGCGCCCTCACGGGCGCGTGGATTGAAACGTGCCACCGACAGCGACGCACGTGGACCTGCAGATC…	1287			1	1	1	1	1	1	1	1	1	0	1	1	0	0	1	0	1	1	1	1	1	1	1	11111111101100101111111	Spoligotype 08								08
A	LL164-02	JAABGV010000051:79943,81229	GTCGCGCCCTCACGGGCGCGTGGATTGAAACAAATGCTTTCGACGCGCATAAAGCGCTGGCGCAGGAGGTCGCGCCCTCACGGGCGCGTGGATTGAAACCTGTTCAAGCTCCGCCGCCTGATCCGCTTGCCGAGGTCGCGCCCTCACGGGCGCGTGGATTGAAACCTCGGGTTTCGGGATGTGCTTCAGATCTGCGTCGGTCGCGCCCTCACGGGCGCGTGGATTGAAACCGCTGCACGGATGCGCCAGGCGGCGAGGCGATCATGTCGCGCCCTCACGGGCGCGTGGATTGAAACTCGAGCGCATCGATGACGGTCACCCATCCCCCAATGGTCGCGCCCTCACGGGCGCGTGGATTGAAACGTGCCACCGACAGCGACGCACGTGGACCTGCAGATC…	1287			1	1	1	1	1	1	1	1	1	0	1	1	0	0	1	0	1	1	1	1	1	1	1	11111111101100101111111	Spoligotype 08								08
A	LL174-01	JAABFD010000047:52779,54065	GTTTCAATCCACGCGCCCGTGAGGGCGCGCCTTCCTTCTGCTGTGCGATCTCGCCGCATATGGCATGGTTTCAATCCACGCGCCCATGAGGGCGCGAAACGCGTCAGACGACCGGGACGGCGACGAACTCAGGTTTCAATCCACGCGCCCGTGAGGGCGCGACCCCCAGGATGCCGCGACGCCGCAGACTGGTCTTCTTGTTTCAATCCACGCGCCCGTGAGGGCGCGACCCTCGCAGGTCGTGGCCTATGCAGGGATAGTCAGGTTTCAATCCACGCGCCCGTGAGGGCGCGACGATGCGGGCATCCAAGTCTTTCCAGCCCTGAACCAGTTTCAATCCACGCGCCCGTGAGGGCGCGACCTACGGGCTGCTCAAACTTGTAACGCTCCCAGCCGTTT…	1287			1	1	1	1	1	1	1	1	1	0	1	1	0	0	1	0	1	1	1	1	1	1	1	11111111101100101111111	Spoligotype 08								08
A	LL174-02	JAABFE010000036:79938,80697	GTCGCGCCCTCACGGGCGCGTGGATTGAAACAAATGCTTTCGACGCGCATAAAGCGCTGGCGCAGGAGGTCGCGCCCTCACGGGCGCGTGGATTGAAACCTGTTCAAGCTCCGCCGCCTGATCCGCTTGCCGAGGTCGCGCCCTCACGGGCGCGTGGATTGAAACCTCGGGTTTCGGGATGTGCTTCAGATCTGCGTCGGTCGCGCCCTCACGGGCGCGTGGATTGAAACCGCTGCACGGATGCGCCAGGCGGCGAGGCGATCATGTCGCGCCCTCACGGGCGCGTGGATTGAAACTCGAGCGCATCGATGACGGTCACCCATCCCCCAATGGTCGCGCCCTCACGGGCGCGTGGATTGAAACGTGCCACCGACAGCGACGCACGTGGACCTGCAGATC…	760			1	1	1	1	1	1	0	0	0	0	0	0	0	0	0	0	0	0	1	1	1	1	1	11111100000000000011111	Spoligotype 29
A	LL174-04	JAABFF010000013:79523,80809	GTCGCGCCCTCACGGGCGCGTGGATTGAAACAAATGCTTTCGACGCGCATAAAGCGCTGGCGCAGGAGGTCGCGCCCTCACGGGCGCGTGGATTGAAACCTGTTCAAGCTCCGCCGCCTGATCCGCTTGCCGAGGTCGCGCCCTCACGGGCGCGTGGATTGAAACCTCGGGTTTCGGGATGTGCTTCAGATCTGCGTCGGTCGCGCCCTCACGGGCGCGTGGATTGAAACCGCTGCACGGATGCGCCAGGCGGCGAGGCGATCATGTCGCGCCCTCACGGGCGCGTGGATTGAAACTCGAGCGCATCGATGACGGTCACCCATCCCCCAATGGTCGCGCCCTCACGGGCGCGTGGATTGAAACGTGCCACCGACAGCGACGCACGTGGACCTGCAGATC…	1287			1	1	1	1	1	1	1	1	1	0	1	1	0	0	1	0	1	1	1	1	1	1	1	11111111101100101111111	Spoligotype 08								08
A	LL174-05	JAABFG010000001:458967,460318	GTCGCGCCCTCACGGGCGCGTGGATTGAAACAAATGCTTTCGACGCGCATAAAGCGCTGGCGCAGGAGGTCGCGCCCTCACGGGCGCGTGGATTGAAACCTGTTCAAGCTCCGCCGCCTGATCCGCTTGCCGAGGTCGCGCCCTCACGGGCGCGTGGATTGAAACCTCGGGTTTCGGGATGTGCTTCAGATCTGCGTCGGTCGCGCCCTCACGGGCGCGTGGATTGAAACCGCTGCACGGATGCGCCAGGCGGCGAGGCGATCATGTCGCGCCCTCACGGGCGCGTGGATTGAAACTCGAGCGCATCGATGACGGTCACCCATCCCCCAATGGTCGCGCCCTCACGGGCGCGTGGATTGAAACGTGCCACCGACAGCGACGCACGTGGACCTGCAGATC…	1352	2x Xcc_02		1	1	1	1	1	1	1	1	1	0	1	1	0	0	1	0	1	1	1	1	1	1	1	11111111101100101111111	Spoligotype 08								08
A	LL175-01	JAABDO010000987:79590,80811	GTCGCGCCCTCACGGGCGCGTGGATTGAAACAAATGCTTTCGACGCGCATAAAGCGCTGGCGCAGGAGGTCGCGCCCTCACGGGCGCGTGGATTGAAACCTGTTCAAGCTCCGCCGCCTGATCCGCTTGCCGAGGTCGCGCCCTCACGGGCGCGTGGATTGAAACCGCTGCACGGATGCGCCAGGCGGCGAGGCGATCATGTCGCGCCCTCACGGGCGCGTGGATTGAAACTCGAGCGCATCGATGACGGTCACCCATCCCCCAATGGTCGCGCCCTCACGGGCGCGTGGATTGAAACGTGCCACCGACAGCGACGCACGTGGACCTGCAGATCGTCGCGCCCTCACGGGCGCGTGGATTGAAACCTCTCTCACGCCGCGCGTGCGAGATCCTGCGTGC…	1222			1	1	0	1	1	1	1	1	1	0	1	1	0	0	1	0	1	1	1	1	1	1	1	11011111101100101111111	Spoligotype 52
A	LL186-5	JAABHV010000007:79943,81294	GTCGCGCCCTCACGGGCGCGTGGATTGAAACAAATGCTTTCGACGCGCATAAAGCGCTGGCGCAGGAGGTCGCGCCCTCACGGGCGCGTGGATTGAAACCTGTTCAAGCTCCGCCGCCTGATCCGCTTGCCGAGGTCGCGCCCTCACGGGCGCGTGGATTGAAACCTCGGGTTTCGGGATGTGCTTCAGATCTGCGTCGGTCGCGCCCTCACGGGCGCGTGGATTGAAACCGCTGCACGGATGCGCCAGGCGGCGAGGCGATCATGTCGCGCCCTCACGGGCGCGTGGATTGAAACTCGAGCGCATCGATGACGGTCACCCATCCCCCAATGGTCGCGCCCTCACGGGCGCGTGGATTGAAACGTGCCACCGACAGCGACGCACGTGGACCTGCAGATC…	1352	2x Xcc_02		1	1	1	1	1	1	1	1	1	0	1	1	0	0	1	0	1	1	1	1	1	1	1	11111111101100101111111	Spoligotype 08								08
A	LM053-06	JAABCA010000229:52772,54058	GTTTCAATCCACGCGCCCGTGAGGGCGCGCCTTCCTTCTGCTGTGCGATCTCGCCGCATATGGCATGGTTTCAATCCACGCGCCCATGAGGGCGCGAAACGCGTCAGACGACCGGGACGGCGACGAACTCAGGTTTCAATCCACGCGCCCGTGAGGGCGCGACCCCCAGGATGCCGCGACGCCGCAGACTGGTCTTCTTGTTTCAATCCACGCGCCCGTGAGGGCGCGACCCTCGCAGGTCGTGGCCTATGCAGGGATAGTCAGGTTTCAATCCACGCGCCCGTGAGGGCGCGACGATGCGGGCATCCAAGTCTTTCCAGCCCTGAACCAGTTTCAATCCACGCGCCCGTGAGGGCGCGACCTACGGGCTGCTCAAACTTGTAACGCTCCCAGCCGTTT…	1287			1	1	1	1	1	1	1	1	1	0	1	1	0	0	1	0	1	1	1	1	1	1	1	11111111101100101111111	Spoligotype 08								08
A	LM053-07	JAABCB010000092:52772,54058	GTTTCAATCCACGCGCCCGTGAGGGCGCGCCTTCCTTCTGCTGTGCGATCTCGCCGCATATGGCATGGTTTCAATCCACGCGCCCATGAGGGCGCGAAACGCGTCAGACGACCGGGACGGCGACGAACTCAGGTTTCAATCCACGCGCCCGTGAGGGCGCGACCCCCAGGATGCCGCGACGCCGCAGACTGGTCTTCTTGTTTCAATCCACGCGCCCGTGAGGGCGCGACCCTCGCAGGTCGTGGCCTATGCAGGGATAGTCAGGTTTCAATCCACGCGCCCGTGAGGGCGCGACGATGCGGGCATCCAAGTCTTTCCAGCCCTGAACCAGTTTCAATCCACGCGCCCGTGAGGGCGCGACCTACGGGCTGCTCAAACTTGTAACGCTCCCAGCCGTTT…	1287			1	1	1	1	1	1	1	1	1	0	1	1	0	0	1	0	1	1	1	1	1	1	1	11111111101100101111111	Spoligotype 08								08
A	LM054-06	JAABCC010000724:52772,54058	GTTTCAATCCACGCGCCCGTGAGGGCGCGCCTTCCTTCTGCTGTGCGATCTCGCCGCATATGGCATGGTTTCAATCCACGCGCCCATGAGGGCGCGAAACGCGTCAGACGACCGGGACGGCGACGAACTCAGGTTTCAATCCACGCGCCCGTGAGGGCGCGACCCCCAGGATGCCGCGACGCCGCAGACTGGTCTTCTTGTTTCAATCCACGCGCCCGTGAGGGCGCGACCCTCGCAGGTCGTGGCCTATGCAGGGATAGTCAGGTTTCAATCCACGCGCCCGTGAGGGCGCGACGATGCGGGCATCCAAGTCTTTCCAGCCCTGAACCAGTTTCAATCCACGCGCCCGTGAGGGCGCGACCTACGGGCTGCTCAAACTTGTAACGCTCCCAGCCGTTT…	1287			1	1	1	1	1	1	1	1	1	0	1	1	0	0	1	0	1	1	1	1	1	1	1	11111111101100101111111	Spoligotype 08								08
A	LM054-17	JAABCD010000082:52772,54058	GTTTCAATCCACGCGCCCGTGAGGGCGCGCCTTCCTTCTGCTGTGCGATCTCGCCGCATATGGCATGGTTTCAATCCACGCGCCCATGAGGGCGCGAAACGCGTCAGACGACCGGGACGGCGACGAACTCAGGTTTCAATCCACGCGCCCGTGAGGGCGCGACCCCCAGGATGCCGCGACGCCGCAGACTGGTCTTCTTGTTTCAATCCACGCGCCCGTGAGGGCGCGACCCTCGCAGGTCGTGGCCTATGCAGGGATAGTCAGGTTTCAATCCACGCGCCCGTGAGGGCGCGACGATGCGGGCATCCAAGTCTTTCCAGCCCTGAACCAGTTTCAATCCACGCGCCCGTGAGGGCGCGACCTACGGGCTGCTCAAACTTGTAACGCTCCCAGCCGTTT…	1287			1	1	1	1	1	1	1	1	1	0	1	1	0	0	1	0	1	1	1	1	1	1	1	11111111101100101111111	Spoligotype 08								08
A	LM055-08	JAABCE010000056:52772,54058	GTTTCAATCCACGCGCCCGTGAGGGCGCGCCTTCCTTCTGCTGTGCGATCTCGCCGCATATGGCATGGTTTCAATCCACGCGCCCATGAGGGCGCGAAACGCGTCAGACGACCGGGACGGCGACGAACTCAGGTTTCAATCCACGCGCCCGTGAGGGCGCGACCCCCAGGATGCCGCGACGCCGCAGACTGGTCTTCTTGTTTCAATCCACGCGCCCGTGAGGGCGCGACCCTCGCAGGTCGTGGCCTATGCAGGGATAGTCAGGTTTCAATCCACGCGCCCGTGAGGGCGCGACGATGCGGGCATCCAAGTCTTTCCAGCCCTGAACCAGTTTCAATCCACGCGCCCGTGAGGGCGCGACCTACGGGCTGCTCAAACTTGTAACGCTCCCAGCCGTTT…	1287			1	1	1	1	1	1	1	1	1	0	1	1	0	0	1	0	1	1	1	1	1	1	1	11111111101100101111111	Spoligotype 08								08
A	LM057-04	JAABCF010000094:52772,54058	GTTTCAATCCACGCGCCCGTGAGGGCGCGCCTTCCTTCTGCTGTGCGATCTCGCCGCATATGGCATGGTTTCAATCCACGCGCCCATGAGGGCGCGAAACGCGTCAGACGACCGGGACGGCGACGAACTCAGGTTTCAATCCACGCGCCCGTGAGGGCGCGACCCCCAGGATGCCGCGACGCCGCAGACTGGTCTTCTTGTTTCAATCCACGCGCCCGTGAGGGCGCGACCCTCGCAGGTCGTGGCCTATGCAGGGATAGTCAGGTTTCAATCCACGCGCCCGTGAGGGCGCGACGATGCGGGCATCCAAGTCTTTCCAGCCCTGAACCAGTTTCAATCCACGCGCCCGTGAGGGCGCGACCTACGGGCTGCTCAAACTTGTAACGCTCCCAGCCGTTT…	1287			1	1	1	1	1	1	1	1	1	0	1	1	0	0	1	0	1	1	1	1	1	1	1	11111111101100101111111	Spoligotype 08								08
A	LM057-14	JAABCG010000179:52772,54058	GTTTCAATCCACGCGCCCGTGAGGGCGCGCCTTCCTTCTGCTGTGCGATCTCGCCGCATATGGCATGGTTTCAATCCACGCGCCCATGAGGGCGCGAAACGCGTCAGACGACCGGGACGGCGACGAACTCAGGTTTCAATCCACGCGCCCGTGAGGGCGCGACCCCCAGGATGCCGCGACGCCGCAGACTGGTCTTCTTGTTTCAATCCACGCGCCCGTGAGGGCGCGACCCTCGCAGGTCGTGGCCTATGCAGGGATAGTCAGGTTTCAATCCACGCGCCCGTGAGGGCGCGACGATGCGGGCATCCAAGTCTTTCCAGCCCTGAACCAGTTTCAATCCACGCGCCCGTGAGGGCGCGACCTACGGGCTGCTCAAACTTGTAACGCTCCCAGCCGTTT…	1287			1	1	1	1	1	1	1	1	1	0	1	1	0	0	1	0	1	1	1	1	1	1	1	11111111101100101111111	Spoligotype 08								08
A	LM057-15	JAABCH010000122:52772,54058	GTTTCAATCCACGCGCCCGTGAGGGCGCGCCTTCCTTCTGCTGTGCGATCTCGCCGCATATGGCATGGTTTCAATCCACGCGCCCATGAGGGCGCGAAACGCGTCAGACGACCGGGACGGCGACGAACTCAGGTTTCAATCCACGCGCCCGTGAGGGCGCGACCCCCAGGATGCCGCGACGCCGCAGACTGGTCTTCTTGTTTCAATCCACGCGCCCGTGAGGGCGCGACCCTCGCAGGTCGTGGCCTATGCAGGGATAGTCAGGTTTCAATCCACGCGCCCGTGAGGGCGCGACGATGCGGGCATCCAAGTCTTTCCAGCCCTGAACCAGTTTCAATCCACGCGCCCGTGAGGGCGCGACCTACGGGCTGCTCAAACTTGTAACGCTCCCAGCCGTTT…	1287			1	1	1	1	1	1	1	1	1	0	1	1	0	0	1	0	1	1	1	1	1	1	1	11111111101100101111111	Spoligotype 08								08
A	LM069-01	JAABCI010000222:52772,54058	GTTTCAATCCACGCGCCCGTGAGGGCGCGCCTTCCTTCTGCTGTGCGATCTCGCCGCATATGGCATGGTTTCAATCCACGCGCCCATGAGGGCGCGAAACGCGTCAGACGACCGGGACGGCGACGAACTCAGGTTTCAATCCACGCGCCCGTGAGGGCGCGACCCCCAGGATGCCGCGACGCCGCAGACTGGTCTTCTTGTTTCAATCCACGCGCCCGTGAGGGCGCGACCCTCGCAGGTCGTGGCCTATGCAGGGATAGTCAGGTTTCAATCCACGCGCCCGTGAGGGCGCGACGATGCGGGCATCCAAGTCTTTCCAGCCCTGAACCAGTTTCAATCCACGCGCCCGTGAGGGCGCGACCTACGGGCTGCTCAAACTTGTAACGCTCCCAGCCGTTT…	1287			1	1	1	1	1	1	1	1	1	0	1	1	0	0	1	0	1	1	1	1	1	1	1	11111111101100101111111	Spoligotype 08								08
A	LM070	JAABCJ010000179:52772,54058	GTTTCAATCCACGCGCCCGTGAGGGCGCGCCTTCCTTCTGCTGTGCGATCTCGCCGCATATGGCATGGTTTCAATCCACGCGCCCATGAGGGCGCGAAACGCGTCAGACGACCGGGACGGCGACGAACTCAGGTTTCAATCCACGCGCCCGTGAGGGCGCGACCCCCAGGATGCCGCGACGCCGCAGACTGGTCTTCTTGTTTCAATCCACGCGCCCGTGAGGGCGCGACCCTCGCAGGTCGTGGCCTATGCAGGGATAGTCAGGTTTCAATCCACGCGCCCGTGAGGGCGCGACGATGCGGGCATCCAAGTCTTTCCAGCCCTGAACCAGTTTCAATCCACGCGCCCGTGAGGGCGCGACCTACGGGCTGCTCAAACTTGTAACGCTCCCAGCCGTTT…	1287			1	1	1	1	1	1	1	1	1	0	1	1	0	0	1	0	1	1	1	1	1	1	1	11111111101100101111111	Spoligotype 08								08
A	LM088-18	JAABEM010000093:79527,80813	GTCGCGCCCTCACGGGCGCGTGGATTGAAACAAATGCTTTCGACGCGCATAAAGCGCTGGCGCAGGAGGTCGCGCCCTCACGGGCGCGTGGATTGAAACCTGTTCAAGCTCCGCCGCCTGATCCGCTTGCCGAGGTCGCGCCCTCACGGGCGCGTGGATTGAAACCTCGGGTTTCGGGATGTGCTTCAGATCTGCGTCGGTCGCGCCCTCACGGGCGCGTGGATTGAAACCGCTGCACGGATGCGCCAGGCGGCGAGGCGATCATGTCGCGCCCTCACGGGCGCGTGGATTGAAACTCGAGCGCATCGATGACGGTCACCCATCCCCCAATGGTCGCGCCCTCACGGGCGCGTGGATTGAAACGTGCCACCGACAGCGACGCACGTGGACCTGCAGATC…	1287			1	1	1	1	1	1	1	1	1	0	1	1	0	0	1	0	1	1	1	1	1	1	1	11111111101100101111111	Spoligotype 08								08
A	LM088-20	JAABEN010000114:52772,54058	GTTTCAATCCACGCGCCCGTGAGGGCGCGCCTTCCTTCTGCTGTGCGATCTCGCCGCATATGGCATGGTTTCAATCCACGCGCCCATGAGGGCGCGAAACGCGTCAGACGACCGGGACGGCGACGAACTCAGGTTTCAATCCACGCGCCCGTGAGGGCGCGACCCCCAGGATGCCGCGACGCCGCAGACTGGTCTTCTTGTTTCAATCCACGCGCCCGTGAGGGCGCGACCCTCGCAGGTCGTGGCCTATGCAGGGATAGTCAGGTTTCAATCCACGCGCCCGTGAGGGCGCGACGATGCGGGCATCCAAGTCTTTCCAGCCCTGAACCAGTTTCAATCCACGCGCCCGTGAGGGCGCGACCTACGGGCTGCTCAAACTTGTAACGCTCCCAGCCGTTT…	1287			1	1	1	1	1	1	1	1	1	0	1	1	0	0	1	0	1	1	1	1	1	1	1	11111111101100101111111	Spoligotype 08								08
A	LM088-25	JAABEO010000069:79946,81167	GTCGCGCCCTCACGGGCGCGTGGATTGAAACAAATGCTTTCGACGCGCATAAAGCGCTGGCGCAGGAGGTCGCGCCCTCACGGGCGCGTGGATTGAAACCTGTTCAAGCTCCGCCGCCTGATCCGCTTGCCGAGGTCGCGCCCTCACGGGCGCGTGGATTGAAACCGCTGCACGGATGCGCCAGGCGGCGAGGCGATCATGTCGCGCCCTCACGGGCGCGTGGATTGAAACTCGAGCGCATCGATGACGGTCACCCATCCCCCAATGGTCGCGCCCTCACGGGCGCGTGGATTGAAACGTGCCACCGACAGCGACGCACGTGGACCTGCAGATCGTCGCGCCCTCACGGGCGCGTGGATTGAAACCTCTCTCACGCCGCGCGTGCGAGATCCTGCGTGC…	1222			1	1	0	1	1	1	1	1	1	0	1	1	0	0	1	0	1	1	1	1	1	1	1	11011111101100101111111	Spoligotype 52
A	LM088-28	JAABEP010000329:79657,80681	GTCGCGCCCTCACGGGCGCGTGGATTGAAACAAATGCTTTCGACGCGCATAAAGCGCTGGCGCAGGAGGTCGCGCCCTCACGGGCGCGTGGATTGAAACCTGTTCAAGCTCCGCCGCCTGATCCGCTTGCCGAGGTCGCGCCCTCACGGGCGCGTGGATTGAAACTCGAGCGCATCGATGACGGTCACCCATCCCCCAATGGTCGCGCCCTCACGGGCGCGTGGATTGAAACGTGCCACCGACAGCGACGCACGTGGACCTGCAGATCGTCGCGCCCTCACGGGCGCGTGGATTGAAACCTCTCTCACGCCGCGCGTGCGAGATCCTGCGTGCGTCGCGCCCTCACGGGCGCGTGGATTGAAACGCAGACTGCCGAGGCCGGCATGCTGGAGGGGCGCC…	1025			1	1	0	0	1	1	1	1	1	0	1	0	0	0	0	0	1	1	1	1	1	1	1	11001111101000001111111	Spoligotype 41
A	LM088-37	JAABEQ010000005:79651,80675	GTCGCGCCCTCACGGGCGCGTGGATTGAAACAAATGCTTTCGACGCGCATAAAGCGCTGGCGCAGGAGGTCGCGCCCTCACGGGCGCGTGGATTGAAACCTGTTCAAGCTCCGCCGCCTGATCCGCTTGCCGAGGTCGCGCCCTCACGGGCGCGTGGATTGAAACTCGAGCGCATCGATGACGGTCACCCATCCCCCAATGGTCGCGCCCTCACGGGCGCGTGGATTGAAACGTGCCACCGACAGCGACGCACGTGGACCTGCAGATCGTCGCGCCCTCACGGGCGCGTGGATTGAAACCTCTCTCACGCCGCGCGTGCGAGATCCTGCGTGCGTCGCGCCCTCACGGGCGCGTGGATTGAAACGCAGACTGCCGAGGCCGGCATGCTGGAGGGGCGCC…	1025			1	1	0	0	1	1	1	1	1	0	1	0	0	0	0	0	1	1	1	1	1	1	1	11001111101000001111111	Spoligotype 41
A	LM088-40	JAABER010000075:79944,80969	GTCGCGCCCTCACGGGCGCGTGGATTGAAACAAATGCTTTCGACGCGCATAAAGCGCTGGCGCAGGAGGTCGCGCCCTCACGGGCGCGTGGATTGAAACCTGTTCAAGCTCCGCCGCCTGATCCGCTTGCCGAGGTCGCGCCCTCACGGGCGCGTGGATTGAAACCGCTGCACGGATGCGCCAGGCGGCGAGGCGATCATGTCGCGCCCTCACGGGCGCGTGGATTGAAACTCGAGCGCATCGATGACGGTCACCCATCCCCCAATGGTCGCGCCCTCACGGGCGCGTGGATTGAAACGTGCCACCGACAGCGACGCACGTGGACCTGCAGATCGTCGCGCCCTCACGGGCGCGTGGATTGAAACCTCTCTCACGCCGCGCGTGCGAGATCCTGCGTGC…	1026			1	1	0	1	1	1	1	1	1	0	1	0	0	0	0	0	0	1	1	1	1	1	1	11011111101000000111111	Spoligotype 42
A	LM088-42	JAABES010000599:79590,80811	GTCGCGCCCTCACGGGCGCGTGGATTGAAACAAATGCTTTCGACGCGCATAAAGCGCTGGCGCAGGAGGTCGCGCCCTCACGGGCGCGTGGATTGAAACCTGTTCAAGCTCCGCCGCCTGATCCGCTTGCCGAGGTCGCGCCCTCACGGGCGCGTGGATTGAAACCGCTGCACGGATGCGCCAGGCGGCGAGGCGATCATGTCGCGCCCTCACGGGCGCGTGGATTGAAACTCGAGCGCATCGATGACGGTCACCCATCCCCCAATGGTCGCGCCCTCACGGGCGCGTGGATTGAAACGTGCCACCGACAGCGACGCACGTGGACCTGCAGATCGTCGCGCCCTCACGGGCGCGTGGATTGAAACCTCTCTCACGCCGCGCGTGCGAGATCCTGCGTGC…	1222			1	1	0	1	1	1	1	1	1	0	1	1	0	0	1	0	1	1	1	1	1	1	1	11011111101100101111111	Spoligotype 52
A	LM089-02	JAABDJ010000024:79516,80273	GTCGCGCCCTCACGGGCGCGTGGATTGAAACAAATGCTTTCGACGCGCATAAAGCGCTGGCGCAGGAGGTCGCGCCCTCACGGGCGCGTGGATTGAAACCTGTTCAAGCTCCGCCGCCTGATCCGCTTGCCGAGGTCGCGCCCTCACGGGCGCGTGGATTGGAACCTCGGGTTTCGGGATGTGCTTCAGATCTGCGTCGGTCGCGCCCTCACGGGCGCGTGGATTGAAACCGCTGCACGGATGCGCCAGGCGGCGAGGCGATCATGTCGCGCCCTCACGGGCGCGTGGATTGAAACGTGCCACCGACAGCGACGCACGTGGACCTGCAGATCGTCGCGCCCTCACGGGCGCGTGGATTGAAACTGGTTCAGGGCTGGAAAGACTTGGATGCCCGCATCG…	758	2x Xcc_02		1	1	1	1	0	1	0	0	0	0	0	0	0	0	0	0	0	0	1	1	1	1	1	11110100000000000011111	Spoligotype 43
A	LM089-06	JAABDK010000060:79524,80745	GTCGCGCCCTCACGGGCGCGTGGATTGAAACAAATGCTTTCGACGCGCATAAAGCGCTGGCGCAGGAGGTCGCGCCCTCACGGGCGCGTGGATTGAAACCTGTTCAAGCTCCGCCGCCTGATCCGCTTGCCGAGGTCGCGCCCTCACGGGCGCGTGGATTGAAACCGCTGCACGGATGCGCCAGGCGGCGAGGCGATCATGTCGCGCCCTCACGGGCGCGTGGATTGAAACTCGAGCGCATCGATGACGGTCACCCATCCCCCAATGGTCGCGCCCTCACGGGCGCGTGGATTGAAACGTGCCACCGACAGCGACGCACGTGGACCTGCAGATCGTCGCGCCCTCACGGGCGCGTGGATTGAAACCTCTCTCACGCCGCGCGTGCGAGATCCTGCGTGC…	1222			1	1	0	1	1	1	1	1	1	0	1	1	0	0	1	0	1	1	1	1	1	1	1	11011111101100101111111	Spoligotype 52
A	LM089-20	JAABDL010000001:2354319,2355605	GTTTCAATCCACGCGCCCGTGAGGGCGCGCCTTCCTTCTGCTGTGCGATCTCGCCGCATATGGCATGGTTTCAATCCACGCGCCCATGAGGGCGCGAAACGCGTCAGACGACCGGGACGGCGACGAACTCAGGTTTCAATCCACGCGCCCATGAGGGCGCGAAACGCGTCAGACGACCGGGACGGCGACGAACTCAGGTTTCAATCCACGCGCCCGTGAGGGCGCGACCCCCAGGATGCCGCGACGCCGCAGACTGGTCTTCTTGTTTCAATCCACGCGCCCGTGAGGGCGCGACCCTCGCAGGTCGTGGCCTATGCAGGGATAGTCAGGTTTCAATCCACGCGCCCGTGAGGGCGCGACGATGCGGGCATCCAAGTCTTTCCAGCCCTGAACCAGTTT…	1287	2x Xcc_02		1	1	0	1	1	1	1	1	1	0	1	1	0	0	1	0	1	1	1	1	1	1	1	11011111101100101111111	Spoligotype 52
A	LM089-41	JAABDM010000034:79524,80745	GTCGCGCCCTCACGGGCGCGTGGATTGAAACAAATGCTTTCGACGCGCATAAAGCGCTGGCGCAGGAGGTCGCGCCCTCACGGGCGCGTGGATTGAAACCTGTTCAAGCTCCGCCGCCTGATCCGCTTGCCGAGGTCGCGCCCTCACGGGCGCGTGGATTGAAACCGCTGCACGGATGCGCCAGGCGGCGAGGCGATCATGTCGCGCCCTCACGGGCGCGTGGATTGAAACTCGAGCGCATCGATGACGGTCACCCATCCCCCAATGGTCGCGCCCTCACGGGCGCGTGGATTGAAACGTGCCACCGACAGCGACGCACGTGGACCTGCAGATCGTCGCGCCCTCACGGGCGCGTGGATTGAAACCTCTCTCACGCCGCGCGTGCGAGATCCTGCGTGC…	1222			1	1	0	1	1	1	1	1	1	0	1	1	0	0	1	0	1	1	1	1	1	1	1	11011111101100101111111	Spoligotype 52
A	LM089-42	JAABDN010000037:79590,80811	GTCGCGCCCTCACGGGCGCGTGGATTGAAACAAATGCTTTCGACGCGCATAAAGCGCTGGCGCAGGAGGTCGCGCCCTCACGGGCGCGTGGATTGAAACCTGTTCAAGCTCCGCCGCCTGATCCGCTTGCCGAGGTCGCGCCCTCACGGGCGCGTGGATTGAAACCGCTGCACGGATGCGCCAGGCGGCGAGGCGATCATGTCGCGCCCTCACGGGCGCGTGGATTGAAACTCGAGCGCATCGATGACGGTCACCCATCCCCCAATGGTCGCGCCCTCACGGGCGCGTGGATTGAAACGTGCCACCGACAGCGACGCACGTGGACCTGCAGATCGTCGCGCCCTCACGGGCGCGTGGATTGAAACCTCTCTCACGCCGCGCGTGCGAGATCCTGCGTGC…	1222			1	1	0	1	1	1	1	1	1	0	1	1	0	0	1	0	1	1	1	1	1	1	1	11011111101100101111111	Spoligotype 52
A	LM090-02	JAABBL010000164:79523,80809	GTCGCGCCCTCACGGGCGCGTGGATTGAAACAAATGCTTTCGACGCGCATAAAGCGCTGGCGCAGGAGGTCGCGCCCTCACGGGCGCGTGGATTGAAACCTGTTCAAGCTCCGCCGCCTGATCCGCTTGCCGAGGTCGCGCCCTCACGGGCGCGTGGATTGAAACCGCTGCACGGATGCGCCAGGCGGCGAGGCGATCATGTCGCGCCCTCACGGGCGCGTGGATTGAAACTCGAGCGCATCGATGACGGTCACCCATCCCCCAATGGTCGCGCCCTCACGGGCGCGTGGATTGAAACGTGCCACCGACAGCGACGCACGTGGACCTGCAGATCGTCGCGCCCTCACGGGCGCGTGGATTGAAACCTCTCTCACGCCGCGCGTGCGAGATCCTGCGTGC…	1287	2x Xcc_02		1	1	0	1	1	1	1	1	1	0	1	1	0	0	1	0	1	1	1	1	1	1	1	11011111101100101111111	Spoligotype 52
A	LM095-04	JAABIF010000001:1978774,1980058	GTCGCGCCCTCACGGGCGCGTGGATTGAAACAAATGCTTTCGACGCGCATAAAGCGCTGGCGCAGGAGGTCGCGCCCTCACGGGCGCGTGGATTGAAACCTGTTCAAGCTCCGCCGCCTGATCCGCTTGCCGAGGTCGCGCCCTCACGGGCGCGTGGATTGAAACCTCGGGTTTCGGGATGTGCTTCAGATCTGCGTCGGTCGCGCCCTCACGGGCGCGTGGATTGAAACCGCTGCACGGATGCGCCAGGCGGCGAGGCGATCATGTCGCGCCCTCACGGGCGCGTGGATTGAAACTCGAGCGCATCGATGACGGTCACCCATCCCCCAATGGTCGCGCCCTCACGGGCGCGTGGATTGAAACGTGCCACCGACAGCGACGCACGTGGACCTGCAGATC…	1285	2x Xcc_02		1	1	1	1	1	1	1	0	1	0	1	1	0	0	1	0	1	1	1	1	1	1	1	11111110101100101111111	Spoligotype 19
A	LM095-05	JAABIG010000074:79942,81161	GTCGCGCCCTCACGGGCGCGTGGATTGAAACAAATGCTTTCGACGCGCATAAAGCGCTGGCGCAGGAGGTCGCGCCCTCACGGGCGCGTGGATTGAAACCTGTTCAAGCTCCGCCGCCTGATCCGCTTGCCGAGGTCGCGCCCTCACGGGCGCGTGGATTGAAACCTCGGGTTTCGGGATGTGCTTCAGATCTGCGTCGGTCGCGCCCTCACGGGCGCGTGGATTGAAACCGCTGCACGGATGCGCCAGGCGGCGAGGCGATCATGTCGCGCCCTCACGGGCGCGTGGATTGAAACTCGAGCGCATCGATGACGGTCACCCATCCCCCAATGGTCGCGCCCTCACGGGCGCGTGGATTGAAACGTGCCACCGACAGCGACGCACGTGGACCTGCAGATC…	1220			1	1	1	1	1	1	1	0	1	0	1	1	0	0	1	0	1	1	1	1	1	1	1	11111110101100101111111	Spoligotype 19
A	LM095-07	JAABIH010000066:79945,81164	GTCGCGCCCTCACGGGCGCGTGGATTGAAACAAATGCTTTCGACGCGCATAAAGCGCTGGCGCAGGAGGTCGCGCCCTCACGGGCGCGTGGATTGAAACCTGTTCAAGCTCCGCCGCCTGATCCGCTTGCCGAGGTCGCGCCCTCACGGGCGCGTGGATTGAAACCTCGGGTTTCGGGATGTGCTTCAGATCTGCGTCGGTCGCGCCCTCACGGGCGCGTGGATTGAAACCGCTGCACGGATGCGCCAGGCGGCGAGGCGATCATGTCGCGCCCTCACGGGCGCGTGGATTGAAACTCGAGCGCATCGATGACGGTCACCCATCCCCCAATGGTCGCGCCCTCACGGGCGCGTGGATTGAAACGTGCCACCGACAGCGACGCACGTGGACCTGCAGATC…	1220			1	1	1	1	1	1	1	0	1	0	1	1	0	0	1	0	1	1	1	1	1	1	1	11111110101100101111111	Spoligotype 19
A	LM095-11	JAABII010000035:79649,80868	GTCGCGCCCTCACGGGCGCGTGGATTGAAACAAATGCTTTCGACGCGCATAAAGCGCTGGCGCAGGAGGTCGCGCCCTCACGGGCGCGTGGATTGAAACCTGTTCAAGCTCCGCCGCCTGATCCGCTTGCCGAGGTCGCGCCCTCACGGGCGCGTGGATTGAAACCTCGGGTTTCGGGATGTGCTTCAGATCTGCGTCGGTCGCGCCCTCACGGGCGCGTGGATTGAAACCGCTGCACGGATGCGCCAGGCGGCGAGGCGATCATGTCGCGCCCTCACGGGCGCGTGGATTGAAACTCGAGCGCATCGATGACGGTCACCCATCCCCCAATGGTCGCGCCCTCACGGGCGCGTGGATTGAAACGTGCCACCGACAGCGACGCACGTGGACCTGCAGATC…	1220			1	1	1	1	1	1	1	0	1	0	1	1	0	0	1	0	1	1	1	1	1	1	1	11111110101100101111111	Spoligotype 19
A	LM095-14	JAABIJ010000117:79651,80804	GTCGCGCCCTCACGGGCGCGTGGATTGAAACAAATGCTTTCGACGCGCATAAAGCGCTGGCGCAGGAGGTCGCGCCCTCACGGGCGCGTGGATTGAAACCTGTTCAAGCTCCGCCGCCTGATCCGCTTGCCGAGGTCGCGCCCTCACGGGCGCGTGGATTGAAACCTCGGGTTTCGGGATGTGCTTCAGATCTGCGTCGGTCGCGCCCTCACGGGCGCGTGGATTGAAACCGCTGCACGGATGCGCCAGGCGGCGAGGCGATCATGTCGCGCCCTCACGGGCGCGTGGATTGAAACTCGAGCGCATCGATGACGGTCACCCATCCCCCAATGGTCGCGCCCTCACGGGCGCGTGGATTGAAACGTGCCACCGACAGCGACGCACGTGGACCTGCAGATC…	1154			1	1	1	1	1	1	1	0	1	0	0	1	0	0	1	0	1	1	1	1	1	1	1	11111110100100101111111	Spoligotype 44
A	LM096-03	JAABIK010000020:79945,81164	GTCGCGCCCTCACGGGCGCGTGGATTGAAACAAATGCTTTCGACGCGCATAAAGCGCTGGCGCAGGAGGTCGCGCCCTCACGGGCGCGTGGATTGAAACCTGTTCAAGCTCCGCCGCCTGATCCGCTTGCCGAGGTCGCGCCCTCACGGGCGCGTGGATTGAAACCTCGGGTTTCGGGATGTGCTTCAGATCTGCGTCGGTCGCGCCCTCACGGGCGCGTGGATTGAAACCGCTGCACGGATGCGCCAGGCGGCGAGGCGATCATGTCGCGCCCTCACGGGCGCGTGGATTGAAACTCGAGCGCATCGATGACGGTCACCCATCCCCCAATGGTCGCGCCCTCACGGGCGCGTGGATTGAAACGTGCCACCGACAGCGACGCACGTGGACCTGCAGATC…	1220			1	1	1	1	1	1	1	0	1	0	1	1	0	0	1	0	1	1	1	1	1	1	1	11111110101100101111111	Spoligotype 19
A	LM096-08	JAABIL010000001:1581148,1582432	GTCGCGCCCTCACGGGCGCGTGGATTGAAACAAATGCTTTCGACGCGCATAAAGCGCTGGCGCAGGAGGTCGCGCCCTCACGGGCGCGTGGATTGAAACCTGTTCAAGCTCCGCCGCCTGATCCGCTTGCCGAGGTCGCGCCCTCACGGGCGCGTGGATTGAAACCTCGGGTTTCGGGATGTGCTTCAGATCTGCGTCGGTCGCGCCCTCACGGGCGCGTGGATTGAAACCGCTGCACGGATGCGCCAGGCGGCGAGGCGATCATGTCGCGCCCTCACGGGCGCGTGGATTGAAACTCGAGCGCATCGATGACGGTCACCCATCCCCCAATGGTCGCGCCCTCACGGGCGCGTGGATTGAAACGTGCCACCGACAGCGACGCACGTGGACCTGCAGATC…	1285	2x Xcc_02		1	1	1	1	1	1	1	0	1	0	1	1	0	0	1	0	1	1	1	1	1	1	1	11111110101100101111111	Spoligotype 19
A	LM096-09	JAABIM010000165:79510,80729	GTCGCGCCCTCACGGGCGCGTGGATTGAAACAAATGCTTTCGACGCGCATAAAGCGCTGGCGCAGGAGGTCGCGCCCTCACGGGCGCGTGGATTGAAACCTGTTCAAGCTCCGCCGCCTGATCCGCTTGCCGAGGTCGCGCCCTCACGGGCGCGTGGATTGAAACCTCGGGTTTCGGGATGTGCTTCAGATCTGCGTCGGTCGCGCCCTCACGGGCGCGTGGATTGAAACCGCTGCACGGATGCGCCAGGCGGCGAGGCGATCATGTCGCGCCCTCACGGGCGCGTGGATTGAAACTCGAGCGCATCGATGACGGTCACCCATCCCCCAATGGTCGCGCCCTCACGGGCGCGTGGATTGAAACGTGCCACCGACAGCGACGCACGTGGACCTGCAGATC…	1220			1	1	1	1	1	1	1	0	1	0	1	1	0	0	1	0	1	1	1	1	1	1	1	11111110101100101111111	Spoligotype 19
A	LM097-01	JAABIN010000073:79520,80739	GTCGCGCCCTCACGGGCGCGTGGATTGAAACAAATGCTTTCGACGCGCATAAAGCGCTGGCGCAGGAGGTCGCGCCCTCACGGGCGCGTGGATTGAAACCTGTTCAAGCTCCGCCGCCTGATCCGCTTGCCGAGGTCGCGCCCTCACGGGCGCGTGGATTGAAACCTCGGGTTTCGGGATGTGCTTCAGATCTGCGTCGGTCGCGCCCTCACGGGCGCGTGGATTGAAACCGCTGCACGGATGCGCCAGGCGGCGAGGCGATCATGTCGCGCCCTCACGGGCGCGTGGATTGAAACTCGAGCGCATCGATGACGGTCACCCATCCCCCAATGGTCGCGCCCTCACGGGCGCGTGGATTGAAACGTGCCACCGACAGCGACGCACGTGGACCTGCAGATC…	1220			1	1	1	1	1	1	1	0	1	0	1	1	0	0	1	0	1	1	1	1	1	1	1	11111110101100101111111	Spoligotype 19
A	LM121-01	JAABED010000019:79540,80826	GTCGCGCCCTCACGGGCGCGTGGATTGAAACAAATGCTTTCGACGCGCATAAAGCGCTGGCGCAGGAGGTCGCGCCCTCACGGGCGCGTGGATTGAAACCTGTTCAAGCTCCGCCGCCTGATCCGCTTGCCGAGGTCGCGCCCTCACGGGCGCGTGGATTGAAACCGCTGCACGGATGCGCCAGGCGGCGAGGCGATCATGTCGCGCCCTCACGGGCGCGTGGATTGAAACTCGAGCGCATCGATGACGGTCACCCATCCCCCAATGGTCGCGCCCTCACGGGCGCGTGGATTGAAACGTGCCACCGACAGCGACGCACGTGGACCTGCAGATCGTCGCGCCCTCACGGGCGCGTGGATTGAAACCTCTCTCACGCCGCGCGTGCGAGATCCTGCGTGC…	1287	2x Xcc_02		1	1	0	1	1	1	1	1	1	0	1	1	0	0	1	0	1	1	1	1	1	1	1	11011111101100101111111	Spoligotype 52
A	LM121-02	JAABEE010000053:79589,80810	GTCGCGCCCTCACGGGCGCGTGGATTGAAACAAATGCTTTCGACGCGCATAAAGCGCTGGCGCAGGAGGTCGCGCCCTCACGGGCGCGTGGATTGAAACCTGTTCAAGCTCCGCCGCCTGATCCGCTTGCCGAGGTCGCGCCCTCACGGGCGCGTGGATTGAAACCGCTGCACGGATGCGCCAGGCGGCGAGGCGATCATGTCGCGCCCTCACGGGCGCGTGGATTGAAACTCGAGCGCATCGATGACGGTCACCCATCCCCCAATGGTCGCGCCCTCACGGGCGCGTGGATTGAAACGTGCCACCGACAGCGACGCACGTGGACCTGCAGATCGTCGCGCCCTCACGGGCGCGTGGATTGAAACCTCTCTCACGCCGCGCGTGCGAGATCCTGCGTGC…	1222			1	1	0	1	1	1	1	1	1	0	1	1	0	0	1	0	1	1	1	1	1	1	1	11011111101100101111111	Spoligotype 52
A	LM121-31	JAABEF010000012:79943,81229	GTCGCGCCCTCACGGGCGCGTGGATTGAAACAAATGCTTTCGACGCGCATAAAGCGCTGGCGCAGGAGGTCGCGCCCTCACGGGCGCGTGGATTGAAACCTGTTCAAGCTCCGCCGCCTGATCCGCTTGCCGAGGTCGCGCCCTCACGGGCGCGTGGATTGAAACCTCGGGTTTCGGGATGTGCTTCAGATCTGCGTCGGTCGCGCCCTCACGGGCGCGTGGATTGAAACCGCTGCACGGATGCGCCAGGCGGCGAGGCGATCATGTCGCGCCCTCACGGGCGCGTGGATTGAAACTCGAGCGCATCGATGACGGTCACCCATCCCCCAATGGTCGCGCCCTCACGGGCGCGTGGATTGAAACGTGCCACCGACAGCGACGCACGTGGACCTGCAGATC…	1287			1	1	1	1	1	1	1	1	1	0	1	1	0	0	1	0	1	1	1	1	1	1	1	11111111101100101111111	Spoligotype 08								08
A	LM121-41	JAABEG010000275:79657,80878	GTCGCGCCCTCACGGGCGCGTGGATTGAAACAAATGCTTTCGACGCGCATAAAGCGCTGGCGCAGGAGGTCGCGCCCTCACGGGCGCGTGGATTGAAACCTGTTCAAGCTCCGCCGCCTGATCCGCTTGCCGAGGTCGCGCCCTCACGGGCGCGTGGATTGAAACCGCTGCACGGATGCGCCAGGCGGCGAGGCGATCATGTCGCGCCCTCACGGGCGCGTGGATTGAAACTCGAGCGCATCGATGACGGTCACCCATCCCCCAATGGTCGCGCCCTCACGGGCGCGTGGATTGAAACGTGCCACCGACAGCGACGCACGTGGACCTGCAGATCGTCGCGCCCTCACGGGCGCGTGGATTGAAACCTCTCTCACGCCGCGCGTGCGAGATCCTGCGTGC…	1222			1	1	0	1	1	1	1	1	1	0	1	1	0	0	1	0	1	1	1	1	1	1	1	11011111101100101111111	Spoligotype 52
A	LM121-42	JAABEH010000355:79657,80878	GTCGCGCCCTCACGGGCGCGTGGATTGAAACAAATGCTTTCGACGCGCATAAAGCGCTGGCGCAGGAGGTCGCGCCCTCACGGGCGCGTGGATTGAAACCTGTTCAAGCTCCGCCGCCTGATCCGCTTGCCGAGGTCGCGCCCTCACGGGCGCGTGGATTGAAACCGCTGCACGGATGCGCCAGGCGGCGAGGCGATCATGTCGCGCCCTCACGGGCGCGTGGATTGAAACTCGAGCGCATCGATGACGGTCACCCATCCCCCAATGGTCGCGCCCTCACGGGCGCGTGGATTGAAACGTGCCACCGACAGCGACGCACGTGGACCTGCAGATCGTCGCGCCCTCACGGGCGCGTGGATTGAAACCTCTCTCACGCCGCGCGTGCGAGATCCTGCGTGC…	1222			1	1	0	1	1	1	1	1	1	0	1	1	0	0	1	0	1	1	1	1	1	1	1	11011111101100101111111	Spoligotype 52
A	LM158	JAAAYK010000035:52772,53991	GTTTCAATCCACGCGCCCGTGAGGGCGCGCCTTCCTTCTGCTGTGCGATCTCGCCGCATATGGCATGGTTTCAATCCACGCGCCCATGAGGGCGCGAAACGCGTCAGACGACCGGGACGGCGACGAACTCAGGTTTCAATCCACGCGCCCGTGAGGGCGCGACCCTCGCAGGTCGTGGCCTATGCAGGGATAGTCAGGTTTCAATCCACGCGCCCGTGAGGGCGCGACGATGCGGGCATCCAAGTCTTTCCAGCCCTGAACCAGTTTCAATCCACGCGCCCGTGAGGGCGCGACCTACGGGCTGCTCAAACTTGTAACGCTCCCAGCCGTTTCAATCCACGCGCCCGTGAGGGCGCGACTTCCGGCCATCGCGGCAGCAGTGCGCGCTCGACAGTTTCA…	1220			1	1	1	1	1	1	1	1	1	0	1	1	0	0	1	0	1	1	1	1	0	1	1	11111111101100101111011	Spoligotype 14														14
A	LM169	JAAAYL010000075:52772,53991	GTTTCAATCCACGCGCCCGTGAGGGCGCGCCTTCCTTCTGCTGTGCGATCTCGCCGCATATGGCATGGTTTCAATCCACGCGCCCATGAGGGCGCGAAACGCGTCAGACGACCGGGACGGCGACGAACTCAGGTTTCAATCCACGCGCCCGTGAGGGCGCGACCCTCGCAGGTCGTGGCCTATGCAGGGATAGTCAGGTTTCAATCCACGCGCCCGTGAGGGCGCGACGATGCGGGCATCCAAGTCTTTCCAGCCCTGAACCAGTTTCAATCCACGCGCCCGTGAGGGCGCGACCTACGGGCTGCTCAAACTTGTAACGCTCCCAGCCGTTTCAATCCACGCGCCCGTGAGGGCGCGACTTCCGGCCATCGCGGCAGCAGTGCGCGCTCGACAGTTTCA…	1220			1	1	1	1	1	1	1	1	1	0	1	1	0	0	1	0	1	1	1	1	0	1	1	11111111101100101111011	Spoligotype 14														14
A	LM180	MSQW01000001:2343558,2344777	GTCGCGCCCTCACGGGCGCGTGGATTGAAACAAATGCTTTCGACGCGCATAAAGCGCTGGCGCAGGAGGTCGCGCCCTCACGGGCGCGTGGATTGAAACCTGTTCAAGCTCCGCCGCCTGATCCGCTTGCCGAGGTCGCGCCCTCACGGGCGCGTGGATTGAAACCTCGGGTTTCGGGATGTGCTTCAGATCTGCGTCGGTCGCGCCCTCACGGGCGCGTGGATTGAAACCGCTGCACGGATGCGCCAGGCGGCGAGGCGATCATGTCGCGCCCTCACGGGCGCGTGGATTGAAACTCGAGCGCATCGATGACGGTCACCCATCCCCCAATGGTCGCGCCCTCACGGGCGCGTGGATTGAAACGTGCCACCGACAGCGACGCACGTGGACCTGCAGATC…	1220			1	1	1	1	1	1	1	1	1	0	1	1	0	0	1	0	1	1	1	1	0	1	1	11111111101100101111011	Spoligotype 14														14
A	LM180	JAAAYM010000050:52772,53991	GTTTCAATCCACGCGCCCGTGAGGGCGCGCCTTCCTTCTGCTGTGCGATCTCGCCGCATATGGCATGGTTTCAATCCACGCGCCCATGAGGGCGCGAAACGCGTCAGACGACCGGGACGGCGACGAACTCAGGTTTCAATCCACGCGCCCGTGAGGGCGCGACCCTCGCAGGTCGTGGCCTATGCAGGGATAGTCAGGTTTCAATCCACGCGCCCGTGAGGGCGCGACGATGCGGGCATCCAAGTCTTTCCAGCCCTGAACCAGTTTCAATCCACGCGCCCGTGAGGGCGCGACCTACGGGCTGCTCAAACTTGTAACGCTCCCAGCCGTTTCAATCCACGCGCCCGTGAGGGCGCGACTTCCGGCCATCGCGGCAGCAGTGCGCGCTCGACAGTTTCA…	1220			1	1	1	1	1	1	1	1	1	0	1	1	0	0	1	0	1	1	1	1	0	1	1	11111111101100101111011	Spoligotype 14														14
A	LM184	JAAAYN010000097:52772,53991	GTTTCAATCCACGCGCCCGTGAGGGCGCGCCTTCCTTCTGCTGTGCGATCTCGCCGCATATGGCATGGTTTCAATCCACGCGCCCATGAGGGCGCGAAACGCGTCAGACGACCGGGACGGCGACGAACTCAGGTTTCAATCCACGCGCCCGTGAGGGCGCGACCCTCGCAGGTCGTGGCCTATGCAGGGATAGTCAGGTTTCAATCCACGCGCCCGTGAGGGCGCGACGATGCGGGCATCCAAGTCTTTCCAGCCCTGAACCAGTTTCAATCCACGCGCCCGTGAGGGCGCGACCTACGGGCTGCTCAAACTTGTAACGCTCCCAGCCGTTTCAATCCACGCGCCCGTGAGGGCGCGACTTCCGGCCATCGCGGCAGCAGTGCGCGCTCGACAGTTTCA…	1220			1	1	1	1	1	1	1	1	1	0	1	1	0	0	1	0	1	1	1	1	0	1	1	11111111101100101111011	Spoligotype 14														14
A	LM198	JAAAYO010000049:52772,53991	GTTTCAATCCACGCGCCCGTGAGGGCGCGCCTTCCTTCTGCTGTGCGATCTCGCCGCATATGGCATGGTTTCAATCCACGCGCCCATGAGGGCGCGAAACGCGTCAGACGACCGGGACGGCGACGAACTCAGGTTTCAATCCACGCGCCCGTGAGGGCGCGACCCTCGCAGGTCGTGGCCTATGCAGGGATAGTCAGGTTTCAATCCACGCGCCCGTGAGGGCGCGACGATGCGGGCATCCAAGTCTTTCCAGCCCTGAACCAGTTTCAATCCACGCGCCCGTGAGGGCGCGACCTACGGGCTGCTCAAACTTGTAACGCTCCCAGCCGTTTCAATCCACGCGCCCGTGAGGGCGCGACTTCCGGCCATCGCGGCAGCAGTGCGCGCTCGACAGTTTCA…	1220			1	1	1	1	1	1	1	1	1	0	1	1	0	0	1	0	1	1	1	1	0	1	1	11111111101100101111011	Spoligotype 14														14
A	LM199	JAAAYP010000095:52772,53991	GTTTCAATCCACGCGCCCGTGAGGGCGCGCCTTCCTTCTGCTGTGCGATCTCGCCGCATATGGCATGGTTTCAATCCACGCGCCCATGAGGGCGCGAAACGCGTCAGACGACCGGGACGGCGACGAACTCAGGTTTCAATCCACGCGCCCGTGAGGGCGCGACCCTCGCAGGTCGTGGCCTATGCAGGGATAGTCAGGTTTCAATCCACGCGCCCGTGAGGGCGCGACGATGCGGGCATCCAAGTCTTTCCAGCCCTGAACCAGTTTCAATCCACGCGCCCGTGAGGGCGCGACCTACGGGCTGCTCAAACTTGTAACGCTCCCAGCCGTTTCAATCCACGCGCCCGTGAGGGCGCGACTTCCGGCCATCGCGGCAGCAGTGCGCGCTCGACAGTTTCA…	1220			1	1	1	1	1	1	1	1	1	0	1	1	0	0	1	0	1	1	1	1	0	1	1	11111111101100101111011	Spoligotype 14														14
A	LM199	MSQV01000001:2724438,2725657	GTTTCAATCCACGCGCCCGTGAGGGCGCGCCTTCCTTCTGCTGTGCGATCTCGCCGCATATGGCATGGTTTCAATCCACGCGCCCATGAGGGCGCGAAACGCGTCAGACGACCGGGACGGCGACGAACTCAGGTTTCAATCCACGCGCCCGTGAGGGCGCGACCCTCGCAGGTCGTGGCCTATGCAGGGATAGTCAGGTTTCAATCCACGCGCCCGTGAGGGCGCGACGATGCGGGCATCCAAGTCTTTCCAGCCCTGAACCAGTTTCAATCCACGCGCCCGTGAGGGCGCGACCTACGGGCTGCTCAAACTTGTAACGCTCCCAGCCGTTTCAATCCACGCGCCCGTGAGGGCGCGACTTCCGGCCATCGCGGCAGCAGTGCGCGCTCGACAGTTTCA…	1220			1	1	1	1	1	1	1	1	1	0	1	1	0	0	1	0	1	1	1	1	0	1	1	11111111101100101111011	Spoligotype 14														14
A	LM205	JAAAYQ010000068:79494,80713	GTCGCGCCCTCACGGGCGCGTGGATTGAAACAAATGCTTTCGACGCGCATAAAGCGCTGGCGCAGGAGGTCGCGCCCTCACGGGCGCGTGGATTGAAACCTGTTCAAGCTCCGCCGCCTGATCCGCTTGCCGAGGTCGCGCCCTCACGGGCGCGTGGATTGAAACCTCGGGTTTCGGGATGTGCTTCAGATCTGCGTCGGTCGCGCCCTCACGGGCGCGTGGATTGAAACCGCTGCACGGATGCGCCAGGCGGCGAGGCGATCATGTCGCGCCCTCACGGGCGCGTGGATTGAAACTCGAGCGCATCGATGACGGTCACCCATCCCCCAATGGTCGCGCCCTCACGGGCGCGTGGATTGAAACGTGCCACCGACAGCGACGCACGTGGACCTGCAGATC…	1220			1	1	1	1	1	1	1	1	1	0	1	1	0	0	1	0	1	1	1	1	0	1	1	11111111101100101111011	Spoligotype 14														14
A	LM229	JAAAYR010000083:52772,53991	GTTTCAATCCACGCGCCCGTGAGGGCGCGCCTTCCTTCTGCTGTGCGATCTCGCCGCATATGGCATGGTTTCAATCCACGCGCCCATGAGGGCGCGAAACGCGTCAGACGACCGGGACGGCGACGAACTCAGGTTTCAATCCACGCGCCCGTGAGGGCGCGACCCTCGCAGGTCGTGGCCTATGCAGGGATAGTCAGGTTTCAATCCACGCGCCCGTGAGGGCGCGACGATGCGGGCATCCAAGTCTTTCCAGCCCTGAACCAGTTTCAATCCACGCGCCCGTGAGGGCGCGACCTACGGGCTGCTCAAACTTGTAACGCTCCCAGCCGTTTCAATCCACGCGCCCGTGAGGGCGCGACTTCCGGCCATCGCGGCAGCAGTGCGCGCTCGACAGTTTCA…	1220			1	1	1	1	1	1	1	1	1	0	1	1	0	0	1	0	1	1	1	1	0	1	1	11111111101100101111011	Spoligotype 14														14
A	LM358-02	JAABFM010000443:79539,80825	GTCGCGCCCTCACGGGCGCGTGGATTGAAACAAATGCTTTCGACGCGCATAAAGCGCTGGCGCAGGAGGTCGCGCCCTCACGGGCGCGTGGATTGAAACCTGTTCAAGCTCCGCCGCCTGATCCGCTTGCCGAGGTCGCGCCCTCACGGGCGCGTGGATTGAAACCTCGGGTTTCGGGATGTGCTTCAGATCTGCGTCGGTCGCGCCCTCACGGGCGCGTGGATTGAAACCGCTGCACGGATGCGCCAGGCGGCGAGGCGATCATGTCGCGCCCTCACGGGCGCGTGGATTGAAACTCGAGCGCATCGATGACGGTCACCCATCCCCCAATGGTCGCGCCCTCACGGGCGCGTGGATTGAAACGTGCCACCGACAGCGACGCACGTGGACCTGCAGATC…	1287			1	1	1	1	1	1	1	1	1	0	1	1	0	0	1	0	1	1	1	1	1	1	1	11111111101100101111111	Spoligotype 08								08
A	LM358-08	JAABFN010000092:52779,54065	GTTTCAATCCACGCGCCCGTGAGGGCGCGCCTTCCTTCTGCTGTGCGATCTCGCCGCATATGGCATGGTTTCAATCCACGCGCCCATGAGGGCGCGAAACGCGTCAGACGACCGGGACGGCGACGAACTCAGGTTTCAATCCACGCGCCCGTGAGGGCGCGACCCCCAGGATGCCGCGACGCCGCAGACTGGTCTTCTTGTTTCAATCCACGCGCCCGTGAGGGCGCGACCCTCGCAGGTCGTGGCCTATGCAGGGATAGTCAGGTTTCAATCCACGCGCCCGTGAGGGCGCGACGATGCGGGCATCCAAGTCTTTCCAGCCCTGAACCAGTTTCAATCCACGCGCCCGTGAGGGCGCGACCTACGGGCTGCTCAAACTTGTAACGCTCCCAGCCGTTT…	1287			1	1	1	1	1	1	1	1	1	0	1	1	0	0	1	0	1	1	1	1	1	1	1	11111111101100101111111	Spoligotype 08								08
A	LM358-13	JAABFO010000087:79580,80866	GTCGCGCCCTCACGGGCGCGTGGATTGAAACAAATGCTTTCGACGCGCATAAAGCGCTGGCGCAGGAGGTCGCGCCCTCACGGGCGCGTGGATTGAAACCTGTTCAAGCTCCGCCGCCTGATCCGCTTGCCGAGGTCGCGCCCTCACGGGCGCGTGGATTGAAACCTCGGGTTTCGGGATGTGCTTCAGATCTGCGTCGGTCGCGCCCTCACGGGCGCGTGGATTGAAACCGCTGCACGGATGCGCCAGGCGGCGAGGCGATCATGTCGCGCCCTCACGGGCGCGTGGATTGAAACTCGAGCGCATCGATGACGGTCACCCATCCCCCAATGGTCGCGCCCTCACGGGCGCGTGGATTGAAACGTGCCACCGACAGCGACGCACGTGGACCTGCAGATC…	1287			1	1	1	1	1	1	1	1	1	0	1	1	0	0	1	0	1	1	1	1	1	1	1	11111111101100101111111	Spoligotype 08								08
A	LM358-18	JAABFP010000085:52772,54058	GTTTCAATCCACGCGCCCGTGAGGGCGCGCCTTCCTTCTGCTGTGCGATCTCGCCGCATATGGCATGGTTTCAATCCACGCGCCCATGAGGGCGCGAAACGCGTCAGACGACCGGGACGGCGACGAACTCAGGTTTCAATCCACGCGCCCGTGAGGGCGCGACCCCCAGGATGCCGCGACGCCGCAGACTGGTCTTCTTGTTTCAATCCACGCGCCCGTGAGGGCGCGACCCTCGCAGGTCGTGGCCTATGCAGGGATAGTCAGGTTTCAATCCACGCGCCCGTGAGGGCGCGACGATGCGGGCATCCAAGTCTTTCCAGCCCTGAACCAGTTTCAATCCACGCGCCCGTGAGGGCGCGACCTACGGGCTGCTCAAACTTGTAACGCTCCCAGCCGTTT…	1287			1	1	1	1	1	1	1	1	1	0	1	1	0	0	1	0	1	1	1	1	1	1	1	11111111101100101111111	Spoligotype 08								08
A	LM358-22	JAABFQ010000025:79580,80866	GTCGCGCCCTCACGGGCGCGTGGATTGAAACAAATGCTTTCGACGCGCATAAAGCGCTGGCGCAGGAGGTCGCGCCCTCACGGGCGCGTGGATTGAAACCTGTTCAAGCTCCGCCGCCTGATCCGCTTGCCGAGGTCGCGCCCTCACGGGCGCGTGGATTGAAACCTCGGGTTTCGGGATGTGCTTCAGATCTGCGTCGGTCGCGCCCTCACGGGCGCGTGGATTGAAACCGCTGCACGGATGCGCCAGGCGGCGAGGCGATCATGTCGCGCCCTCACGGGCGCGTGGATTGAAACTCGAGCGCATCGATGACGGTCACCCATCCCCCAATGGTCGCGCCCTCACGGGCGCGTGGATTGAAACGTGCCACCGACAGCGACGCACGTGGACCTGCAGATC…	1287			1	1	1	1	1	1	1	1	1	0	1	1	0	0	1	0	1	1	1	1	1	1	1	11111111101100101111111	Spoligotype 08								08
A	LMG_9322	CCVY01000098:67470,68756	GTCGCGCCCTCACGGGCGCGTGGATTGAAACAAATGCTTTCGACGCGCATAAAGCGCTGGCGCAGGAGGTCGCGCCCTCACGGGCGCGTGGATTGAAACCTGTTCAAGCTCCGCCGCCTGATCCGCTTGCCGAGGTCGCGCCCTCACGGGCGCGTGGATTGAAACCTCGGGTTTCGGGATGTGCTTCAGATCTGCGTCGGTCGCGCCCTCACGGGCGCGTGGATTGAAACCGCTGCACGGATGCGCCAGGCGGCGAGGCGATCATGTCGCGCCCTCACGGGCGCGTGGATTGAAACTCGAGCGCATCGATGACGGTCACCCATCCCCCAATGGTCGCGCCCTCACGGGCGCGTGGATTGAAACGTGCCACCGACAGCGACGCACGTGGACCTGCAGATC…	1287			1	1	1	1	1	1	1	1	1	0	1	1	0	0	1	0	1	1	1	1	1	1	1	11111111101100101111111	Spoligotype 08								08
A	LMG_9322	MDJT01000185:79673,80959	GTCGCGCCCTCACGGGCGCGTGGATTGAAACAAATGCTTTCGACGCGCATAAAGCGCTGGCGCAGGAGGTCGCGCCCTCACGGGCGCGTGGATTGAAACCTGTTCAAGCTCCGCCGCCTGATCCGCTTGCCGAGGTCGCGCCCTCACGGGCGCGTGGATTGAAACCTCGGGTTTCGGGATGTGCTTCAGATCTGCGTCGGTCGCGCCCTCACGGGCGCGTGGATTGAAACCGCTGCACGGATGCGCCAGGCGGCGAGGCGATCATGTCGCGCCCTCACGGGCGCGTGGATTGAAACTCGAGCGCATCGATGACGGTCACCCATCCCCCAATGGTCGCGCCCTCACGGGCGCGTGGATTGAAACGTGCCACCGACAGCGACGCACGTGGACCTGCAGATC…	1287			1	1	1	1	1	1	1	1	1	0	1	1	0	0	1	0	1	1	1	1	1	1	1	11111111101100101111111	Spoligotype 08								08
	LMG_9322	JPYD01000255:65,620	GTCGCGCCCTCACGGGCGCGTGGATTGAAACTCATTGAACCCAAGGACCACTTCGCAGGGCGACTGTCGCGCCCTCACGGGCGCGTGGATTGAAACTGTCGAGCGCGCACTGCTGCCGCGATGGCCGGAAGTCGCGCCCTCACGGGCGCGTGGATTGAAACGGCTGGGAGCGTTACAAGTTTGAGCAGCCCGTAGGTCGCGCCCTCACGGGCGCGTGGATTGAAACTGGTTCAGGGCTGGAAAGACTTGGATGCCCGCATCGTCGCGCCCTCACGGGCGCGTGGATTGAAACCTGACTATCCCTGCATAGGCCACGACCTGCGAGGGTCGCGCCCTCACGGGCGCGTGGATTGAAACAAGAAGACCAGTCTGCGGCGTCGCGGCATCCTGGGGGTCGCG…	556			0	0	0	0	0	0	0	0	0	0	0	0	0	0	1	0	1	1	1	1	1	1	1	00000000000000101111111
A	LN003-10	JAABGK010000078:79527,80813	GTCGCGCCCTCACGGGCGCGTGGATTGAAACAAATGCTTTCGACGCGCATAAAGCGCTGGCGCAGGAGGTCGCGCCCTCACGGGCGCGTGGATTGAAACCTGTTCAAGCTCCGCCGCCTGATCCGCTTGCCGAGGTCGCGCCCTCACGGGCGCGTGGATTGAAACCTCGGGTTTCGGGATGTGCTTCAGATCTGCGTCGGTCGCGCCCTCACGGGCGCGTGGATTGAAACCGCTGCACGGATGCGCCAGGCGGCGAGGCGATCATGTCGCGCCCTCACGGGCGCGTGGATTGAAACTCGAGCGCATCGATGACGGTCACCCATCCCCCAATGGTCGCGCCCTCACGGGCGCGTGGATTGAAACGTGCCACCGACAGCGACGCACGTGGACCTGCAGATC…	1287			1	1	1	1	1	1	1	1	1	0	1	1	0	0	1	0	1	1	1	1	1	1	1	11111111101100101111111	Spoligotype 08								08
A	LN003-17	JAABGL010000025:79533,80819	GTCGCGCCCTCACGGGCGCGTGGATTGAAACAAATGCTTTCGACGCGCATAAAGCGCTGGCGCAGGAGGTCGCGCCCTCACGGGCGCGTGGATTGAAACCTGTTCAAGCTCCGCCGCCTGATCCGCTTGCCGAGGTCGCGCCCTCACGGGCGCGTGGATTGAAACCTCGGGTTTCGGGATGTGCTTCAGATCTGCGTCGGTCGCGCCCTCACGGGCGCGTGGATTGAAACCGCTGCACGGATGCGCCAGGCGGCGAGGCGATCATGTCGCGCCCTCACGGGCGCGTGGATTGAAACTCGAGCGCATCGATGACGGTCACCCATCCCCCAATGGTCGCGCCCTCACGGGCGCGTGGATTGAAACGTGCCACCGACAGCGACGCACGTGGACCTGCAGATC…	1287			1	1	1	1	1	1	1	1	1	0	1	1	0	0	1	0	1	1	1	1	1	1	1	11111111101100101111111	Spoligotype 08								08
A	LN005-04	JAABFK010000011:79939,81160	GTCGCGCCCTCACGGGCGCGTGGATTGAAACAAATGCTTTCGACGCGCATAAAGCGCTGGCGCAGGAGGTCGCGCCCTCACGGGCGCGTGGATTGAAACCTGTTCAAGCTCCGCCGCCTGATCCGCTTGCCGAGGTCGCGCCCTCACGGGCGCGTGGATTGAAACCGCTGCACGGATGCGCCAGGCGGCGAGGCGATCATGTCGCGCCCTCACGGGCGCGTGGATTGAAACTCGAGCGCATCGATGACGGTCACCCATCCCCCAATGGTCGCGCCCTCACGGGCGCGTGGATTGAAACGTGCCACCGACAGCGACGCACGTGGACCTGCAGATCGTCGCGCCCTCACGGGCGCGTGGATTGAAACCTCTCTCACGCCGCGCGTGCGAGATCCTGCGTGC…	1222			1	1	0	1	1	1	1	1	1	0	1	1	0	0	1	0	1	1	1	1	1	1	1	11011111101100101111111	Spoligotype 52
A	LN005-07	JAABFL010000233:79953,81174	GTCGCGCCCTCACGGGCGCGTGGATTGAAACAAATGCTTTCGACGCGCATAAAGCGCTGGCGCAGGAGGTCGCGCCCTCACGGGCGCGTGGATTGAAACCTGTTCAAGCTCCGCCGCCTGATCCGCTTGCCGAGGTCGCGCCCTCACGGGCGCGTGGATTGAAACCGCTGCACGGATGCGCCAGGCGGCGAGGCGATCATGTCGCGCCCTCACGGGCGCGTGGATTGAAACTCGAGCGCATCGATGACGGTCACCCATCCCCCAATGGTCGCGCCCTCACGGGCGCGTGGATTGAAACGTGCCACCGACAGCGACGCACGTGGACCTGCAGATCGTCGCGCCCTCACGGGCGCGTGGATTGAAACCTCTCTCACGCCGCGCGTGCGAGATCCTGCGTGC…	1222			1	1	0	1	1	1	1	1	1	0	1	1	0	0	1	0	1	1	1	1	1	1	1	11011111101100101111111	Spoligotype 52
A	LN006-01	JAABDP010000266:79523,80744	GTCGCGCCCTCACGGGCGCGTGGATTGAAACAAATGCTTTCGACGCGCATAAAGCGCTGGCGCAGGAGGTCGCGCCCTCACGGGCGCGTGGATTGAAACCTGTTCAAGCTCCGCCGCCTGATCCGCTTGCCGAGGTCGCGCCCTCACGGGCGCGTGGATTGAAACCGCTGCACGGATGCGCCAGGCGGCGAGGCGATCATGTCGCGCCCTCACGGGCGCGTGGATTGAAACTCGAGCGCATCGATGACGGTCACCCATCCCCCAATGGTCGCGCCCTCACGGGCGCGTGGATTGAAACGTGCCACCGACAGCGACGCACGTGGACCTGCAGATCGTCGCGCCCTCACGGGCGCGTGGATTGAAACCTCTCTCACGCCGCGCGTGCGAGATCCTGCGTGC…	1222			1	1	0	1	1	1	1	1	1	0	1	1	0	0	1	0	1	1	1	1	1	1	1	11011111101100101111111	Spoligotype 52
A	LN006-18	JAABDQ010000001:518377,519134	GTTTCAATCCACGCGCCCGTGAGGGCGCGCCTTCCTTCTGCTGTGCGATCTCGCCGCATATGGCATGGTTTCAATCCACGCGCCCATGAGGGCGCGAAACGCGTCAGACGACCGGGACGGCGACGAACTCAGGTTTCAATCCACGCGCCCATGAGGGCGCGAAACGCGTCAGACGACCGGGACGGCGACGAACTCAGGTTTCAATCCACGCGCCCGTGAGGGCGCGACCCCCAGGATGCCGCGACGCCGCAGACTGGTCTTCTTGTTTCAATCCACGCGCCCGTGAGGGCGCGACCCTCGCAGGTCGTGGCCTATGCAGGGATAGTCAGGTTTCAATCCACGCGCCCGTGAGGGCGCGACGATGCGGGCATCCAAGTCTTTCCAGCCCTGAACCAGTTT…	758	2x Xcc_02		1	1	1	1	0	1	0	0	0	0	0	0	0	0	0	0	0	0	1	1	1	1	1	11110100000000000011111	Spoligotype 43
A	LN007-02	JAABEX010000053:79529,80815	GTCGCGCCCTCACGGGCGCGTGGATTGAAACAAATGCTTTCGACGCGCATAAAGCGCTGGCGCAGGAGGTCGCGCCCTCACGGGCGCGTGGATTGAAACCTGTTCAAGCTCCGCCGCCTGATCCGCTTGCCGAGGTCGCGCCCTCACGGGCGCGTGGATTGAAACCTCGGGTTTCGGGATGTGCTTCAGATCTGCGTCGGTCGCGCCCTCACGGGCGCGTGGATTGAAACCGCTGCACGGATGCGCCAGGCGGCGAGGCGATCATGTCGCGCCCTCACGGGCGCGTGGATTGAAACTCGAGCGCATCGATGACGGTCACCCATCCCCCAATGGTCGCGCCCTCACGGGCGCGTGGATTGAAACGTGCCACCGACAGCGACGCACGTGGACCTGCAGATC…	1287			1	1	1	1	1	1	1	1	1	0	1	1	0	0	1	0	1	1	1	1	1	1	1	11111111101100101111111	Spoligotype 08								08
A	LN007-03	JAABEY010001353:79946,81167	GTCGCGCCCTCACGGGCGCGTGGATTGAAACAAATGCTTTCGACGCGCATAAAGCGCTGGCGCAGGAGGTCGCGCCCTCACGGGCGCGTGGATTGAAACCTGTTCAAGCTCCGCCGCCTGATCCGCTTGCCGAGGTCGCGCCCTCACGGGCGCGTGGATTGAAACCGCTGCACGGATGCGCCAGGCGGCGAGGCGATCATGTCGCGCCCTCACGGGCGCGTGGATTGAAACTCGAGCGCATCGATGACGGTCACCCATCCCCCAATGGTCGCGCCCTCACGGGCGCGTGGATTGAAACGTGCCACCGACAGCGACGCACGTGGACCTGCAGATCGTCGCGCCCTCACGGGCGCGTGGATTGAAACCTCTCTCACGCCGCGCGTGCGAGATCCTGCGTGC…	1222			1	1	0	1	1	1	1	1	1	0	1	1	0	0	1	0	1	1	1	1	1	1	1	11011111101100101111111	Spoligotype 52
A	LN007-05	JAABEZ010000519:79590,80811	GTCGCGCCCTCACGGGCGCGTGGATTGAAACAAATGCTTTCGACGCGCATAAAGCGCTGGCGCAGGAGGTCGCGCCCTCACGGGCGCGTGGATTGAAACCTGTTCAAGCTCCGCCGCCTGATCCGCTTGCCGAGGTCGCGCCCTCACGGGCGCGTGGATTGAAACCGCTGCACGGATGCGCCAGGCGGCGAGGCGATCATGTCGCGCCCTCACGGGCGCGTGGATTGAAACTCGAGCGCATCGATGACGGTCACCCATCCCCCAATGGTCGCGCCCTCACGGGCGCGTGGATTGAAACGTGCCACCGACAGCGACGCACGTGGACCTGCAGATCGTCGCGCCCTCACGGGCGCGTGGATTGAAACCTCTCTCACGCCGCGCGTGCGAGATCCTGCGTGC…	1222			1	1	0	1	1	1	1	1	1	0	1	1	0	0	1	0	1	1	1	1	1	1	1	11011111101100101111111	Spoligotype 52
A	LN007-07	JAABFA010000077:79590,80811	GTCGCGCCCTCACGGGCGCGTGGATTGAAACAAATGCTTTCGACGCGCATAAAGCGCTGGCGCAGGAGGTCGCGCCCTCACGGGCGCGTGGATTGAAACCTGTTCAAGCTCCGCCGCCTGATCCGCTTGCCGAGGTCGCGCCCTCACGGGCGCGTGGATTGAAACCGCTGCACGGATGCGCCAGGCGGCGAGGCGATCATGTCGCGCCCTCACGGGCGCGTGGATTGAAACTCGAGCGCATCGATGACGGTCACCCATCCCCCAATGGTCGCGCCCTCACGGGCGCGTGGATTGAAACGTGCCACCGACAGCGACGCACGTGGACCTGCAGATCGTCGCGCCCTCACGGGCGCGTGGATTGAAACCTCTCTCACGCCGCGCGTGCGAGATCCTGCGTGC…	1222			1	1	0	1	1	1	1	1	1	0	1	1	0	0	1	0	1	1	1	1	1	1	1	11011111101100101111111	Spoligotype 52
A	LN007-09	JAABFB010000147:79590,80811	GTCGCGCCCTCACGGGCGCGTGGATTGAAACAAATGCTTTCGACGCGCATAAAGCGCTGGCGCAGGAGGTCGCGCCCTCACGGGCGCGTGGATTGAAACCTGTTCAAGCTCCGCCGCCTGATCCGCTTGCCGAGGTCGCGCCCTCACGGGCGCGTGGATTGAAACCGCTGCACGGATGCGCCAGGCGGCGAGGCGATCATGTCGCGCCCTCACGGGCGCGTGGATTGAAACTCGAGCGCATCGATGACGGTCACCCATCCCCCAATGGTCGCGCCCTCACGGGCGCGTGGATTGAAACGTGCCACCGACAGCGACGCACGTGGACCTGCAGATCGTCGCGCCCTCACGGGCGCGTGGATTGAAACCTCTCTCACGCCGCGCGTGCGAGATCCTGCGTGC…	1222			1	1	0	1	1	1	1	1	1	0	1	1	0	0	1	0	1	1	1	1	1	1	1	11011111101100101111111	Spoligotype 52
A	LN007-10	JAABFC010000038:79593,80814	GTCGCGCCCTCACGGGCGCGTGGATTGAAACAAATGCTTTCGACGCGCATAAAGCGCTGGCGCAGGAGGTCGCGCCCTCACGGGCGCGTGGATTGAAACCTGTTCAAGCTCCGCCGCCTGATCCGCTTGCCGAGGTCGCGCCCTCACGGGCGCGTGGATTGAAACCGCTGCACGGATGCGCCAGGCGGCGAGGCGATCATGTCGCGCCCTCACGGGCGCGTGGATTGAAACTCGAGCGCATCGATGACGGTCACCCATCCCCCAATGGTCGCGCCCTCACGGGCGCGTGGATTGAAACGTGCCACCGACAGCGACGCACGTGGACCTGCAGATCGTCGCGCCCTCACGGGCGCGTGGATTGAAACCTCTCTCACGCCGCGCGTGCGAGATCCTGCGTGC…	1222			1	1	0	1	1	1	1	1	1	0	1	1	0	0	1	0	1	1	1	1	1	1	1	11011111101100101111111	Spoligotype 52
A	LP027-03	JAABIW010000211:52772,53992	GTTTCAATCCACGCGCCCGTGAGGGCGCGCCTTCCTTCTGCTGTGCGATCTCGCCGCATATGGCATGGTTTCAATCCACGCGCCCATGAGGGCGCGAAACGCGTCAGACGACCGGGACGGCGACGAACTCAGGTTTCAATCCACGCGCCCGTGAGGGCGCGACCCCCAGGATGCCGCGACGCCGCAGACTGGTCTTCTTGTTTCAATCCACGCGCCCGTGAGGGCGCGACCCTCGCAGGTCGTGGCCTATGCAGGGATAGTCAGGTTTCAATCCACGCGCCCGTGAGGGCGCGACGATGCGGGCATCCAAGTCTTTCCAGCCCTGAACCAGTTTCAATCCACGCGCCCGTGAGGGCGCGACCTACGGGCTGCTCAAACTTGTAACGCTCCCAGCCGTTT…	1221			1	1	1	1	1	1	1	1	1	0	0	1	0	0	1	0	1	1	1	1	1	1	1	11111111100100101111111	Spoligotype 33
A	LP027-05	JAABIX010000048:52772,53992	GTTTCAATCCACGCGCCCGTGAGGGCGCGCCTTCCTTCTGCTGTGCGATCTCGCCGCATATGGCATGGTTTCAATCCACGCGCCCATGAGGGCGCGAAACGCGTCAGACGACCGGGACGGCGACGAACTCAGGTTTCAATCCACGCGCCCGTGAGGGCGCGACCCCCAGGATGCCGCGACGCCGCAGACTGGTCTTCTTGTTTCAATCCACGCGCCCGTGAGGGCGCGACCCTCGCAGGTCGTGGCCTATGCAGGGATAGTCAGGTTTCAATCCACGCGCCCGTGAGGGCGCGACGATGCGGGCATCCAAGTCTTTCCAGCCCTGAACCAGTTTCAATCCACGCGCCCGTGAGGGCGCGACCTACGGGCTGCTCAAACTTGTAACGCTCCCAGCCGTTT…	1221			1	1	1	1	1	1	1	1	1	0	0	1	0	0	1	0	1	1	1	1	1	1	1	11111111100100101111111	Spoligotype 33
A	LP027-13	JAABIY010000167:52772,53992	GTTTCAATCCACGCGCCCGTGAGGGCGCGCCTTCCTTCTGCTGTGCGATCTCGCCGCATATGGCATGGTTTCAATCCACGCGCCCATGAGGGCGCGAAACGCGTCAGACGACCGGGACGGCGACGAACTCAGGTTTCAATCCACGCGCCCGTGAGGGCGCGACCCCCAGGATGCCGCGACGCCGCAGACTGGTCTTCTTGTTTCAATCCACGCGCCCGTGAGGGCGCGACCCTCGCAGGTCGTGGCCTATGCAGGGATAGTCAGGTTTCAATCCACGCGCCCGTGAGGGCGCGACGATGCGGGCATCCAAGTCTTTCCAGCCCTGAACCAGTTTCAATCCACGCGCCCGTGAGGGCGCGACCTACGGGCTGCTCAAACTTGTAACGCTCCCAGCCGTTT…	1221			1	1	1	1	1	1	1	1	1	0	0	1	0	0	1	0	1	1	1	1	1	1	1	11111111100100101111111	Spoligotype 33
A	LP028-03	JAABIZ010000062:52772,53992	GTTTCAATCCACGCGCCCGTGAGGGCGCGCCTTCCTTCTGCTGTGCGATCTCGCCGCATATGGCATGGTTTCAATCCACGCGCCCATGAGGGCGCGAAACGCGTCAGACGACCGGGACGGCGACGAACTCAGGTTTCAATCCACGCGCCCGTGAGGGCGCGACCCCCAGGATGCCGCGACGCCGCAGACTGGTCTTCTTGTTTCAATCCACGCGCCCGTGAGGGCGCGACCCTCGCAGGTCGTGGCCTATGCAGGGATAGTCAGGTTTCAATCCACGCGCCCGTGAGGGCGCGACGATGCGGGCATCCAAGTCTTTCCAGCCCTGAACCAGTTTCAATCCACGCGCCCGTGAGGGCGCGACCTACGGGCTGCTCAAACTTGTAACGCTCCCAGCCGTTT…	1221			1	1	1	1	1	1	1	1	1	0	0	1	0	0	1	0	1	1	1	1	1	1	1	11111111100100101111111	Spoligotype 33
A	LP028-05	JAABJA010000153:52772,53992	GTTTCAATCCACGCGCCCGTGAGGGCGCGCCTTCCTTCTGCTGTGCGATCTCGCCGCATATGGCATGGTTTCAATCCACGCGCCCATGAGGGCGCGAAACGCGTCAGACGACCGGGACGGCGACGAACTCAGGTTTCAATCCACGCGCCCGTGAGGGCGCGACCCCCAGGATGCCGCGACGCCGCAGACTGGTCTTCTTGTTTCAATCCACGCGCCCGTGAGGGCGCGACCCTCGCAGGTCGTGGCCTATGCAGGGATAGTCAGGTTTCAATCCACGCGCCCGTGAGGGCGCGACGATGCGGGCATCCAAGTCTTTCCAGCCCTGAACCAGTTTCAATCCACGCGCCCGTGAGGGCGCGACCTACGGGCTGCTCAAACTTGTAACGCTCCCAGCCGTTT…	1221			1	1	1	1	1	1	1	1	1	0	0	1	0	0	1	0	1	1	1	1	1	1	1	11111111100100101111111	Spoligotype 33
A	LP028-06	JAABJB010000227:52772,53992	GTTTCAATCCACGCGCCCGTGAGGGCGCGCCTTCCTTCTGCTGTGCGATCTCGCCGCATATGGCATGGTTTCAATCCACGCGCCCATGAGGGCGCGAAACGCGTCAGACGACCGGGACGGCGACGAACTCAGGTTTCAATCCACGCGCCCGTGAGGGCGCGACCCCCAGGATGCCGCGACGCCGCAGACTGGTCTTCTTGTTTCAATCCACGCGCCCGTGAGGGCGCGACCCTCGCAGGTCGTGGCCTATGCAGGGATAGTCAGGTTTCAATCCACGCGCCCGTGAGGGCGCGACGATGCGGGCATCCAAGTCTTTCCAGCCCTGAACCAGTTTCAATCCACGCGCCCGTGAGGGCGCGACCTACGGGCTGCTCAAACTTGTAACGCTCCCAGCCGTTT…	1221			1	1	1	1	1	1	1	1	1	0	0	1	0	0	1	0	1	1	1	1	1	1	1	11111111100100101111111	Spoligotype 33
A	LP029-13	JAABJC010000292:52775,54257	GTTTCAATCCACGCGCCCGTGAGGGCGCGCCTTCCTTCTGCTGTGCGATCTCGCCGCATATGGCATGGTTTCAATCCACGCGCCCATGAGGGCGCGAAACGCGTCAGACGACCGGGACGGCGACGAACTCAGGTTTCAATCCACGCGCCCGTGAGGGCGCGACCCCCAGGATGCCGCGACGCCGCAGACTGGTCTTCTTGTTTCAATCCACGCGCCCGTGAGGGCGCGACCCTCGCAGGTCGTGGCCTATGCAGGGATAGTCAGGTTTCAATCCACGCGCCCGTGAGGGCGCGACGATGCGGGCATCCAAGTCTTTCCAGCCCTGAACCAGTTTCAATCCACGCGCCCGTGAGGGCGCGACCTACGGGCTGCTCAAACTTGTAACGCTCCCAGCCGTTT…	1483			1	1	1	1	1	1	1	1	1	0	1	1	1	1	1	1	1	1	1	1	1	1	1	11111111101111111111111	Spoligotype 02		02
A	LP029-15	JAABJD010000140:52774,54256	GTTTCAATCCACGCGCCCGTGAGGGCGCGCCTTCCTTCTGCTGTGCGATCTCGCCGCATATGGCATGGTTTCAATCCACGCGCCCATGAGGGCGCGAAACGCGTCAGACGACCGGGACGGCGACGAACTCAGGTTTCAATCCACGCGCCCGTGAGGGCGCGACCCCCAGGATGCCGCGACGCCGCAGACTGGTCTTCTTGTTTCAATCCACGCGCCCGTGAGGGCGCGACCCTCGCAGGTCGTGGCCTATGCAGGGATAGTCAGGTTTCAATCCACGCGCCCGTGAGGGCGCGACGATGCGGGCATCCAAGTCTTTCCAGCCCTGAACCAGTTTCAATCCACGCGCCCGTGAGGGCGCGACCTACGGGCTGCTCAAACTTGTAACGCTCCCAGCCGTTT…	1483			1	1	1	1	1	1	1	1	1	0	1	1	1	1	1	1	1	1	1	1	1	1	1	11111111101111111111111	Spoligotype 02		02
A	LP030-1	JAABBM010000063:79541,80762	GTCGCGCCCTCACGGGCGCGTGGATTGAAACAAATGCTTTCGACGCGCATAAAGCGCTGGCGCAGGAGGTCGCGCCCTCACGGGCGCGTGGATTGAAACCTGTTCAAGCTCCGCCGCCTGATCCGCTTGCCGAGGTCGCGCCCTCACGGGCGCGTGGATTGAAACCGCTGCACGGATGCGCCAGGCGGCGAGGCGATCATGTCGCGCCCTCACGGGCGCGTGGATTGAAACTCGAGCGCATCGATGACGGTCACCCATCCCCCAATGGTCGCGCCCTCACGGGCGCGTGGATTGAAACGTGCCACCGACAGCGACGCACGTGGACCTGCAGATCGTCGCGCCCTCACGGGCGCGTGGATTGAAACCTCTCTCACGCCGCGCGTGCGAGATCCTGCGTGC…	1222			1	1	0	1	1	1	1	1	1	0	1	1	0	0	1	0	1	1	1	1	1	1	1	11011111101100101111111	Spoligotype 52
A	LP031-1	JAABBN010000178:79541,80762	GTCGCGCCCTCACGGGCGCGTGGATTGAAACAAATGCTTTCGACGCGCATAAAGCGCTGGCGCAGGAGGTCGCGCCCTCACGGGCGCGTGGATTGAAACCTGTTCAAGCTCCGCCGCCTGATCCGCTTGCCGAGGTCGCGCCCTCACGGGCGCGTGGATTGAAACCGCTGCACGGATGCGCCAGGCGGCGAGGCGATCATGTCGCGCCCTCACGGGCGCGTGGATTGAAACTCGAGCGCATCGATGACGGTCACCCATCCCCCAATGGTCGCGCCCTCACGGGCGCGTGGATTGAAACGTGCCACCGACAGCGACGCACGTGGACCTGCAGATCGTCGCGCCCTCACGGGCGCGTGGATTGAAACCTCTCTCACGCCGCGCGTGCGAGATCCTGCGTGC…	1222			1	1	0	1	1	1	1	1	1	0	1	1	0	0	1	0	1	1	1	1	1	1	1	11011111101100101111111	Spoligotype 52
A	LP032-1	JAABBO010000389:79541,80762	GTCGCGCCCTCACGGGCGCGTGGATTGAAACAAATGCTTTCGACGCGCATAAAGCGCTGGCGCAGGAGGTCGCGCCCTCACGGGCGCGTGGATTGAAACCTGTTCAAGCTCCGCCGCCTGATCCGCTTGCCGAGGTCGCGCCCTCACGGGCGCGTGGATTGAAACCGCTGCACGGATGCGCCAGGCGGCGAGGCGATCATGTCGCGCCCTCACGGGCGCGTGGATTGAAACTCGAGCGCATCGATGACGGTCACCCATCCCCCAATGGTCGCGCCCTCACGGGCGCGTGGATTGAAACGTGCCACCGACAGCGACGCACGTGGACCTGCAGATCGTCGCGCCCTCACGGGCGCGTGGATTGAAACCTCTCTCACGCCGCGCGTGCGAGATCCTGCGTGC…	1222			1	1	0	1	1	1	1	1	1	0	1	1	0	0	1	0	1	1	1	1	1	1	1	11011111101100101111111	Spoligotype 52
A	LP033-1	JAABBP010000035:79541,80762	GTCGCGCCCTCACGGGCGCGTGGATTGAAACAAATGCTTTCGACGCGCATAAAGCGCTGGCGCAGGAGGTCGCGCCCTCACGGGCGCGTGGATTGAAACCTGTTCAAGCTCCGCCGCCTGATCCGCTTGCCGAGGTCGCGCCCTCACGGGCGCGTGGATTGAAACCGCTGCACGGATGCGCCAGGCGGCGAGGCGATCATGTCGCGCCCTCACGGGCGCGTGGATTGAAACTCGAGCGCATCGATGACGGTCACCCATCCCCCAATGGTCGCGCCCTCACGGGCGCGTGGATTGAAACGTGCCACCGACAGCGACGCACGTGGACCTGCAGATCGTCGCGCCCTCACGGGCGCGTGGATTGAAACCTCTCTCACGCCGCGCGTGCGAGATCCTGCGTGC…	1222			1	1	0	1	1	1	1	1	1	0	1	1	0	0	1	0	1	1	1	1	1	1	1	11011111101100101111111	Spoligotype 52
A	LP034-1	JAABBQ010000010:79539,80760	GTCGCGCCCTCACGGGCGCGTGGATTGAAACAAATGCTTTCGACGCGCATAAAGCGCTGGCGCAGGAGGTCGCGCCCTCACGGGCGCGTGGATTGAAACCTGTTCAAGCTCCGCCGCCTGATCCGCTTGCCGAGGTCGCGCCCTCACGGGCGCGTGGATTGAAACCGCTGCACGGATGCGCCAGGCGGCGAGGCGATCATGTCGCGCCCTCACGGGCGCGTGGATTGAAACTCGAGCGCATCGATGACGGTCACCCATCCCCCAATGGTCGCGCCCTCACGGGCGCGTGGATTGAAACGTGCCACCGACAGCGACGCACGTGGACCTGCAGATCGTCGCGCCCTCACGGGCGCGTGGATTGAAACCTCTCTCACGCCGCGCGTGCGAGATCCTGCGTGC…	1222			1	1	0	1	1	1	1	1	1	0	1	1	0	0	1	0	1	1	1	1	1	1	1	11011111101100101111111	Spoligotype 52
A	LP035-1	JAABBR010000015:79541,80762	GTCGCGCCCTCACGGGCGCGTGGATTGAAACAAATGCTTTCGACGCGCATAAAGCGCTGGCGCAGGAGGTCGCGCCCTCACGGGCGCGTGGATTGAAACCTGTTCAAGCTCCGCCGCCTGATCCGCTTGCCGAGGTCGCGCCCTCACGGGCGCGTGGATTGAAACCGCTGCACGGATGCGCCAGGCGGCGAGGCGATCATGTCGCGCCCTCACGGGCGCGTGGATTGAAACTCGAGCGCATCGATGACGGTCACCCATCCCCCAATGGTCGCGCCCTCACGGGCGCGTGGATTGAAACGTGCCACCGACAGCGACGCACGTGGACCTGCAGATCGTCGCGCCCTCACGGGCGCGTGGATTGAAACCTCTCTCACGCCGCGCGTGCGAGATCCTGCGTGC…	1222			1	1	0	1	1	1	1	1	1	0	1	1	0	0	1	0	1	1	1	1	1	1	1	11011111101100101111111	Spoligotype 52
A	LP036-1	JAABBS010000425:79797,81018	GTCGCGCCCTCACGGGCGCGTGGATTGAAACAAATGCTTTCGACGCGCATAAAGCGCTGGCGCAGGAGGTCGCGCCCTCACGGGCGCGTGGATTGAAACCTGTTCAAGCTCCGCCGCCTGATCCGCTTGCCGAGGTCGCGCCCTCACGGGCGCGTGGATTGAAACCGCTGCACGGATGCGCCAGGCGGCGAGGCGATCATGTCGCGCCCTCACGGGCGCGTGGATTGAAACTCGAGCGCATCGATGACGGTCACCCATCCCCCAATGGTCGCGCCCTCACGGGCGCGTGGATTGAAACGTGCCACCGACAGCGACGCACGTGGACCTGCAGATCGTCGCGCCCTCACGGGCGCGTGGATTGAAACCTCTCTCACGCCGCGCGTGCGAGATCCTGCGTGC…	1222			1	1	0	1	1	1	1	1	1	0	1	1	0	0	1	0	1	1	1	1	1	1	1	11011111101100101111111	Spoligotype 52
A	mf20	CP009007:4522472,4523691	GTCGCGCCCTCACGGGCGCGTGGATTGAAACAAATGCTTTCGACGCGCATAAAGCGCTGGCGCAGGAGGTCGCGCCCTCACGGGCGCGTGGATTGAAACCTGTTCAAGCTCCGCCGCCTGATCCGCTTGCCGAGGTCGCGCCCTCACGGGCGCGTGGATTGAAACCTCGGGTTTCGGGATGTGCTTCAGATCTGCGTCGGTCGCGCCCTCACGGGCGCGTGGATTGAAACCGCTGCACGGATGCGCCAGGCGGCGAGGCGATCATGTCGCGCCCTCACGGGCGCGTGGATTGAAACTCGAGCGCATCGATGACGGTCACCCATCCCCCAATGGTCGCGCCCTCACGGGCGCGTGGATTGAAACGTGCCACCGACAGCGACGCACGTGGACCTGCAGATC…	1220			1	1	1	1	1	1	1	1	1	0	1	1	0	0	1	0	1	1	1	1	0	1	1	11111111101100101111011	Spoligotype 14														14
A	MN10	CP009004:4499101,4500320	GTCGCGCCCTCACGGGCGCGTGGATTGAAACAAATGCTTTCGACGCGCATAAAGCGCTGGCGCAGGAGGTCGCGCCCTCACGGGCGCGTGGATTGAAACCTGTTCAAGCTCCGCCGCCTGATCCGCTTGCCGAGGTCGCGCCCTCACGGGCGCGTGGATTGAAACCTCGGGTTTCGGGATGTGCTTCAGATCTGCGTCGGTCGCGCCCTCACGGGCGCGTGGATTGAAACCGCTGCACGGATGCGCCAGGCGGCGAGGCGATCATGTCGCGCCCTCACGGGCGCGTGGATTGAAACTCGAGCGCATCGATGACGGTCACCCATCCCCCAATGGTCGCGCCCTCACGGGCGCGTGGATTGAAACGTGCCACCGACAGCGACGCACGTGGACCTGCAGATC…	1220			1	1	1	1	1	1	1	1	1	0	1	1	0	0	1	0	1	1	1	1	0	1	1	11111111101100101111011	Spoligotype 14														14
A	MN11	CP009001:4497770,4498989	GTCGCGCCCTCACGGGCGCGTGGATTGAAACAAATGCTTTCGACGCGCATAAAGCGCTGGCGCAGGAGGTCGCGCCCTCACGGGCGCGTGGATTGAAACCTGTTCAAGCTCCGCCGCCTGATCCGCTTGCCGAGGTCGCGCCCTCACGGGCGCGTGGATTGAAACCTCGGGTTTCGGGATGTGCTTCAGATCTGCGTCGGTCGCGCCCTCACGGGCGCGTGGATTGAAACCGCTGCACGGATGCGCCAGGCGGCGAGGCGATCATGTCGCGCCCTCACGGGCGCGTGGATTGAAACTCGAGCGCATCGATGACGGTCACCCATCCCCCAATGGTCGCGCCCTCACGGGCGCGTGGATTGAAACGTGCCACCGACAGCGACGCACGTGGACCTGCAGATC…	1220			1	1	1	1	1	1	1	1	1	0	1	1	0	0	1	0	1	1	1	1	0	1	1	11111111101100101111011	Spoligotype 14														14
A	MN12	CP008998:4499090,4500309	GTCGCGCCCTCACGGGCGCGTGGATTGAAACAAATGCTTTCGACGCGCATAAAGCGCTGGCGCAGGAGGTCGCGCCCTCACGGGCGCGTGGATTGAAACCTGTTCAAGCTCCGCCGCCTGATCCGCTTGCCGAGGTCGCGCCCTCACGGGCGCGTGGATTGAAACCTCGGGTTTCGGGATGTGCTTCAGATCTGCGTCGGTCGCGCCCTCACGGGCGCGTGGATTGAAACCGCTGCACGGATGCGCCAGGCGGCGAGGCGATCATGTCGCGCCCTCACGGGCGCGTGGATTGAAACTCGAGCGCATCGATGACGGTCACCCATCCCCCAATGGTCGCGCCCTCACGGGCGCGTGGATTGAAACGTGCCACCGACAGCGACGCACGTGGACCTGCAGATC…	1220			1	1	1	1	1	1	1	1	1	0	1	1	0	0	1	0	1	1	1	1	0	1	1	11111111101100101111011	Spoligotype 14														14
A	NCPPB_211	JAABAS010000005:87117,88533	GTCGCGCCCTCACGGGCGCGTGGATTGAAACAAATGCTTTCGACGCGCATAAAGCGCTGGCGCAGGAGGTCGCGCCCTCACGGGCGCGTGGATTGAAACCTGTTCAAGCTCCGCCGCCTGATCCGCTTGCCGAGGTCGCGCCCTCACGGGCGCGTGGATTGAAACCTCGGGTTTCGGGATGTGCTTCAGATCTGCGTCGGTCGCGCCCTCACGGGCGCGTGGATTGAAACCGCTGCACGGATGCGCCAGGCGGCGAGGCGATCATGTCGCGCCCTCACGGGCGCGTGGATTGAAACTCGAGCGCATCGATGACGGTCACCCATCCCCCAATGGTCGCGCCCTCACGGGCGCGTGGATTGAAACGTGCCACCGACAGCGACGCACGTGGACCTGCAGATC…	1417			1	1	1	1	1	1	1	1	1	0	1	1	0	1	1	1	1	1	1	1	1	1	1	11111111101101111111111	Spoligotype 04				04
A	NCPPB_226	JAABCW010000116:52772,54058	GTTTCAATCCACGCGCCCGTGAGGGCGCGCCTTCCTTCTGCTGTGCGATCTCGCCGCATATGGCATGGTTTCAATCCACGCGCCCATGAGGGCGCGAAACGCGTCAGACGACCGGGACGGCGACGAACTCAGGTTTCAATCCACGCGCCCGTGAGGGCGCGACCCCCAGGATGCCGCGACGCCGCAGACTGGTCTTCTTGTTTCAATCCACGCGCCCGTGAGGGCGCGACCCTCGCAGGTCGTGGCCTATGCAGGGATAGTCAGGTTTCAATCCACGCGCCCGTGAGGGCGCGACGATGCGGGCATCCAAGTCTTTCCAGCCCTGAACCAGTTTCAATCCACGCGCCCGTGAGGGCGCGACCTACGGGCTGCTCAAACTTGTAACGCTCCCAGCCGTTT…	1287			1	1	1	1	1	1	1	1	1	0	1	1	0	0	1	0	1	1	1	1	1	1	1	11111111101100101111111	Spoligotype 08								08
A	NCPPB_406	JAABCX010000082:52772,54058	GTTTCAATCCACGCGCCCGTGAGGGCGCGCCTTCCTTCTGCTGTGCGATCTCGCCGCATATGGCATGGTTTCAATCCACGCGCCCATGAGGGCGCGAAACGCGTCAGACGACCGGGACGGCGACGAACTCAGGTTTCAATCCACGCGCCCGTGAGGGCGCGACCCCCAGGATGCCGCGACGCCGCAGACTGGTCTTCTTGTTTCAATCCACGCGCCCGTGAGGGCGCGACCCTCGCAGGTCGTGGCCTATGCAGGGATAGTCAGGTTTCAATCCACGCGCCCGTGAGGGCGCGACGATGCGGGCATCCAAGTCTTTCCAGCCCTGAACCAGTTTCAATCCACGCGCCCGTGAGGGCGCGACCTACGGGCTGCTCAAACTTGTAACGCTCCCAGCCGTTT…	1287			1	1	1	1	1	1	1	1	1	0	1	1	0	0	1	0	1	1	1	1	1	1	1	11111111101100101111111	Spoligotype 08								08
A	NCPPB_3562	CCXZ01000185:57,1272	GTCGCGCCCTCACGGGCGCGTGGATTGAAACAAATGCTTTCGACGCGCATAAAGCGCTGGCGCAGGAGGTCGCGCCCTCACGGGCGCGTGGATTGAAACCTGTTCAAGCTCCGCCGCCTGATCCGCTTGCCGAGGTCGCGCCCTCACGGGCGCGTGGATTGAAACCTCGGGTTTCGGGATGTGCTTCAGATCTGCGTCGGTCGCGCCCTCACGGGCGCGTGGATTGAAACCGCTGCACGGATGCGCCAGGCGGCGAGGCGATCATGTCGCGCCCTCACGGGCGCGTGGATTGAAACTCGAGCGCATCGATGACGGTCACCCATCCCCCAATGGTCGCGCCCTCACGGGCGCGTGGATTGAAACGCCATCATGCTTTGAATGCGCTTACCCACGGCGAAG…	1216			1	1	1	1	1	0	0	0	0	0	1	1	1	1	1	1	1	1	1	1	1	1	1	11111000001111111111111	Spoligotype 15															15
A*	NCPPB_3607	CDAT01000231:17522,18742	GTCGCGCCCTCACGGGCGCGTGGATTGAAACAAATGCTTTCGACGCGCATAAAGCGCTGGCGCAGGAGGTCGCGCCCTCACGGGCGCGTGGATTGAAACCTGTTCAAGCTCCGCCGCCTGATCCGCTTGCCGAGGTCGCGCCCTCACGGGCGCGTGGATTGAAACCTCGGGTTTCGGGATGTGCTTCAGATCTGCGTCGGTCGCGCCCTCACGGGCGCGTGGATTGAAACCGCTGCACGGATGCGCCAGGCGGCGAGGCGATCATGTCGCGCCCTCACGGGCGCGTGGATTGAAACGTGCCACCGACAGCGACGCACGTGGACCTGCAGATCGTCGCGCCCTCACGGGCGCGTGGATTGAAACCTCTCTCACGCCGCGCGTGCGAGATCCTGCGTGCGT…	1221			1	1	1	1	0	1	1	1	1	1	1	1	1	0	0	1	1	0	1	1	0	1	1	11110111111110011011011	Spoligotype 10										10
Aw	NCPPB_3608	CCWG01000045:27069,27299	GGTCGCGCCCTCACGGGCGCGTGGATTGAAACAAATGCTTTCGACGCGCATAAAGCGCTGGCGCAGGAGGTCGCGCCCTCACGGGCGCGTGGATTGAAACCTGTTCAAGCTCCGCCGCCTGATCCGCTTGCCGAGGTCGCGCCCTCACGGGCGCGTGGATTGAAACCTCGGGTTTCGGGATGTGCTTCAGATCTGCGTCGGTCGCGCCCTCACGGGCGCGTGGATTGAAAC	231			1	1	1	0	0	0	0	0	0	0	0	0	0	0	0	0	0	0	0	0	0	0	0
Aw	NCPPB_3608	CCWG01000047:88,1372	GTCGCGCCCTCACGGGCGCGTGGATTGAAACTCGAGCGCATCGATGACGGTCACCCATCCCCCAATGGTCGCGCCCTCACGGGCGCGTGGATTGAAACGTGCCACCGACAGCGACGCACGTGGACCTGCAGATCGTCGCGCCCTCACGGGCGCGTGGATTGAAACCTCTCTCACGCCGCGCGTGCGAGATCCTGCGTGCGTCGCGCCCTCACGGGCGCGTGGATTGAAACGCAGACTGCCGAGGCCGGCATGCTGGAGGGGCGCCTGTCGCGCCCTCACGGGCGCGTGGATTGAAACGGGTTAACAACGCCTTGAAACGGCTTTGCCGCGACGCGTCGCGCCCTCACGGGCGCGTGGATTGAAACACGTCTTGGACCTGGGTGTGGTTGCTGAGATAGT…	1285			0	0	0	0	1	1	1	1	1	1	1	1	1	1	1	1	1	1	1	1	1	1	1
Aw	NCPPB_3608	CCWG01000045:27070,CCWG01000047:1372	GTCGCGCCCTCACGGGCGCGTGGATTGAAACAAATGCTTTCGACGCGCATAAAGCGCTGGCGCAGGAGGTCGCGCCCTCACGGGCGCGTGGATTGAAACCTGTTCAAGCTCCGCCGCCTGATCCGCTTGCCGAGGTCGCGCCCTCACGGGCGCGTGGATTGAAACCTCGGGTTTCGGGATGTGCTTCAGATCTGCGTCGGTCGCGCCCTCACGGGCGCGTGGATTGAAACTGTTAGCGCCGATGTAAAACTGACCCACAGCGCCGAAGTAAAAGTNNNNNNNNNNNNNNNNNNNNNNNNNNNNNNNNNNNNNNNNNNNNNNNNNNNNNNNNNNNNNNNNNNNNNNNNNNNNNNNNNNNNNNNNNNNNNNNNNNNNTCGGCGATCCAACGAAAAGTGGGT…	1747	IS element @ contig ends		1	1	1	1	1	1	1	1	1	1	1	1	1	1	1	1	1	1	1	1	1	1	1	11111111111111111111111	Spoligotype 01	01
A	NCPPB_3610	CDAO01001182:4306,5723	GTCGCGCCCTCACGGGCGCGTGGATTGAAACAAATGCTTTCGACGCGCATAAAGCGCTGGCGCAGGAGGTCGCGCCCTCACGGGCGCGTGGATTGAAACCTGTTCAAGCTCCGCCGCCTGATCCGCTTGCCGAGGTCGCGCCCTCACGGGCGCGTGGATTGAAACCTCGGGTTTCGGGATGTGCTTCAGATCTGCGTCGGTCGCGCCCTCACGGGCGCGTGGATTGAAACCGCTGCACGGATGCGCCAGGCGGCGAGGCGATCATGTCGCGCCCTCACGGGCGCGTGGATTGAAACTCGAGCGCATCGATGACGGTCACCCATCCCCCAATGGTCGCGCCCTCACGGGCGCGTGGATTGAAACGTGCCACCGACAGCGACGCACGTGGACCTGCAGATC…	1418			1	1	1	1	1	1	1	1	1	0	1	1	1	1	1	0	1	1	1	1	1	1	1	11111111101111101111111	Spoligotype 06						06
A	NCPPB_3612	CDAQ01000143:32171,33588	GTCGCGCCCTCACGGGCGCGTGGATTGAAACAAATGCTTTCGACGCGCATAAAGCGCTGGCGCAGGAGGTCGCGCCCTCACGGGCGCGTGGATTGAAACCTGTTCAAGCTCCGCCGCCTGATCCGCTTGCCGAGGTCGCGCCCTCACGGGCGCGTGGATTGAAACCTCGGGTTTCGGGATGTGCTTCAGATCTGCGTCGGTCGCGCCCTCACGGGCGCGTGGATTGAAACCGCTGCACGGATGCGCCAGGCGGCGAGGCGATCATGTCGCGCCCTCACGGGCGCGTGGATTGAAACTCGAGCGCATCGATGACGGTCACCCATCCCCCAATGGTCGCGCCCTCACGGGCGCGTGGATTGAAACGTGCCACCGACAGCGACGCACGTGGACCTGCAGATC…	1418			1	1	1	1	1	1	1	1	1	0	1	1	1	0	1	1	1	1	1	1	1	1	1	11111111101110111111111	Spoligotype 05					05
	NCPPB_3615	CDHC01001308:4327,5542	GTCGCGCCCTCACGGGCGCGTGGATTGAAACAAATGCTTTCGACGCGCATAAAGCGCTGGCGCAGGAGGTCGCGCCCTCACGGGCGCGTGGATTGAAACCTGTTCAAGCTCCGCCGCCTGATCCGCTTGCCGAGGTCGCGCCCTCACGGGCGCGTGGATTGAAACCTCGGGTTTCGGGATGTGCTTCAGATCTGCGTCGGTCGCGCCCTCACGGGCGCGTGGATTGAAACCGCTGCACGGATGCGCCAGGCGGCGAGGCGATCATGTCGCGCCCTCACGGGCGCGTGGATTGAAACTCGAGCGCATCGATGACGGTCACCCATCCCCCAATGGTCGCGCCCTCACGGGCGCGTGGATTGAAACGCCATCATGCTTTGAATGCGCTTACCCACGGCGAAG…	1216			1	1	1	1	1	0	0	0	0	0	1	1	1	1	1	1	1	1	1	1	1	1	1	11111000001111111111111	Spoligotype 15															15
A*	NCPPB_3615	CDAM01000157:4320,5341	GTCGCGCCCTCACGGGCGCGTGGATTGAAACCGCTGCACGGATGCGCCAGGCGGCGAGGCGATCATGTCGCGCCCTCACGGGCGCGTGGATTGAAACGTGCCACCGACAGCGACGCACGTGGACCTGCAGATCGTCGCGCCCTCACGGGCGCGTGGATTGAAACCTCTCTCACGCCGCGCGTGCGAGATCCTGCGTGCGTCGCGCCCTCACGGGCGCGTGGATTGAAACGCAGACTGCCGAGGCCGGCATGCTGGAGGGGCGCCTGTCGCGCCCTCACGGGCGCGTGGATTGAAACGGGTTAACAACGCCTTGAAACGGCTTTGCCGCGACGCGTCGCGCCCTCACGGGCGCGTGGATTGAAACACGTCTTGGACCTGGGTGTGGTTGCTGAGATAGTC…	1022			0	0	0	1	0	1	1	1	1	1	1	1	1	0	0	1	1	0	1	1	0	1	1	00010111111110011011011	Spoligotype 24
	NIGEB-88	LJGA01000004:85718,86610	GTCGCGCCCTCACGGGCGCGTGGATTGAAACGTGCCACCGACAGCGACGCACGTGGACCTGCAGATCGTCGCGCCCTCACGGGCGCGTGGATTGAAACCTCTCTCACGCCGCGCGTGCGAGATCCTGCGTGCGTCGCGCCCTCACGGGCGCGTGGATTGAAACGCAGACTGCCGAGGCCGGCATGCTGGAGGGGCGCCTGTCGCGCCCTCACGGGCGCGTGGATTGAAACGGGTTAACAACGCCTTGAAACGGCTTTGCCGCGACGCGTCGCGCCCTCACGGGCGCGTGGATTGAAACACGTCTTGGACCTGGGTGTGGTTGCTGAGATAGTCAGTCGCGCCCTCACGGGCGCGTGGATTGAAACGCCATCATGCTTTGAATGCGCTTACCCACGGCGA…	893			0	0	0	0	0	1	1	1	1	1	1	1	1	0	0	0	0	0	1	1	1	1	1	00000111111110000011111	Spoligotype 45
	NIGEB-386	JRON01000038:25932,26824	GTCGCGCCCTCACGGGCGCGTGGATTGAAACGTGCCACCGACAGCGACGCACGTGGACCTGCAGATCGTCGCGCCCTCACGGGCGCGTGGATTGAAACCTCTCTCACGCCGCGCGTGCGAGATCCTGCGTGCGTCGCGCCCTCACGGGCGCGTGGATTGAAACGCAGACTGCCGAGGCCGGCATGCTGGAGGGGCGCCTGTCGCGCCCTCACGGGCGCGTGGATTGAAACGGGTTAACAACGCCTTGAAACGGCTTTGCCGCGACGCGTCGCGCCCTCACGGGCGCGTGGATTGAAACACGTCTTGGACCTGGGTGTGGTTGCTGAGATAGTCAGTCGCGCCCTCACGGGCGCGTGGATTGAAACGCCATCATGCTTTGAATGCGCTTACCCACGGCGA…	893			0	0	0	0	0	1	1	1	1	1	1	1	1	0	0	0	0	0	1	1	1	1	1	00000111111110000011111	Spoligotype 45
A	NT17	CP008995:4522479,4523698	GTCGCGCCCTCACGGGCGCGTGGATTGAAACAAATGCTTTCGACGCGCATAAAGCGCTGGCGCAGGAGGTCGCGCCCTCACGGGCGCGTGGATTGAAACCTGTTCAAGCTCCGCCGCCTGATCCGCTTGCCGAGGTCGCGCCCTCACGGGCGCGTGGATTGAAACCTCGGGTTTCGGGATGTGCTTCAGATCTGCGTCGGTCGCGCCCTCACGGGCGCGTGGATTGAAACCGCTGCACGGATGCGCCAGGCGGCGAGGCGATCATGTCGCGCCCTCACGGGCGCGTGGATTGAAACTCGAGCGCATCGATGACGGTCACCCATCCCCCAATGGTCGCGCCCTCACGGGCGCGTGGATTGAAACGTGCCACCGACAGCGACGCACGTGGACCTGCAGATC…	1220			1	1	1	1	1	1	1	1	1	0	1	1	0	0	1	0	1	1	1	1	0	1	1	11111111101100101111011	Spoligotype 14														14
	SN3-3	CP060002:4569054,4570209	GTCGCGCCCTCACGGGCGCGTGGATTGAAACAAATGCTTTCGACGCGCATAAAGCGCTGGCGCAGGAGGTCGCGCCCTCACGGGCGCGTGGATTGAAACCTGTTCAAGCTCCGCCGCCTGATCCGCTTGCCGAGGTCGCGCCCTCACGGGCGCGTGGATTGAAACCTCGGGTTTCGGGATGTGCTTCAGATCTGCGTCGGTCGCGCCCTCACGGGCGCGTGGATTGAAACCGCTGCACGGATGCGCCAGGCGGCGAGGCGATCATGTCGCGCCCTCACGGGCGCGTGGATTGAAACTCGAGCGCATCGATGACGGTCACCCATCCCCCAATGGTCGCGCCCTCACGGGCGCGTGGATTGAAACGTGCCACCGACAGCGACGCACGTGGACCTGCAGATC…	1156			1	1	1	1	1	1	1	1	1	0	1	0	0	0	0	0	1	1	1	1	1	1	1	11111111101000001111111	Spoligotype 21
	T4	CP059992:4544324,4545543	GTCGCGCCCTCACGGGCGCGTGGATTGAAACAAATGCTTTCGACGCGCATAAAGCGCTGGCGCAGGAGGTCGCGCCCTCACGGGCGCGTGGATTGAAACCTGTTCAAGCTCCGCCGCCTGATCCGCTTGCCGAGGTCGCGCCCTCACGGGCGCGTGGATTGAAACCTCGGGTTTCGGGATGTGCTTCAGATCTGCGTCGGTCGCGCCCTCACGGGCGCGTGGATTGAAACCGCTGCACGGATGCGCCAGGCGGCGAGGCGATCATGTCGCGCCCTCACGGGCGCGTGGATTGAAACTCGAGCGCATCGATGACGGTCACCCATCCCCCAATGGTCGCGCCCTCACGGGCGCGTGGATTGAAACGTGCCACCGACAGCGACGCACGTGGACCTGCAGATC…	1220			1	1	1	1	1	1	1	1	1	0	1	1	0	0	1	0	1	1	1	1	0	1	1	11111111101100101111011	Spoligotype 14														14
Aw	TX160042	CP020882:702499,703783	GTTTCAATCCACGCGCCCGTGAGGGCGCGCCTTCCTTCTGCTGTGCGATCTCGCCGCATATGGCATGGTTTCAATCCACGCGCCCATGAGGGCGCGAAACGCGTCAGACGACCGGGACGGCGACGAACTCAGGTTTCAATCCACGCGCCCGTGAGGGCGCGACCCCCAGGATGCCGCGACGCCGCAGACTGGTCTTCTTGTTTCAATCCACGCGCCCGTGAGGGCGCGACCCTCGCAGGTCGTGGCCTATGCAGGGATAGTCAGGTTTCAATCCACGCGCCCGTGAGGGCGCGACGATGCGGGCATCCAAGTCTTTCCAGCCCTGAACCAGTTTCAATCCACGCGCCCGTGAGGGCGCGACCTACGGGCTGCTCAAACTTGTAACGCTCCCAGCCGTTT…	1285			0	0	0	0	1	1	1	1	1	1	1	1	1	1	1	1	1	1	1	1	1	1	1
Aw	TX160042	CP020882:705838,706068	GTTTCAATCCACGCGCCCGTGAGGGCGCGACCGACGCAGATCTGAAGCACATCCCGAAACCCGAGGTTTCAATCCACGCGCCCGTGAGGGCGCGACCTCGGCAAGCGGATCAGGCGGCGGAGCTTGAACAGGTTTCAATCCACGCGCCCGTGAGGGCGCGACCTCCTGCGCCAGCGCTTTATGCGCGTCGAAAGCATTTGTTTCAATCCACGCGCCCGTGAGGGCGCGACC	231			1	1	1	0	0	0	0	0	0	0	0	0	0	0	0	0	0	0	0	0	0	0	0
Aw	TX160042	CP020882:702499,706067	GTTTCAATCCACGCGCCCGTGAGGGCGCGCCTTCCTTCTGCTGTGCGATCTCGCCGCATATGGCATGGTTTCAATCCACGCGCCCATGAGGGCGCGAAACGCGTCAGACGACCGGGACGGCGACGAACTCAGGTTTCAATCCACGCGCCCGTGAGGGCGCGACCCCCAGGATGCCGCGACGCCGCAGACTGGTCTTCTTGTTTCAATCCACGCGCCCGTGAGGGCGCGACCCTCGCAGGTCGTGGCCTATGCAGGGATAGTCAGGTTTCAATCCACGCGCCCGTGAGGGCGCGACGATGCGGGCATCCAAGTCTTTCCAGCCCTGAACCAGTTTCAATCCACGCGCCCGTGAGGGCGCGACCTACGGGCTGCTCAAACTTGTAACGCTCCCAGCCGTTT…	3569	IS element		1	1	1	1	1	1	1	1	1	1	1	1	1	1	1	1	1	1	1	1	1	1	1	11111111111111111111111	Spoligotype 01	01
Aw	TX160149	CP020885:3901599,3903015	GTCGCGCCCTCACGGGCGCGTGGATTGAAACAAATGCTTTCGACGCGCATAAAGCGCTGGCGCAGGAGGTCGCGCCCTCACGGGCGCGTGGATTGAAACCTGTTCAAGCTCCGCCGCCTGATCCGCTTGCCGAGGTCGCGCCCTCACGGGCGCGTGGATTGAAACCTCGGGTTTCGGGATGTGCTTCAGATCTGCGTCGGTCGCGCCCTCACGGGCGCGTGGATTGAAACCGCTGCACGGATGCGCCAGGCGGCGAGGCGATCATGTCGCGCCCTCACGGGCGCGTGGATTGAAACTCGAGCGCATCGATGACGGTCACCCATCCCCCAATGGTCGCGCCCTCACGGGCGCGTGGATTGAAACGTGCCACCGACAGCGACGCACGTGGACCTGCAGATC…	1417			1	1	1	1	1	1	1	1	1	0	1	1	0	1	1	1	1	1	1	1	1	1	1	11111111101101111111111	Spoligotype 04				04
Aw	TX160197	CP020889:2019261,2019491	GGTCGCGCCCTCACGGGCGCGTGGATTGAAACAAATGCTTTCGACGCGCATAAAGCGCTGGCGCAGGAGGTCGCGCCCTCACGGGCGCGTGGATTGAAACCTGTTCAAGCTCCGCCGCCTGATCCGCTTGCCGAGGTCGCGCCCTCACGGGCGCGTGGATTGAAACCTCGGGTTTCGGGATGTGCTTCAGATCTGCGTCGGTCGCGCCCTCACGGGCGCGTGGATTGAAAC	231			1	1	1	0	0	0	0	0	0	0	0	0	0	0	0	0	0	0	0	0	0	0	0
Aw	TX160197	CP020889:2021546,2022830	GTCGCGCCCTCACGGGCGCGTGGATTGAAACTCGAGCGCATCGATGACGGTCACCCATCCCCCAATGGTCGCGCCCTCACGGGCGCGTGGATTGAAACGTGCCACCGACAGCGACGCACGTGGACCTGCAGATCGTCGCGCCCTCACGGGCGCGTGGATTGAAACCTCTCTCACGCCGCGCGTGCGAGATCCTGCGTGCGTCGCGCCCTCACGGGCGCGTGGATTGAAACGCAGACTGCCGAGGCCGGCATGCTGGAGGGGCGCCTGTCGCGCCCTCACGGGCGCGTGGATTGAAACGGGTTAACAACGCCTTGAAACGGCTTTGCCGCGACGCGTCGCGCCCTCACGGGCGCGTGGATTGAAACACGTCTTGGACCTGGGTGTGGTTGCTGAGATAGT…	1285			0	0	0	0	1	1	1	1	1	1	1	1	1	1	1	1	1	1	1	1	1	1	1
Aw	TX160197	CP020889:2019262,2022830	GTCGCGCCCTCACGGGCGCGTGGATTGAAACAAATGCTTTCGACGCGCATAAAGCGCTGGCGCAGGAGGTCGCGCCCTCACGGGCGCGTGGATTGAAACCTGTTCAAGCTCCGCCGCCTGATCCGCTTGCCGAGGTCGCGCCCTCACGGGCGCGTGGATTGAAACCTCGGGTTTCGGGATGTGCTTCAGATCTGCGTCGGTCGCGCCCTCACGGGCGCGTGGATTGAAACTGTTAGCGCCGATGTAAAACTGACCCACAGCGCCGAAGTAAAAGTGACCCACCTGGGCCACGATGGTGGCCTTTTGAAGGCTGCTGATGTTGACTCAGGAGCAGGCAGTGGAGATACGTGTGATGGCCCGCAGGGGCGAGAGTGTCAGAGCGATCGCGAAGCAATTGGA…	3569	IS element		1	1	1	1	1	1	1	1	1	1	1	1	1	1	1	1	1	1	1	1	1	1	1	11111111111111111111111	Spoligotype 01	01
A	UI6	CP008992:4498159,4499378	GTCGCGCCCTCACGGGCGCGTGGATTGAAACAAATGCTTTCGACGCGCATAAAGCGCTGGCGCAGGAGGTCGCGCCCTCACGGGCGCGTGGATTGAAACCTGTTCAAGCTCCGCCGCCTGATCCGCTTGCCGAGGTCGCGCCCTCACGGGCGCGTGGATTGAAACCTCGGGTTTCGGGATGTGCTTCAGATCTGCGTCGGTCGCGCCCTCACGGGCGCGTGGATTGAAACCGCTGCACGGATGCGCCAGGCGGCGAGGCGATCATGTCGCGCCCTCACGGGCGCGTGGATTGAAACTCGAGCGCATCGATGACGGTCACCCATCCCCCAATGGTCGCGCCCTCACGGGCGCGTGGATTGAAACGTGCCACCGACAGCGACGCACGTGGACCTGCAGATC…	1220	SNP @ Xcc_13		1	1	1	1	1	1	1	1	1	0	1	1	0	0	1	0	1	1	1	1	0	1	1	11111111101100101111011	Spoligotype 14														14
A	UI7	CP008989:4498149,4499234	GTCGCGCCCTCACGGGCGCGTGGATTGAAACCTCGGGTTTCGGGATGTGCTTCAGATCTGCGTCGGTCGCGCCCTCACGGGCGCGTGGATTGAAACCGCTGCACGGATGCGCCAGGCGGCGAGGCGATCATGTCGCGCCCTCACGGGCGCGTGGATTGAAACTCGAGCGCATCGATGACGGTCACCCATCCCCCAATGGTCGCGCCCTCACGGGCGCGTGGATTGAAACGTGCCACCGACAGCGACGCACGTGGACCTGCAGATCGTCGCGCCCTCACGGGCGCGTGGATTGAAACCTCTCTCACGCCGCGCGTGCGAGATCCTGCGTGCGTCGCGCCCTCACGGGCGCGTGGATTGAAACGCAGACTGCCGAGGCCGGCATGCTGGAGGGGCGCCTGT…	1086	SNP @ Xcc_13		0	0	1	1	1	1	1	1	1	0	1	1	0	0	1	0	1	1	1	1	0	1	1	00111111101100101111011	Spoligotype 47
Aw	X2003-3218	CCWL01000150:69336,69566	GGTCGCGCCCTCACGGGCGCGTGGATTGAAACAAATGCTTTCGACGCGCATAAAGCGCTGGCGCAGGAGGTCGCGCCCTCACGGGCGCGTGGATTGAAACCTGTTCAAGCTCCGCCGCCTGATCCGCTTGCCGAGGTCGCGCCCTCACGGGCGCGTGGATTGAAACCTCGGGTTTCGGGATGTGCTTCAGATCTGCGTCGGTCGCGCCCTCACGGGCGCGTGGATTGAAAC	231			1	1	1	0	0	0	0	0	0	0	0	0	0	0	0	0	0	0	0	0	0	0	0
Aw	X2003-3218	CCWL01000151:114,1331	GTCGCGCCCTCACGGGCGCGTGGATTGAAACTCGAGCGCATCGATGACGGTCACCCATCCCCCAATGGTCGCGCCCTCACGGGCGCGTGGATTGAAACGTGCCACCGACAGCGACGCACGTGGACCTGCAGATCGTCGCGCCCTCACGGGCGCGTGGATTGAAACCTCTCTCACGCCGCGCGTGCGAGATCCTGCGTGCGTCGCGCCCTCACGGGCGCGTGGATTGAAACGCAGACTGCCGAGGCCGGCATGCTGGAGGGGCGCCTGTCGCGCCCTCACGGGCGCGTGGATTGAAACGGGTTAACAACGCCTTGAAACGGCTTTGCCGCGACGCGTCGCGCCCTCACGGGCGCGTGGATTGAAACGCCATCATGCTTTGAATGCGCTTACCCACGGCGA…	1218			0	0	0	0	1	1	1	1	1	0	1	1	1	1	1	1	1	1	1	1	1	1	1
Aw	X2003-3218	CCWL01000150:69337,CCWL01000151:1331	GTCGCGCCCTCACGGGCGCGTGGATTGAAACAAATGCTTTCGACGCGCATAAAGCGCTGGCGCAGGAGGTCGCGCCCTCACGGGCGCGTGGATTGAAACCTGTTCAAGCTCCGCCGCCTGATCCGCTTGCCGAGGTCGCGCCCTCACGGGCGCGTGGATTGAAACCTCGGGTTTCGGGATGTGCTTCAGATCTGCGTCGGTCGCGCCCTCACGGGCGCGTGGATTGAAACTGTTAGCGCCGATGTAAAACTGACCCACAGCGCCGAAGTAAAAGTGACCCACCTGGGCCACGATGGTGGCCNNNNNNNNNNNNNNNNNNNNNNNNNNNNNNNNNNNNNNNNNNNNNNNNNNNNNNNNNNNNNNNNNNNNNNNNNNNNNNNNNNNNNNNNNNNNNNNNNN…	1732	IS element @ contig ends		1	1	1	1	1	1	1	1	1	0	1	1	1	1	1	1	1	1	1	1	1	1	1	11111111101111111111111	Spoligotype 02		02
	Xac29-1	CP004399:4530049,4530804	GTCGCGCCCTCACGGGCGCGTGGATTGAAACAAATGCTTTCGACGCGCATAAAGCGCTGGCGCAGGAGGTCGCGCCCTCACGGGCGCGTGGATTGAAACCTGTTCAAGCTCCGCCGCCTGATCCGCTTGCCGAGGTCGCGCCCTCACGGGCGCGTGGATTGAAACGCGGATATGTGATTAGACCCTTTTACGACTTTCAGGTCGCGCCCTCACGGGCGCGTGGATTGAAACTCATTGAACCCAAGGACCACTTCGCAGGGCGACTGTCGCGCCCTCACGGGCGCGTGGATTGAAACTGTCGAGCGCGCACTGCTGCCGCGATGGCCGGAAGTCGCGCCCTCACGGGCGCGTGGATTGAAACGGCTGGGAGCGTTACAAGTTTGAGCAGCCCGTAGGTCG…	756			1	1	0	0	0	0	0	0	0	0	0	1	0	0	1	0	1	1	1	1	1	1	1	11000000000100101111111	Spoligotype 48
	Xcc29-1	CP023661:4509073,4509828	GTCGCGCCCTCACGGGCGCGTGGATTGAAACAAATGCTTTCGACGCGCATAAAGCGCTGGCGCAGGAGGTCGCGCCCTCACGGGCGCGTGGATTGAAACCTGTTCAAGCTCCGCCGCCTGATCCGCTTGCCGAGGTCGCGCCCTCACGGGCGCGTGGATTGAAACGCGGATATGTGATTAGACCCTTTTACGACTTTCAGGTCGCGCCCTCACGGGCGCGTGGATTGAAACTCATTGAACCCAAGGACCACTTCGCAGGGCGACTGTCGCGCCCTCACGGGCGCGTGGATTGAAACTGTCGAGCGCGCACTGCTGCCGCGATGGCCGGAAGTCGCGCCCTCACGGGCGCGTGGATTGAAACGGCTGGGAGCGTTACAAGTTTGAGCAGCCCGTAGGTCG…	756			1	1	0	0	0	0	0	0	0	0	0	1	0	0	1	0	1	1	1	1	1	1	1	11000000000100101111111	Spoligotype 48
	Xcc49	CP023662:4499171,4500390	GTCGCGCCCTCACGGGCGCGTGGATTGAAACAAATGCTTTCGACGCGCATAAAGCGCTGGCGCAGGAGGTCGCGCCCTCACGGGCGCGTGGATTGAAACCTGTTCAAGCTCCGCCGCCTGATCCGCTTGCCGAGGTCGCGCCCTCACGGGCGCGTGGATTGAAACCTCGGGTTTCGGGATGTGCTTCAGATCTGCGTCGGTCGCGCCCTCACGGGCGCGTGGATTGAAACCGCTGCACGGATGCGCCAGGCGGCGAGGCGATCATGTCGCGCCCTCACGGGCGCGTGGATTGAAACTCGAGCGCATCGATGACGGTCACCCATCCCCCAATGGTCGCGCCCTCACGGGCGCGTGGATTGAAACGTGCCACCGACAGCGACGCACGTGGACCTGCAGATC…	1220			1	1	1	1	1	1	1	1	1	0	1	1	0	0	1	0	1	1	1	1	0	1	1	11111111101100101111011	Spoligotype 14														14
																														Total:	301	3	18	1	9	1	3	0	120	4	5	1	2	0	37	5	5	2	5
																														%:		0.819672	4.91803	0.273224	2.45902	0.273224	0.819672	0	32.7869	1.0929	1.36612	0.273224	0.546448	0	10.1093	1.36612	1.36612	0.546448	1.36612
																														Strain:								LG116						LE065-1
[truncated: 37 more columns]

## Sheet: Remarks
(1) Column A = Pathotype (if known)
(2) Column B = Strain name
(3) Column C = Coordinated of the CRISPR array in the genome sequence (Accession number:Start,End)
(4) Column D = Sequence of the CRISPR array
(5) Column E = Length of the CRISPR array in base pairs
(6) Column F: Remarks (e.g. presence of IS element, tandem duplication of spacers, sequence variation of spacers)
(7) Columns H to AD: Presence of spacers, as listed in rows 3 to 8 (including sequence variants and reverse complement of sequences). 1 = presence (blue cells), 0 = absence).
(8) Column AE: Binary codes of spoligotypes
(9) Column AG to CG: Identification of spoligotypes, as represented by their binay codes in row 3.
(10) Rows in red color (e.g. rows 17-18) indicate partial CRISPS arrays due to insertion of an IS element, followed by a synthetic row where both portions are combined.
(11) Cells of strains that have been sequenced more than once are in green (e.g. strain LH201, rows 156 and 157).
(12) Strain LMG 9322 has been sequenced three times. One of the sequences (row 337) is too poor, thus preventing identification of the complete CRSIPR array.
(13) Strain NCPPB 3615 has been deposited twice at GenBank. However, accession number CDHC01 (row 379) does not correspond to this strain and is in reality strain LE116-1.
(14) Spoligotypes 7, 13, 20, and 23 were not observed in any of the analyzed genome sequences but had been found before in strains LG116, LE065-1, JK148-10, LH001-3, respectively, as indicated in row 404 [Jeong et al., 2019].
